# Supplementary material for: TERT Promoter Mutations Frequency Across Race, Sex, and Cancer Type
Source: Oncologist. 2023 Jul 18;29(1):8–14. doi: 10.1093/oncolo/oyad208 (PMC10769781; doi:10.1093/oncolo/oyad208)
Supplement: oyad208_suppl_Supplementary_Tables [file oyad208_suppl_supplementary_tables.xlsx]

## Sheet: S1 Master Table
Patient ID	Sample ID	TERT Mutation	Cancer Type	Cancer Histology	Number of Samples Per Patient	Mutation Count	Fraction Genome Altered	Sex	Ethnicity Category	Sample Type	Age at Which Sequencing was Reported	Center	Oncotree Code	Primary Race	Sample Type Detailed	Sequence Assay ID
GENIE-DFCI-000006	GENIE-DFCI-000006-2149907	No	Non-Small Cell Lung Cancer	Lung Adenocarcinoma	2	24	NA	Male	Non-Spanish/non-Hispanic	Metastasis	75	DFCI	LUAD	White	Local recurrence	DFCI-ONCOPANEL-3.1
GENIE-DFCI-000016	GENIE-DFCI-000016-74822	No	Non-Small Cell Lung Cancer	Lung Adenocarcinoma	2	3	NA	Female	Non-Spanish/non-Hispanic	Primary	74	DFCI	LUAD	White	Primary tumor	DFCI-ONCOPANEL-3
GENIE-DFCI-000071	GENIE-DFCI-000071-88090	No	Non-Small Cell Lung Cancer	Lung Adenocarcinoma	2	18	NA	Male	Non-Spanish/non-Hispanic	Metastasis	76	DFCI	LUAD	White	Metastasis site unspecified	DFCI-ONCOPANEL-3
GENIE-DFCI-000118	GENIE-DFCI-000118-2394086	No	Non-Small Cell Lung Cancer	Non-Small Cell Lung Cancer	2	5	NA	Male	Non-Spanish/non-Hispanic	Metastasis	59	DFCI	NSCLC	White	Metastasis site unspecified	DFCI-ONCOPANEL-3.1
GENIE-DFCI-000147	GENIE-DFCI-000147-350443	No	Colorectal Cancer	Colorectal Adenocarcinoma	2	14	NA	Female	Non-Spanish/non-Hispanic	Metastasis	53	DFCI	COADREAD	White	Metastasis site unspecified	DFCI-ONCOPANEL-3
GENIE-DFCI-000169	GENIE-DFCI-000169-1099583	No	Glioma	Glioblastoma	2	14	NA	Male	Non-Spanish/non-Hispanic	Metastasis	46	DFCI	GB	White	Local recurrence	DFCI-ONCOPANEL-3.1
GENIE-DFCI-000229	GENIE-DFCI-000229-3944477	No	Colorectal Cancer	Colon Adenocarcinoma	4	19	NA	Female	Non-Spanish/non-Hispanic	Metastasis	44	DFCI	COAD	White	Metastasis site unspecified	DFCI-ONCOPANEL-3.1
GENIE-DFCI-000229	GENIE-DFCI-000229-3936612	No	Colorectal Cancer	Colon Adenocarcinoma	4	19	NA	Female	Non-Spanish/non-Hispanic	Metastasis	44	DFCI	COAD	White	Metastasis site unspecified	DFCI-ONCOPANEL-3.1
GENIE-DFCI-000229	GENIE-DFCI-000229-3559684	No	Colorectal Cancer	Colon Adenocarcinoma	4	22	NA	Female	Non-Spanish/non-Hispanic	Metastasis	44	DFCI	COAD	White	Metastasis site unspecified	DFCI-ONCOPANEL-3.1
GENIE-DFCI-000277	GENIE-DFCI-000277-203684	No	Non-Small Cell Lung Cancer	Lung Adenocarcinoma	2	11	NA	Female	Non-Spanish/non-Hispanic	Metastasis	44	DFCI	LUAD	White	Local recurrence	DFCI-ONCOPANEL-3
GENIE-DFCI-000301	GENIE-DFCI-000301-3676056	No	Soft Tissue Sarcoma	Leiomyosarcoma	2	11	NA	Female	Non-Spanish/non-Hispanic	Metastasis	71	DFCI	LMS	White	Metastasis site unspecified	DFCI-ONCOPANEL-3.1
GENIE-DFCI-000457	GENIE-DFCI-000457-298992	No	Non-Small Cell Lung Cancer	Lung Adenocarcinoma	2	4	NA	Female	Non-Spanish/non-Hispanic	Primary	69	DFCI	LUAD	White	Primary tumor	DFCI-ONCOPANEL-3
GENIE-DFCI-000505	GENIE-DFCI-000505-1469731	No	Non-Small Cell Lung Cancer	Lung Adenocarcinoma	2	8	NA	Female	Non-Spanish/non-Hispanic	Metastasis	67	DFCI	LUAD	White	Metastasis site unspecified	DFCI-ONCOPANEL-3.1
GENIE-DFCI-000508	GENIE-DFCI-000508-4067388	No	Melanoma	Melanoma	3	36	NA	Female	Non-Spanish/non-Hispanic	Metastasis	81	DFCI	MEL	White	Metastasis site unspecified	DFCI-ONCOPANEL-3.1
GENIE-DFCI-000508	GENIE-DFCI-000508-4067180	No	Melanoma	Melanoma	3	36	NA	Female	Non-Spanish/non-Hispanic	Metastasis	81	DFCI	MEL	White	Metastasis site unspecified	DFCI-ONCOPANEL-3.1
GENIE-DFCI-000510	GENIE-DFCI-000510-218508	No	Soft Tissue Sarcoma	Synovial Sarcoma	2	10	NA	Female	Non-Spanish/non-Hispanic	Primary	58	DFCI	SYNS	White	Primary tumor	DFCI-ONCOPANEL-3
GENIE-DFCI-000591	GENIE-DFCI-000591-74573	No	Non-Small Cell Lung Cancer	Lung Adenocarcinoma	3	27	NA	Female	Non-Spanish/non-Hispanic	Primary	58	DFCI	LUAD	Black	Primary tumor	DFCI-ONCOPANEL-3
GENIE-DFCI-000591	GENIE-DFCI-000591-218977	No	Non-Small Cell Lung Cancer	Lung Adenocarcinoma	3	18	NA	Female	Non-Spanish/non-Hispanic	Metastasis	58	DFCI	LUAD	Black	Local recurrence	DFCI-ONCOPANEL-3
GENIE-DFCI-000622	GENIE-DFCI-000622-437089	No	Non-Small Cell Lung Cancer	Lung Adenocarcinoma	2	7	NA	Female	Non-Spanish/non-Hispanic	Primary	69	DFCI	LUAD	White	Primary tumor	DFCI-ONCOPANEL-3
GENIE-DFCI-000630	GENIE-DFCI-000630-2021550	No	Glioma	Anaplastic Oligodendroglioma	2	7	NA	Female	Non-Spanish/non-Hispanic	Metastasis	47	DFCI	AODG	White	Local recurrence	DFCI-ONCOPANEL-3.1
GENIE-DFCI-000643	GENIE-DFCI-000643-3446420	No	Non-Small Cell Lung Cancer	Lung Adenocarcinoma	2	6	NA	Male	Non-Spanish/non-Hispanic	Metastasis	>89	DFCI	LUAD	White	Metastasis site unspecified	DFCI-ONCOPANEL-3.1
GENIE-DFCI-000673	GENIE-DFCI-000673-853492	No	Non-Small Cell Lung Cancer	Lung Adenocarcinoma	2	26	NA	Male	Non-Spanish/non-Hispanic	Primary	72	DFCI	LUAD	White	Primary tumor	DFCI-ONCOPANEL-3
GENIE-DFCI-000682	GENIE-DFCI-000682-2839222	No	Bladder Cancer	Bladder Urothelial Carcinoma	2	24	NA	Male	Non-Spanish/non-Hispanic	Metastasis	87	DFCI	BLCA	White	Metastasis site unspecified	DFCI-ONCOPANEL-3.1
GENIE-DFCI-000735	GENIE-DFCI-000735-437254	Yes	Non-Small Cell Lung Cancer	Lung Adenocarcinoma	2	74	NA	Male	Non-Spanish/non-Hispanic	Metastasis	61	DFCI	LUAD	White	Metastasis site unspecified	DFCI-ONCOPANEL-3
GENIE-DFCI-000761	GENIE-DFCI-000761-3588113	No	Non-Small Cell Lung Cancer	Lung Adenocarcinoma	2	14	NA	Female	Non-Spanish/non-Hispanic	Primary	59	DFCI	LUAD	White	Primary tumor	DFCI-ONCOPANEL-3.1
GENIE-DFCI-000792	GENIE-DFCI-000792-664206	No	Glioma	Oligodendroglioma	3	12	NA	Male	Non-Spanish/non-Hispanic	Metastasis	58	DFCI	ODG	White	Local recurrence	DFCI-ONCOPANEL-3
GENIE-DFCI-000792	GENIE-DFCI-000792-1615430	No	Glioma	Anaplastic Oligodendroglioma	3	10	NA	Male	Non-Spanish/non-Hispanic	Metastasis	58	DFCI	AODG	White	Local recurrence	DFCI-ONCOPANEL-3.1
GENIE-DFCI-000800	GENIE-DFCI-000800-3170939	No	Non-Small Cell Lung Cancer	Lung Adenocarcinoma	2	NA	NA	Female	Non-Spanish/non-Hispanic	Metastasis	81	DFCI	LUAD	White	Metastasis site unspecified	DFCI-ONCOPANEL-3.1
GENIE-DFCI-000866	GENIE-DFCI-000866-1149951	No	Glioma	Glioblastoma	2	6	NA	Female	Non-Spanish/non-Hispanic	Metastasis	71	DFCI	GB	White	Local recurrence	DFCI-ONCOPANEL-3.1
GENIE-DFCI-000869	GENIE-DFCI-000869-2089949	No	Head and Neck Cancer	Oral Cavity Squamous Cell Carcinoma	2	6	NA	Female	Non-Spanish/non-Hispanic	Metastasis	67	DFCI	OCSC	White	Metastasis site unspecified	DFCI-ONCOPANEL-3.1
GENIE-DFCI-000902	GENIE-DFCI-000902-173831	No	Colorectal Cancer	Colorectal Adenocarcinoma	2	8	NA	Female	Non-Spanish/non-Hispanic	Metastasis	61	DFCI	COADREAD	White	Metastasis site unspecified	DFCI-ONCOPANEL-3
GENIE-DFCI-000966	GENIE-DFCI-000966-1525880	No	Non-Small Cell Lung Cancer	Non-Small Cell Lung Cancer	2	14	NA	Female	Non-Spanish/non-Hispanic	Primary	82	DFCI	NSCLC	White	Primary tumor	DFCI-ONCOPANEL-3.1
GENIE-DFCI-001067	GENIE-DFCI-001067-1099691	No	Glioma	Oligodendroglioma	2	5	NA	Female	Non-Spanish/non-Hispanic	Metastasis	54	DFCI	ODG	White	Local recurrence	DFCI-ONCOPANEL-3.1
GENIE-DFCI-001095	GENIE-DFCI-001095-1787035	Yes	Non-Small Cell Lung Cancer	Non-Small Cell Lung Cancer	2	13	NA	Male	Non-Spanish/non-Hispanic	Metastasis	59	DFCI	NSCLC	Black	Metastasis site unspecified	DFCI-ONCOPANEL-3.1
GENIE-DFCI-001231	GENIE-DFCI-001231-2902615	No	Soft Tissue Sarcoma	Leiomyosarcoma	2	2	NA	Female	Non-Spanish/non-Hispanic	Metastasis	71	DFCI	LMS	White	Metastasis site unspecified	DFCI-ONCOPANEL-3.1
GENIE-DFCI-001275	GENIE-DFCI-001275-332686	No	Non-Small Cell Lung Cancer	Non-Small Cell Lung Cancer	2	12	NA	Female	Non-Spanish/non-Hispanic	Primary	69	DFCI	NSCLC	White	Primary tumor	DFCI-ONCOPANEL-3
GENIE-DFCI-001318	GENIE-DFCI-001318-2210604	No	Non-Small Cell Lung Cancer	Poorly Differentiated Non-Small Cell Lung Cancer	3	13	NA	Female	Non-Spanish/non-Hispanic	Metastasis	69	DFCI	NSCLCPD	White	Metastasis site unspecified	DFCI-ONCOPANEL-3.1
GENIE-DFCI-001318	GENIE-DFCI-001318-2021626	No	Non-Small Cell Lung Cancer	Lung Adenocarcinoma	3	13	NA	Female	Non-Spanish/non-Hispanic	Metastasis	69	DFCI	LUAD	White	Metastasis site unspecified	DFCI-ONCOPANEL-3.1
GENIE-DFCI-001356	GENIE-DFCI-001356-2518626	No	Non-Small Cell Lung Cancer	Lung Adenocarcinoma	2	17	NA	Female	Non-Spanish/non-Hispanic	Metastasis	60	DFCI	LUAD	White	Metastasis site unspecified	DFCI-ONCOPANEL-3.1
GENIE-DFCI-001363	GENIE-DFCI-001363-203668	No	Non-Small Cell Lung Cancer	Lung Adenocarcinoma	2	3	NA	Female	Non-Spanish/non-Hispanic	Metastasis	63	DFCI	LUAD	White	Metastasis site unspecified	DFCI-ONCOPANEL-3
GENIE-DFCI-001366	GENIE-DFCI-001366-3733749	No	Glioma	Anaplastic Oligodendroglioma	1	10	NA	Female	Spanish/Hispanic	Metastasis	51	DFCI	AODG	White	Local recurrence	DFCI-ONCOPANEL-3.1
GENIE-DFCI-001461	GENIE-DFCI-001461-234480	No	Non-Small Cell Lung Cancer	Lung Adenocarcinoma	2	20	NA	Female	Non-Spanish/non-Hispanic	Metastasis	75	DFCI	LUAD	White	Metastasis site unspecified	DFCI-ONCOPANEL-3
GENIE-DFCI-001506	GENIE-DFCI-001506-3646394	No	Colorectal Cancer	Colon Adenocarcinoma	3	16	NA	Male	Non-Spanish/non-Hispanic	Metastasis	78	DFCI	COAD	White	Metastasis site unspecified	DFCI-ONCOPANEL-3.1
GENIE-DFCI-001563	GENIE-DFCI-001563-437151	No	Non-Small Cell Lung Cancer	Lung Adenocarcinoma	3	20	NA	Female	Non-Spanish/non-Hispanic	Metastasis	59	DFCI	LUAD	White	Local recurrence	DFCI-ONCOPANEL-3
GENIE-DFCI-001563	GENIE-DFCI-001563-1414163	No	Non-Small Cell Lung Cancer	Lung Adenocarcinoma	3	16	NA	Female	Non-Spanish/non-Hispanic	Metastasis	59	DFCI	LUAD	White	Metastasis site unspecified	DFCI-ONCOPANEL-3.1
GENIE-DFCI-001632	GENIE-DFCI-001632-2332311	No	Colorectal Cancer	Colon Adenocarcinoma	2	7	NA	Male	Non-Spanish/non-Hispanic	Metastasis	51	DFCI	COAD	White	Metastasis site unspecified	DFCI-ONCOPANEL-3.1
GENIE-DFCI-001751	GENIE-DFCI-001751-481754	No	Non-Small Cell Lung Cancer	Lung Adenocarcinoma	3	8	NA	Male	Non-Spanish/non-Hispanic	Primary	74	DFCI	LUAD	White	Primary tumor	DFCI-ONCOPANEL-3
GENIE-DFCI-001751	GENIE-DFCI-001751-130657	No	Non-Small Cell Lung Cancer	Lung Adenocarcinoma	3	9	NA	Male	Non-Spanish/non-Hispanic	Primary	74	DFCI	LUAD	White	Primary tumor	DFCI-ONCOPANEL-3
GENIE-DFCI-001883	GENIE-DFCI-001883-250238	No	Non-Small Cell Lung Cancer	Lung Adenocarcinoma	2	9	NA	Female	Non-Spanish/non-Hispanic	Primary	60	DFCI	LUAD	White	Primary tumor	DFCI-ONCOPANEL-3
GENIE-DFCI-001930	GENIE-DFCI-001930-664173	Yes	Non-Small Cell Lung Cancer	Lung Adenocarcinoma	2	17	NA	Female	Non-Spanish/non-Hispanic	Primary	56	DFCI	LUAD	White	Primary tumor	DFCI-ONCOPANEL-3
GENIE-DFCI-001972	GENIE-DFCI-001972-88518	No	Non-Small Cell Lung Cancer	Lung Adenocarcinoma	3	11	NA	Female	Spanish/Hispanic	Metastasis	66	DFCI	LUAD	White	Metastasis site unspecified	DFCI-ONCOPANEL-3
GENIE-DFCI-002100	GENIE-DFCI-002100-571851	Yes	Glioma	Glioblastoma	2	164	NA	Female	Non-Spanish/non-Hispanic	Metastasis	42	DFCI	GB	White	Local recurrence	DFCI-ONCOPANEL-3
GENIE-DFCI-002208	GENIE-DFCI-002208-332959	No	Non-Small Cell Lung Cancer	Lung Adenocarcinoma	2	38	NA	Female	Non-Spanish/non-Hispanic	Metastasis	81	DFCI	LUAD	White	Metastasis site unspecified	DFCI-ONCOPANEL-3
GENIE-DFCI-002209	GENIE-DFCI-002209-2644611	No	Cancer of Unknown Primary	Squamous Cell Carcinoma, NOS	3	55	NA	Male	Non-Spanish/non-Hispanic	Metastasis	75	DFCI	SCCNOS	White	Metastasis site unspecified	DFCI-ONCOPANEL-3.1
GENIE-DFCI-002209	GENIE-DFCI-002209-437266	No	Non-Small Cell Lung Cancer	Lung Adenocarcinoma	3	4	NA	Male	Non-Spanish/non-Hispanic	Metastasis	75	DFCI	LUAD	White	Metastasis site unspecified	DFCI-ONCOPANEL-3
GENIE-DFCI-002272	GENIE-DFCI-002272-3733806	No	Glioma	Glioblastoma	2	6	NA	Male	Non-Spanish/non-Hispanic	Metastasis	53	DFCI	GB	White	Local recurrence	DFCI-ONCOPANEL-3.1
GENIE-DFCI-002310	GENIE-DFCI-002310-3306871	No	Hepatobiliary Cancer	Intrahepatic Cholangiocarcinoma	5	13	NA	Female	Non-Spanish/non-Hispanic	Primary	58	DFCI	IHCH	White	Primary tumor	DFCI-ONCOPANEL-3.1
GENIE-DFCI-002310	GENIE-DFCI-002310-3306870	No	Hepatobiliary Cancer	Cholangiocarcinoma	5	15	NA	Female	Non-Spanish/non-Hispanic	Primary	58	DFCI	CHOL	White	Primary tumor	DFCI-ONCOPANEL-3.1
GENIE-DFCI-002310	GENIE-DFCI-002310-2970253	No	Hepatobiliary Cancer	Cholangiocarcinoma	5	14	NA	Female	Non-Spanish/non-Hispanic	Primary	58	DFCI	CHOL	White	Primary tumor	DFCI-ONCOPANEL-3.1
GENIE-DFCI-002310	GENIE-DFCI-002310-2271538	No	Hepatobiliary Cancer	Cholangiocarcinoma	5	14	NA	Female	Non-Spanish/non-Hispanic	Metastasis	58	DFCI	CHOL	White	Local recurrence	DFCI-ONCOPANEL-3.1
GENIE-DFCI-002416	GENIE-DFCI-002416-4005468	No	Bladder Cancer	Bladder Urothelial Carcinoma	3	16	NA	Male	Non-Spanish/non-Hispanic	Primary	76	DFCI	BLCA	White	Primary tumor	DFCI-ONCOPANEL-3.1
GENIE-DFCI-002416	GENIE-DFCI-002416-4004648	No	Bladder Cancer	Bladder Urothelial Carcinoma	3	16	NA	Male	Non-Spanish/non-Hispanic	Primary	76	DFCI	BLCA	White	Primary tumor	DFCI-ONCOPANEL-3.1
GENIE-DFCI-002505	GENIE-DFCI-002505-4004603	No	Glioma	Anaplastic Oligodendroglioma	4	14	NA	Male	Non-Spanish/non-Hispanic	Primary	53	DFCI	AODG	White	Primary tumor	DFCI-ONCOPANEL-3.1
GENIE-DFCI-002505	GENIE-DFCI-002505-3998192	No	Glioma	Anaplastic Oligodendroglioma	4	14	NA	Male	Non-Spanish/non-Hispanic	Primary	53	DFCI	AODG	White	Primary tumor	DFCI-ONCOPANEL-3.1
GENIE-DFCI-002505	GENIE-DFCI-002505-3036135	No	Glioma	Anaplastic Oligodendroglioma	4	15	NA	Male	Non-Spanish/non-Hispanic	Metastasis	53	DFCI	AODG	White	Local recurrence	DFCI-ONCOPANEL-3.1
GENIE-DFCI-002516	GENIE-DFCI-002516-350558	No	Soft Tissue Sarcoma	Leiomyosarcoma	2	16	NA	Female	Non-Spanish/non-Hispanic	Primary	57	DFCI	LMS	White	Primary tumor	DFCI-ONCOPANEL-3
GENIE-DFCI-002551	GENIE-DFCI-002551-1251927	No	Non-Small Cell Lung Cancer	Lung Adenocarcinoma	2	17	NA	Male	Non-Spanish/non-Hispanic	Metastasis	68	DFCI	LUAD	Asian	Metastasis site unspecified	DFCI-ONCOPANEL-3.1
GENIE-DFCI-002637	GENIE-DFCI-002637-2021651	No	Glioma	Anaplastic Oligodendroglioma	2	4	NA	Male	Non-Spanish/non-Hispanic	Metastasis	27	DFCI	AODG	White	Local recurrence	DFCI-ONCOPANEL-3.1
GENIE-DFCI-002761	GENIE-DFCI-002761-350726	No	Glioma	Anaplastic Astrocytoma	1	14	NA	Male	Non-Spanish/non-Hispanic	Metastasis	33	DFCI	AASTR	White	Local recurrence	DFCI-ONCOPANEL-3
GENIE-DFCI-002820	GENIE-DFCI-002820-3944695	No	Non-Small Cell Lung Cancer	Poorly Differentiated Non-Small Cell Lung Cancer	3	12	NA	Male	Non-Spanish/non-Hispanic	Metastasis	75	DFCI	NSCLCPD	White	Metastasis site unspecified	DFCI-ONCOPANEL-3.1
GENIE-DFCI-002820	GENIE-DFCI-002820-3944444	No	Non-Small Cell Lung Cancer	Poorly Differentiated Non-Small Cell Lung Cancer	3	12	NA	Male	Non-Spanish/non-Hispanic	Metastasis	75	DFCI	NSCLCPD	White	Metastasis site unspecified	DFCI-ONCOPANEL-3.1
GENIE-DFCI-002875	GENIE-DFCI-002875-218624	Yes	Glioma	Glioblastoma Multiforme	2	6	NA	Female	Non-Spanish/non-Hispanic	Primary	70	DFCI	GBM	White	Primary tumor	DFCI-ONCOPANEL-3
GENIE-DFCI-002896	GENIE-DFCI-002896-1469769	No	Non-Small Cell Lung Cancer	Lung Adenocarcinoma	2	10	NA	Female	Non-Spanish/non-Hispanic	Primary	63	DFCI	LUAD	White	Primary tumor	DFCI-ONCOPANEL-3.1
GENIE-DFCI-002972	GENIE-DFCI-002972-1845035	No	Glioma	Diffuse Glioma	2	6	NA	Female	Non-Spanish/non-Hispanic	Primary	24	DFCI	DIFG	White	Primary tumor	DFCI-ONCOPANEL-3.1
GENIE-DFCI-002999	GENIE-DFCI-002999-315929	No	Non-Small Cell Lung Cancer	Lung Adenocarcinoma	2	20	NA	Female	Non-Spanish/non-Hispanic	Primary	62	DFCI	LUAD	White	Primary tumor	DFCI-ONCOPANEL-3
GENIE-DFCI-003110	GENIE-DFCI-003110-2210527	No	Soft Tissue Sarcoma	Leiomyosarcoma	2	5	NA	Female	Non-Spanish/non-Hispanic	Metastasis	32	DFCI	LMS	White	Metastasis site unspecified	DFCI-ONCOPANEL-3.1
GENIE-DFCI-003118	GENIE-DFCI-003118-999866	No	Non-Small Cell Lung Cancer	Lung Adenocarcinoma	3	9	NA	Female	Non-Spanish/non-Hispanic	Metastasis	74	DFCI	LUAD	White	Metastasis site unspecified	DFCI-ONCOPANEL-3.1
GENIE-DFCI-003241	GENIE-DFCI-003241-250261	No	Colorectal Cancer	Rectal Adenocarcinoma	2	9	NA	Male	Non-Spanish/non-Hispanic	Primary	38	DFCI	READ	White	Primary tumor	DFCI-ONCOPANEL-3
GENIE-DFCI-003248	GENIE-DFCI-003248-853523	Yes	Glioma	Oligodendroglioma	1	8	NA	Male	Non-Spanish/non-Hispanic	Metastasis	41	DFCI	ODG	White	Local recurrence	DFCI-ONCOPANEL-3
GENIE-DFCI-003314	GENIE-DFCI-003314-1200753	No	Glioma	Oligodendroglioma	2	10	NA	Female	Non-Spanish/non-Hispanic	Metastasis	50	DFCI	ODG	White	Local recurrence	DFCI-ONCOPANEL-3.1
GENIE-DFCI-003350	GENIE-DFCI-003350-4067380	No	Colorectal Cancer	Colon Adenocarcinoma	3	9	NA	Male	Spanish/Hispanic	Metastasis	26	DFCI	COAD	White	Metastasis site unspecified	DFCI-ONCOPANEL-3.1
GENIE-DFCI-003350	GENIE-DFCI-003350-4067207	No	Colorectal Cancer	Colon Adenocarcinoma	3	9	NA	Male	Spanish/Hispanic	Metastasis	26	DFCI	COAD	White	Metastasis site unspecified	DFCI-ONCOPANEL-3.1
GENIE-DFCI-003399	GENIE-DFCI-003399-3824603	No	Non-Small Cell Lung Cancer	Lung Adenocarcinoma	3	17	NA	Female	Non-Spanish/non-Hispanic	Primary	73	DFCI	LUAD	Asian	Primary tumor	DFCI-ONCOPANEL-3.1
GENIE-DFCI-003399	GENIE-DFCI-003399-3824289	No	Non-Small Cell Lung Cancer	Lung Adenocarcinoma	3	17	NA	Female	Non-Spanish/non-Hispanic	Primary	73	DFCI	LUAD	Asian	Primary tumor	DFCI-ONCOPANEL-3.1
GENIE-DFCI-003559	GENIE-DFCI-003559-4067413	No	Cancer of Unknown Primary	Poorly Differentiated Carcinoma, NOS	3	3	NA	Female	Non-Spanish/non-Hispanic	Metastasis	66	DFCI	PDC	White	Metastasis site unspecified	DFCI-ONCOPANEL-3.1
GENIE-DFCI-003559	GENIE-DFCI-003559-4067232	No	Cancer of Unknown Primary	Poorly Differentiated Carcinoma, NOS	3	3	NA	Female	Non-Spanish/non-Hispanic	Metastasis	66	DFCI	PDC	White	Metastasis site unspecified	DFCI-ONCOPANEL-3.1
GENIE-DFCI-003579	GENIE-DFCI-003579-3676116	No	Non-Small Cell Lung Cancer	Lung Adenocarcinoma	2	19	NA	Female	Non-Spanish/non-Hispanic	Metastasis	66	DFCI	LUAD	White	Metastasis site unspecified	DFCI-ONCOPANEL-3.1
GENIE-DFCI-003670	GENIE-DFCI-003670-1358661	No	Melanoma	Melanoma	2	19	NA	Female	Non-Spanish/non-Hispanic	Metastasis	67	DFCI	MEL	White	Metastasis site unspecified	DFCI-ONCOPANEL-3.1
GENIE-DFCI-003773	GENIE-DFCI-003773-2518425	No	Colorectal Cancer	Colon Adenocarcinoma	2	11	NA	Female	Non-Spanish/non-Hispanic	Metastasis	67	DFCI	COAD	White	Metastasis site unspecified	DFCI-ONCOPANEL-3.1
GENIE-DFCI-003778	GENIE-DFCI-003778-1252037	No	Colorectal Cancer	Colon Adenocarcinoma	2	14	NA	Male	Non-Spanish/non-Hispanic	Metastasis	65	DFCI	COAD	Asian	Metastasis site unspecified	DFCI-ONCOPANEL-3.1
GENIE-DFCI-003793	GENIE-DFCI-003793-2089947	No	Glioma	Glioblastoma	2	12	NA	Male	Non-Spanish/non-Hispanic	Metastasis	65	DFCI	GB	White	Local recurrence	DFCI-ONCOPANEL-3.1
GENIE-DFCI-003800	GENIE-DFCI-003800-901974	Yes	Non-Small Cell Lung Cancer	Lung Adenocarcinoma	2	11	NA	Female	Non-Spanish/non-Hispanic	Metastasis	80	DFCI	LUAD	White	Local recurrence	DFCI-ONCOPANEL-3
GENIE-DFCI-003849	GENIE-DFCI-003849-298995	No	Colorectal Cancer	Colorectal Adenocarcinoma	2	8	NA	Male	Non-Spanish/non-Hispanic	Metastasis	78	DFCI	COADREAD	White	Metastasis site unspecified	DFCI-ONCOPANEL-3
GENIE-DFCI-003865	GENIE-DFCI-003865-88520	No	Non-Small Cell Lung Cancer	Lung Adenocarcinoma	2	24	NA	Male	Non-Spanish/non-Hispanic	Primary	80	DFCI	LUAD	White	Primary tumor	DFCI-ONCOPANEL-3
GENIE-DFCI-003908	GENIE-DFCI-003908-234520	No	Non-Small Cell Lung Cancer	Lung Adenocarcinoma	2	4	NA	Female	Non-Spanish/non-Hispanic	Metastasis	40	DFCI	LUAD	White	Metastasis site unspecified	DFCI-ONCOPANEL-3
GENIE-DFCI-003951	GENIE-DFCI-003951-1304541	Yes	Colorectal Cancer	Colon Adenocarcinoma	1	10	NA	Female	Non-Spanish/non-Hispanic	Metastasis	40	DFCI	COAD	White	Metastasis site unspecified	DFCI-ONCOPANEL-3.1
GENIE-DFCI-004022	GENIE-DFCI-004022-88532	No	Non-Small Cell Lung Cancer	Lung Adenocarcinoma	4	4	NA	Female	Non-Spanish/non-Hispanic	Metastasis	84	DFCI	LUAD	White	Local recurrence	DFCI-ONCOPANEL-3
GENIE-DFCI-004022	GENIE-DFCI-004022-203666	No	Non-Small Cell Lung Cancer	Lung Adenocarcinoma	4	5	NA	Female	Non-Spanish/non-Hispanic	Metastasis	84	DFCI	LUAD	White	Local recurrence	DFCI-ONCOPANEL-3
GENIE-DFCI-004109	GENIE-DFCI-004109-3914505	No	Non-Small Cell Lung Cancer	Lung Adenocarcinoma	5	42	NA	Female	Non-Spanish/non-Hispanic	Metastasis	54	DFCI	LUAD	White	Metastasis site unspecified	DFCI-ONCOPANEL-3.1
GENIE-DFCI-004109	GENIE-DFCI-004109-3914113	No	Non-Small Cell Lung Cancer	Lung Adenocarcinoma	5	42	NA	Female	Non-Spanish/non-Hispanic	Metastasis	54	DFCI	LUAD	White	Metastasis site unspecified	DFCI-ONCOPANEL-3.1
GENIE-DFCI-004109	GENIE-DFCI-004109-1786702	No	Non-Small Cell Lung Cancer	Lung Adenocarcinoma	5	13	NA	Female	Non-Spanish/non-Hispanic	Metastasis	54	DFCI	LUAD	White	Metastasis site unspecified	DFCI-ONCOPANEL-3.1
GENIE-DFCI-004199	GENIE-DFCI-004199-282617	Yes	Cancer of Unknown Primary	Adenocarcinoma, NOS	2	4	NA	Female	Non-Spanish/non-Hispanic	Metastasis	79	DFCI	ADNOS	White	Metastasis site unspecified	DFCI-ONCOPANEL-3
GENIE-DFCI-004324	GENIE-DFCI-004324-88524	No	Glioma	Ganglioglioma	2	9	NA	Female	Non-Spanish/non-Hispanic	Unspecified	<18	DFCI	GNG	White	Not otherwise specified	DFCI-ONCOPANEL-3
GENIE-DFCI-004325	GENIE-DFCI-004325-805406	No	Non-Small Cell Lung Cancer	Lung Adenocarcinoma	3	19	NA	Female	Non-Spanish/non-Hispanic	Metastasis	70	DFCI	LUAD	White	Metastasis site unspecified	DFCI-ONCOPANEL-3
GENIE-DFCI-004416	GENIE-DFCI-004416-332923	No	Colorectal Cancer	Colon Adenocarcinoma	2	9	NA	Male	Non-Spanish/non-Hispanic	Metastasis	59	DFCI	COAD	Black	Metastasis site unspecified	DFCI-ONCOPANEL-3
GENIE-DFCI-004459	GENIE-DFCI-004459-3103001	No	Soft Tissue Sarcoma	Angiosarcoma	2	17	NA	Female	Non-Spanish/non-Hispanic	Primary	67	DFCI	ANGS	White	Primary tumor	DFCI-ONCOPANEL-3.1
GENIE-DFCI-004471	GENIE-DFCI-004471-2710248	No	Colorectal Cancer	Rectal Adenocarcinoma	2	12	NA	Female	Non-Spanish/non-Hispanic	Metastasis	46	DFCI	READ	White	Metastasis site unspecified	DFCI-ONCOPANEL-3.1
GENIE-DFCI-004573	GENIE-DFCI-004573-3733667	No	Non-Small Cell Lung Cancer	Lung Adenocarcinoma	2	13	NA	Female	Non-Spanish/non-Hispanic	Primary	62	DFCI	LUAD	White	Primary tumor	DFCI-ONCOPANEL-3.1
GENIE-DFCI-004599	GENIE-DFCI-004599-88702	No	Glioma	Anaplastic Astrocytoma	3	NA	NA	Male	Non-Spanish/non-Hispanic	Primary	56	DFCI	AASTR	White	Primary tumor	DFCI-ONCOPANEL-3
GENIE-DFCI-004599	GENIE-DFCI-004599-3530874	No	Glioma	Low-Grade Glioma, NOS	3	10	NA	Male	Non-Spanish/non-Hispanic	Primary	56	DFCI	LGGNOS	White	Primary tumor	DFCI-ONCOPANEL-3.1
GENIE-DFCI-004693	GENIE-DFCI-004693-2839041	No	Non-Small Cell Lung Cancer	Lung Adenocarcinoma	2	8	NA	Female	Non-Spanish/non-Hispanic	Metastasis	60	DFCI	LUAD	White	Local recurrence	DFCI-ONCOPANEL-3.1
GENIE-DFCI-004945	GENIE-DFCI-004945-1615474	No	Non-Small Cell Lung Cancer	Lung Adenocarcinoma	2	5	NA	Female	Non-Spanish/non-Hispanic	Metastasis	62	DFCI	LUAD	White	Metastasis site unspecified	DFCI-ONCOPANEL-3.1
GENIE-DFCI-005083	GENIE-DFCI-005083-1150110	No	Colorectal Cancer	Colon Adenocarcinoma	1	14	NA	Male	Non-Spanish/non-Hispanic	Metastasis	56	DFCI	COAD	White	Metastasis site unspecified	DFCI-ONCOPANEL-3.1
GENIE-DFCI-005200	GENIE-DFCI-005200-1251825	No	Non-Small Cell Lung Cancer	Lung Adenocarcinoma	2	22	NA	Female	Non-Spanish/non-Hispanic	Metastasis	73	DFCI	LUAD	White	Metastasis site unspecified	DFCI-ONCOPANEL-3.1
GENIE-DFCI-005225	GENIE-DFCI-005225-3170920	No	Non-Small Cell Lung Cancer	Lung Squamous Cell Carcinoma	2	9	NA	Male	Non-Spanish/non-Hispanic	Primary	57	DFCI	LUSC	White	Primary tumor	DFCI-ONCOPANEL-3.1
GENIE-DFCI-005231	GENIE-DFCI-005231-664209	No	Non-Small Cell Lung Cancer	Lung Adenocarcinoma	3	11	NA	Male	Non-Spanish/non-Hispanic	Metastasis	68	DFCI	LUAD	White	Metastasis site unspecified	DFCI-ONCOPANEL-3
GENIE-DFCI-005322	GENIE-DFCI-005322-203655	No	Non-Small Cell Lung Cancer	Lung Adenocarcinoma	2	13	NA	Female	Non-Spanish/non-Hispanic	Metastasis	76	DFCI	LUAD	White	Metastasis site unspecified	DFCI-ONCOPANEL-3
GENIE-DFCI-005476	GENIE-DFCI-005476-2455968	No	Colorectal Cancer	Colorectal Adenocarcinoma	1	12	NA	Male	Non-Spanish/non-Hispanic	Metastasis	57	DFCI	COADREAD	White	Metastasis site unspecified	DFCI-ONCOPANEL-3.1
GENIE-DFCI-005663	GENIE-DFCI-005663-4036417	No	Melanoma	Mucosal Melanoma of the Vulva/Vagina	3	8	NA	Female	Non-Spanish/non-Hispanic	Metastasis	77	DFCI	VMM	White	Metastasis site unspecified	DFCI-ONCOPANEL-3.1
GENIE-DFCI-005663	GENIE-DFCI-005663-4036410	No	Melanoma	Mucosal Melanoma of the Vulva/Vagina	3	8	NA	Female	Non-Spanish/non-Hispanic	Metastasis	77	DFCI	VMM	White	Metastasis site unspecified	DFCI-ONCOPANEL-3.1
GENIE-DFCI-005674	GENIE-DFCI-005674-571782	No	Non-Small Cell Lung Cancer	Lung Adenocarcinoma	3	6	NA	Female	Non-Spanish/non-Hispanic	Metastasis	64	DFCI	LUAD	White	Local recurrence	DFCI-ONCOPANEL-3
GENIE-DFCI-005674	GENIE-DFCI-005674-3502503	No	Non-Small Cell Lung Cancer	Lung Adenocarcinoma	3	6	NA	Female	Non-Spanish/non-Hispanic	Primary	64	DFCI	LUAD	White	Primary tumor	DFCI-ONCOPANEL-3.1
GENIE-DFCI-005699	GENIE-DFCI-005699-3103034	No	Non-Small Cell Lung Cancer	Lung Adenocarcinoma	2	21	NA	Female	Non-Spanish/non-Hispanic	Primary	77	DFCI	LUAD	White	Primary tumor	DFCI-ONCOPANEL-3.1
GENIE-DFCI-005715	GENIE-DFCI-005715-266308	Yes	Non-Small Cell Lung Cancer	Non-Small Cell Lung Cancer	2	34	NA	Male	Non-Spanish/non-Hispanic	Metastasis	74	DFCI	NSCLC	White	Metastasis site unspecified	DFCI-ONCOPANEL-3
GENIE-DFCI-005867	GENIE-DFCI-005867-805391	No	Glioma	Glioblastoma	1	15	NA	Female	Non-Spanish/non-Hispanic	Metastasis	40	DFCI	GB	White	Local recurrence	DFCI-ONCOPANEL-3
GENIE-DFCI-005998	GENIE-DFCI-005998-3884345	No	Non-Small Cell Lung Cancer	Lung Adenocarcinoma	5	9	NA	Female	Non-Spanish/non-Hispanic	Primary	72	DFCI	LUAD	White	Primary tumor	DFCI-ONCOPANEL-3.1
GENIE-DFCI-005998	GENIE-DFCI-005998-3884104	No	Non-Small Cell Lung Cancer	Lung Adenocarcinoma	5	9	NA	Female	Non-Spanish/non-Hispanic	Primary	72	DFCI	LUAD	White	Primary tumor	DFCI-ONCOPANEL-3.1
GENIE-DFCI-005998	GENIE-DFCI-005998-3794757	No	Non-Small Cell Lung Cancer	Lung Adenocarcinoma	5	10	NA	Female	Non-Spanish/non-Hispanic	Metastasis	72	DFCI	LUAD	White	Metastasis site unspecified	DFCI-ONCOPANEL-3.1
GENIE-DFCI-005998	GENIE-DFCI-005998-3794696	No	Non-Small Cell Lung Cancer	Lung Adenocarcinoma	5	10	NA	Female	Non-Spanish/non-Hispanic	Metastasis	72	DFCI	LUAD	White	Metastasis site unspecified	DFCI-ONCOPANEL-3.1
GENIE-DFCI-006106	GENIE-DFCI-006106-4005634	No	Non-Small Cell Lung Cancer	Non-Small Cell Lung Cancer	4	18	NA	Male	Non-Spanish/non-Hispanic	Metastasis	59	DFCI	NSCLC	White	Metastasis site unspecified	DFCI-ONCOPANEL-3.1
GENIE-DFCI-006106	GENIE-DFCI-006106-4003895	No	Non-Small Cell Lung Cancer	Non-Small Cell Lung Cancer	4	18	NA	Male	Non-Spanish/non-Hispanic	Metastasis	59	DFCI	NSCLC	White	Metastasis site unspecified	DFCI-ONCOPANEL-3.1
GENIE-DFCI-006106	GENIE-DFCI-006106-3103124	No	Non-Small Cell Lung Cancer	Lung Adenocarcinoma	4	16	NA	Male	Non-Spanish/non-Hispanic	Primary	59	DFCI	LUAD	White	Primary tumor	DFCI-ONCOPANEL-3.1
GENIE-DFCI-006288	GENIE-DFCI-006288-481626	No	Colorectal Cancer	Colon Adenocarcinoma	3	7	NA	Female	Non-Spanish/non-Hispanic	Primary	52	DFCI	COAD	White	Primary tumor	DFCI-ONCOPANEL-3
GENIE-DFCI-006288	GENIE-DFCI-006288-266240	No	Colorectal Cancer	Colon Adenocarcinoma	3	2	NA	Female	Non-Spanish/non-Hispanic	Metastasis	52	DFCI	COAD	White	Metastasis site unspecified	DFCI-ONCOPANEL-3
GENIE-DFCI-006330	GENIE-DFCI-006330-2839210	No	Bladder Cancer	Bladder Urothelial Carcinoma	2	11	NA	Female	Non-Spanish/non-Hispanic	Metastasis	81	DFCI	BLCA	White	Metastasis site unspecified	DFCI-ONCOPANEL-3.1
GENIE-DFCI-006491	GENIE-DFCI-006491-2644996	No	Glioma	Glioblastoma	2	8	NA	Male	Non-Spanish/non-Hispanic	Not Applicable or Heme	66	DFCI	GB	White	Not applicable or hematologic malignancy	DFCI-ONCOPANEL-3.1
GENIE-DFCI-006524	GENIE-DFCI-006524-266194	Yes	Glioma	Low-Grade Glioma, NOS	2	6	NA	Female	Non-Spanish/non-Hispanic	Primary	<18	DFCI	LGGNOS	White	Primary tumor	DFCI-ONCOPANEL-3
GENIE-DFCI-006659	GENIE-DFCI-006659-481756	No	Non-Small Cell Lung Cancer	Lung Adenocarcinoma	2	9	NA	Male	Non-Spanish/non-Hispanic	Metastasis	58	DFCI	LUAD	White	Metastasis site unspecified	DFCI-ONCOPANEL-3
GENIE-DFCI-006791	GENIE-DFCI-006791-3646489	No	Glioma	Glioblastoma	3	7	NA	Female	Non-Spanish/non-Hispanic	Primary	59	DFCI	GB	White	Primary tumor	DFCI-ONCOPANEL-3.1
GENIE-DFCI-006791	GENIE-DFCI-006791-3036086	No	Glioma	Glioblastoma	3	7	NA	Female	Non-Spanish/non-Hispanic	Metastasis	59	DFCI	GB	White	Local recurrence	DFCI-ONCOPANEL-3.1
GENIE-DFCI-006816	GENIE-DFCI-006816-1469798	No	Glioma	Glioblastoma	2	7	NA	Male	Non-Spanish/non-Hispanic	Metastasis	62	DFCI	GB	White	Local recurrence	DFCI-ONCOPANEL-3.1
GENIE-DFCI-006844	GENIE-DFCI-006844-3306940	No	Non-Small Cell Lung Cancer	Lung Adenocarcinoma	2	5	NA	Male	Non-Spanish/non-Hispanic	Metastasis	48	DFCI	LUAD	White	Metastasis site unspecified	DFCI-ONCOPANEL-3.1
GENIE-DFCI-006944	GENIE-DFCI-006944-2904414	No	Bladder Cancer	Bladder Adenocarcinoma	2	37	NA	Male	Non-Spanish/non-Hispanic	Metastasis	76	DFCI	BLAD	White	Metastasis site unspecified	DFCI-ONCOPANEL-3.1
GENIE-DFCI-006954	GENIE-DFCI-006954-2271507	Yes	Soft Tissue Sarcoma	Solitary Fibrous Tumor/Hemangiopericytoma	2	5	NA	Male	Non-Spanish/non-Hispanic	Metastasis	59	DFCI	SFT	White	Metastasis site unspecified	DFCI-ONCOPANEL-3.1
GENIE-DFCI-006961	GENIE-DFCI-006961-2149908	No	Colorectal Cancer	Colon Adenocarcinoma	2	11	NA	Male	Non-Spanish/non-Hispanic	Metastasis	79	DFCI	COAD	White	Metastasis site unspecified	DFCI-ONCOPANEL-3.1
GENIE-DFCI-007075	GENIE-DFCI-007075-663954	No	Non-Small Cell Lung Cancer	Lung Adenocarcinoma	1	16	NA	Female	Non-Spanish/non-Hispanic	Metastasis	>89	DFCI	LUAD	White	Metastasis site unspecified	DFCI-ONCOPANEL-3
GENIE-DFCI-007316	GENIE-DFCI-007316-3854246	No	Soft Tissue Sarcoma	Angiosarcoma	3	9	NA	Female	Non-Spanish/non-Hispanic	Metastasis	52	DFCI	ANGS	White	Metastasis site unspecified	DFCI-ONCOPANEL-3.1
GENIE-DFCI-007316	GENIE-DFCI-007316-3841203	No	Soft Tissue Sarcoma	Angiosarcoma	3	9	NA	Female	Non-Spanish/non-Hispanic	Metastasis	52	DFCI	ANGS	White	Metastasis site unspecified	DFCI-ONCOPANEL-3.1
GENIE-DFCI-007405	GENIE-DFCI-007405-1304559	No	Glioma	Glioblastoma Multiforme	2	8	NA	Male	Non-Spanish/non-Hispanic	Metastasis	26	DFCI	GBM	White	Local recurrence	DFCI-ONCOPANEL-3.1
GENIE-DFCI-007530	GENIE-DFCI-007530-130654	Yes	Glioma	Glioblastoma	2	18	NA	Male	Spanish/Hispanic	Metastasis	63	DFCI	GB	White	Local recurrence	DFCI-ONCOPANEL-3
GENIE-DFCI-007534	GENIE-DFCI-007534-950589	No	Non-Small Cell Lung Cancer	Lung Adenocarcinoma	2	8	NA	Male	Non-Spanish/non-Hispanic	Metastasis	73	DFCI	LUAD	White	Local recurrence	DFCI-ONCOPANEL-3
GENIE-DFCI-007567	GENIE-DFCI-007567-710847	No	Melanoma	Melanoma	2	32	NA	Male	Non-Spanish/non-Hispanic	Metastasis	80	DFCI	MEL	White	Metastasis site unspecified	DFCI-ONCOPANEL-3
GENIE-DFCI-007692	GENIE-DFCI-007692-3914239	No	Glioma	Anaplastic Astrocytoma	4	44	NA	Female	Non-Spanish/non-Hispanic	Metastasis	24	DFCI	AASTR	White	Local recurrence	DFCI-ONCOPANEL-3.1
GENIE-DFCI-007692	GENIE-DFCI-007692-3914184	No	Glioma	Anaplastic Astrocytoma	4	44	NA	Female	Non-Spanish/non-Hispanic	Metastasis	24	DFCI	AASTR	White	Local recurrence	DFCI-ONCOPANEL-3.1
GENIE-DFCI-007692	GENIE-DFCI-007692-173778	No	Glioma	Astrocytoma	4	11	NA	Female	Non-Spanish/non-Hispanic	Metastasis	24	DFCI	ASTR	White	Local recurrence	DFCI-ONCOPANEL-3
GENIE-DFCI-007707	GENIE-DFCI-007707-88533	Yes	Non-Small Cell Lung Cancer	Lung Squamous Cell Carcinoma	2	16	NA	Female	Non-Spanish/non-Hispanic	Primary	64	DFCI	LUSC	Asian	Primary tumor	DFCI-ONCOPANEL-3
GENIE-DFCI-008031	GENIE-DFCI-008031-74665	No	Non-Small Cell Lung Cancer	Lung Adenocarcinoma	2	5	NA	Male	Non-Spanish/non-Hispanic	Metastasis	62	DFCI	LUAD	Asian	Metastasis site unspecified	DFCI-ONCOPANEL-3
GENIE-DFCI-008085	GENIE-DFCI-008085-2149718	No	Non-Small Cell Lung Cancer	Non-Small Cell Lung Cancer	3	8	NA	Male	Non-Spanish/non-Hispanic	Metastasis	41	DFCI	NSCLC	Asian	Metastasis site unspecified	DFCI-ONCOPANEL-3.1
GENIE-DFCI-008103	GENIE-DFCI-008103-902031	No	Colorectal Cancer	Colorectal Adenocarcinoma	2	12	NA	Male	Non-Spanish/non-Hispanic	Metastasis	73	DFCI	COADREAD	White	Metastasis site unspecified	DFCI-ONCOPANEL-3
GENIE-DFCI-008148	GENIE-DFCI-008148-3530822	No	Non-Small Cell Lung Cancer	Lung Adenocarcinoma	4	11	NA	Female	Non-Spanish/non-Hispanic	Primary	68	DFCI	LUAD	Black	Primary tumor	DFCI-ONCOPANEL-3.1
GENIE-DFCI-008148	GENIE-DFCI-008148-2904508	No	Non-Small Cell Lung Cancer	Lung Adenocarcinoma	4	11	NA	Female	Non-Spanish/non-Hispanic	Primary	68	DFCI	LUAD	Black	Primary tumor	DFCI-ONCOPANEL-3.1
GENIE-DFCI-008221	GENIE-DFCI-008221-3308565	No	Non-Small Cell Lung Cancer	Lung Adenocarcinoma	2	13	NA	Female	Non-Spanish/non-Hispanic	Primary	69	DFCI	LUAD	White	Primary tumor	DFCI-ONCOPANEL-3.1
GENIE-DFCI-008253	GENIE-DFCI-008253-1304438	No	Non-Small Cell Lung Cancer	Lung Adenocarcinoma	2	13	NA	Female	Non-Spanish/non-Hispanic	Metastasis	88	DFCI	LUAD	White	Metastasis site unspecified	DFCI-ONCOPANEL-3.1
GENIE-DFCI-008377	GENIE-DFCI-008377-2210437	No	Glioma	Glioblastoma	2	9	NA	Female	Non-Spanish/non-Hispanic	Primary	71	DFCI	GB	White	Primary tumor	DFCI-ONCOPANEL-3.1
GENIE-DFCI-008439	GENIE-DFCI-008439-1252018	No	Colorectal Cancer	Colon Adenocarcinoma	2	6	NA	Male	Non-Spanish/non-Hispanic	Metastasis	55	DFCI	COAD	White	Local recurrence	DFCI-ONCOPANEL-3.1
GENIE-DFCI-008502	GENIE-DFCI-008502-1304446	No	Non-Small Cell Lung Cancer	Lung Adenocarcinoma	3	12	NA	Female	Non-Spanish/non-Hispanic	Metastasis	75	DFCI	LUAD	White	Metastasis site unspecified	DFCI-ONCOPANEL-3.1
GENIE-DFCI-008504	GENIE-DFCI-008504-3854280	No	Non-Small Cell Lung Cancer	Lung Adenocarcinoma	3	9	NA	Male	Non-Spanish/non-Hispanic	Primary	62	DFCI	LUAD	White	Primary tumor	DFCI-ONCOPANEL-3.1
GENIE-DFCI-008504	GENIE-DFCI-008504-3841255	No	Non-Small Cell Lung Cancer	Lung Adenocarcinoma	3	9	NA	Male	Non-Spanish/non-Hispanic	Primary	62	DFCI	LUAD	White	Primary tumor	DFCI-ONCOPANEL-3.1
GENIE-DFCI-008507	GENIE-DFCI-008507-2271397	No	Soft Tissue Sarcoma	Angiosarcoma	2	14	NA	Male	Non-Spanish/non-Hispanic	Metastasis	71	DFCI	ANGS	White	Metastasis site unspecified	DFCI-ONCOPANEL-3.1
GENIE-DFCI-008517	GENIE-DFCI-008517-1200715	No	Colorectal Cancer	Colon Adenocarcinoma	2	11	NA	Male	Non-Spanish/non-Hispanic	Metastasis	66	DFCI	COAD	White	Metastasis site unspecified	DFCI-ONCOPANEL-3.1
GENIE-DFCI-008538	GENIE-DFCI-008538-2271564	No	Non-Small Cell Lung Cancer	Lung Adenocarcinoma	2	27	NA	Female	Non-Spanish/non-Hispanic	Primary	64	DFCI	LUAD	White	Primary tumor	DFCI-ONCOPANEL-3.1
GENIE-DFCI-008611	GENIE-DFCI-008611-901871	No	Non-Small Cell Lung Cancer	Lung Adenocarcinoma	2	7	NA	Male	Non-Spanish/non-Hispanic	Primary	62	DFCI	LUAD	White	Primary tumor	DFCI-ONCOPANEL-3
GENIE-DFCI-008613	GENIE-DFCI-008613-3764953	No	Non-Small Cell Lung Cancer	Lung Adenocarcinoma	3	5	NA	Female	Non-Spanish/non-Hispanic	Metastasis	80	DFCI	LUAD	White	Local recurrence	DFCI-ONCOPANEL-3.1
GENIE-DFCI-008613	GENIE-DFCI-008613-3764540	No	Non-Small Cell Lung Cancer	Lung Adenocarcinoma	3	5	NA	Female	Non-Spanish/non-Hispanic	Metastasis	80	DFCI	LUAD	White	Local recurrence	DFCI-ONCOPANEL-3.1
GENIE-DFCI-008628	GENIE-DFCI-008628-250248	Yes	Melanoma	Melanoma	2	13	NA	Male	Non-Spanish/non-Hispanic	Metastasis	57	DFCI	MEL	White	Metastasis site unspecified	DFCI-ONCOPANEL-3
GENIE-DFCI-008639	GENIE-DFCI-008639-3824422	No	Glioma	Low-Grade Glioma, NOS	3	6	NA	Male	Non-Spanish/non-Hispanic	Metastasis	23	DFCI	LGGNOS	White	Local recurrence	DFCI-ONCOPANEL-3.1
GENIE-DFCI-008639	GENIE-DFCI-008639-3824333	No	Glioma	Low-Grade Glioma, NOS	3	6	NA	Male	Non-Spanish/non-Hispanic	Metastasis	23	DFCI	LGGNOS	White	Local recurrence	DFCI-ONCOPANEL-3.1
GENIE-DFCI-008682	GENIE-DFCI-008682-159160	No	Non-Small Cell Lung Cancer	Lung Adenocarcinoma	3	13	NA	Male	Non-Spanish/non-Hispanic	Metastasis	39	DFCI	LUAD	Black	Local recurrence	DFCI-ONCOPANEL-3
GENIE-DFCI-008726	GENIE-DFCI-008726-1729281	No	Thyroid Cancer	Papillary Thyroid Cancer	2	8	NA	Female	Non-Spanish/non-Hispanic	Metastasis	50	DFCI	THPA	White	Metastasis site unspecified	DFCI-ONCOPANEL-3.1
GENIE-DFCI-008736	GENIE-DFCI-008736-2710233	No	Head and Neck Cancer	Oral Cavity Squamous Cell Carcinoma	2	5	NA	Female	Non-Spanish/non-Hispanic	Primary	54	DFCI	OCSC	White	Primary tumor	DFCI-ONCOPANEL-3.1
GENIE-DFCI-008835	GENIE-DFCI-008835-3617138	No	Colorectal Cancer	Rectal Adenocarcinoma	2	6	NA	Male	Non-Spanish/non-Hispanic	Metastasis	77	DFCI	READ	White	Metastasis site unspecified	DFCI-ONCOPANEL-3.1
GENIE-DFCI-008864	GENIE-DFCI-008864-250283	No	Non-Small Cell Lung Cancer	Lung Adenocarcinoma	2	14	NA	Female	Non-Spanish/non-Hispanic	Metastasis	73	DFCI	LUAD	White	Metastasis site unspecified	DFCI-ONCOPANEL-3
GENIE-DFCI-008881	GENIE-DFCI-008881-332929	No	Cancer of Unknown Primary	Poorly Differentiated Carcinoma, NOS	2	46	NA	Male	Non-Spanish/non-Hispanic	Primary	88	DFCI	PDC	White	Primary tumor	DFCI-ONCOPANEL-3
GENIE-DFCI-008883	GENIE-DFCI-008883-3502674	No	Non-Small Cell Lung Cancer	Lung Adenocarcinoma	2	13	NA	Male	Non-Spanish/non-Hispanic	Primary	77	DFCI	LUAD	White	Primary tumor	DFCI-ONCOPANEL-3.1
GENIE-DFCI-008893	GENIE-DFCI-008893-3559348	No	Colorectal Cancer	Colorectal Adenocarcinoma	2	12	NA	Female	Non-Spanish/non-Hispanic	Metastasis	45	DFCI	COADREAD	White	Metastasis site unspecified	DFCI-ONCOPANEL-3.1
GENIE-DFCI-008962	GENIE-DFCI-008962-173809	No	Soft Tissue Sarcoma	Histiocytic Dendritic Cell Sarcoma	2	16	NA	Male	Non-Spanish/non-Hispanic	Primary	78	DFCI	HDCS	White	Primary tumor	DFCI-ONCOPANEL-3
GENIE-DFCI-008965	GENIE-DFCI-008965-3704896	Yes	Melanoma	Melanoma	2	10	NA	Male	Non-Spanish/non-Hispanic	Metastasis	53	DFCI	MEL	White	Metastasis site unspecified	DFCI-ONCOPANEL-3.1
GENIE-DFCI-009001	GENIE-DFCI-009001-3794812	No	Non-Small Cell Lung Cancer	Lung Adenocarcinoma	4	8	NA	Female	Non-Spanish/non-Hispanic	Metastasis	65	DFCI	LUAD	White	Metastasis site unspecified	DFCI-ONCOPANEL-3.1
GENIE-DFCI-009001	GENIE-DFCI-009001-3794579	No	Non-Small Cell Lung Cancer	Lung Adenocarcinoma	4	8	NA	Female	Non-Spanish/non-Hispanic	Metastasis	65	DFCI	LUAD	White	Metastasis site unspecified	DFCI-ONCOPANEL-3.1
GENIE-DFCI-009001	GENIE-DFCI-009001-3502644	No	Non-Small Cell Lung Cancer	Lung Adenocarcinoma	4	6	NA	Female	Non-Spanish/non-Hispanic	Metastasis	65	DFCI	LUAD	White	Metastasis site unspecified	DFCI-ONCOPANEL-3.1
GENIE-DFCI-009003	GENIE-DFCI-009003-4005651	No	Colorectal Cancer	Colon Adenocarcinoma	3	8	NA	Male	Non-Spanish/non-Hispanic	Metastasis	63	DFCI	COAD	White	Metastasis site unspecified	DFCI-ONCOPANEL-3.1
GENIE-DFCI-009003	GENIE-DFCI-009003-4003966	No	Colorectal Cancer	Colon Adenocarcinoma	3	8	NA	Male	Non-Spanish/non-Hispanic	Metastasis	63	DFCI	COAD	White	Metastasis site unspecified	DFCI-ONCOPANEL-3.1
GENIE-DFCI-009064	GENIE-DFCI-009064-203605	No	Glioma	Glioblastoma	2	10	NA	Male	Non-Spanish/non-Hispanic	Metastasis	26	DFCI	GB	White	Local recurrence	DFCI-ONCOPANEL-3
GENIE-DFCI-009247	GENIE-DFCI-009247-74817	Yes	Cancer of Unknown Primary	Squamous Cell Carcinoma, NOS	2	26	NA	Female	Non-Spanish/non-Hispanic	Metastasis	51	DFCI	SCCNOS	White	Metastasis site unspecified	DFCI-ONCOPANEL-3
GENIE-DFCI-009324	GENIE-DFCI-009324-218955	No	Non-Small Cell Lung Cancer	Lung Adenocarcinoma	1	15	NA	Female	Non-Spanish/non-Hispanic	Metastasis	63	DFCI	LUAD	White	Local recurrence	DFCI-ONCOPANEL-3
GENIE-DFCI-009515	GENIE-DFCI-009515-1099575	No	Non-Small Cell Lung Cancer	Lung Adenocarcinoma	5	16	NA	Female	Non-Spanish/non-Hispanic	Primary	63	DFCI	LUAD	White	Primary tumor	DFCI-ONCOPANEL-3.1
GENIE-DFCI-009570	GENIE-DFCI-009570-3239015	No	Glioma	Glioblastoma	2	15	NA	Male	Non-Spanish/non-Hispanic	Metastasis	55	DFCI	GB	White	Local recurrence	DFCI-ONCOPANEL-3.1
GENIE-DFCI-009718	GENIE-DFCI-009718-1786989	No	Non-Small Cell Lung Cancer	Lung Adenocarcinoma	2	16	NA	Female	Non-Spanish/non-Hispanic	Not Applicable or Heme	66	DFCI	LUAD	White	Not applicable or hematologic malignancy	DFCI-ONCOPANEL-3.1
GENIE-DFCI-009765	GENIE-DFCI-009765-1049736	No	Non-Small Cell Lung Cancer	Lung Adenocarcinoma	2	8	NA	Female	Non-Spanish/non-Hispanic	Primary	62	DFCI	LUAD	White	Primary tumor	DFCI-ONCOPANEL-3.1
GENIE-DFCI-009794	GENIE-DFCI-009794-3036659	No	Bladder Cancer	Bladder Urothelial Carcinoma	2	10	NA	Male	Non-Spanish/non-Hispanic	Metastasis	80	DFCI	BLCA	White	Metastasis site unspecified	DFCI-ONCOPANEL-3.1
GENIE-DFCI-009883	GENIE-DFCI-009883-617720	No	Melanoma	Melanoma	2	6	NA	Female	Non-Spanish/non-Hispanic	Metastasis	56	DFCI	MEL	White	Metastasis site unspecified	DFCI-ONCOPANEL-3
GENIE-DFCI-009954	GENIE-DFCI-009954-2332148	No	Colorectal Cancer	Colon Adenocarcinoma	2	9	NA	Female	Non-Spanish/non-Hispanic	Metastasis	55	DFCI	COAD	White	Metastasis site unspecified	DFCI-ONCOPANEL-3.1
GENIE-DFCI-009961	GENIE-DFCI-009961-901982	No	Colorectal Cancer	Colon Adenocarcinoma	2	8	NA	Male	Non-Spanish/non-Hispanic	Metastasis	61	DFCI	COAD	White	Local recurrence	DFCI-ONCOPANEL-3
GENIE-DFCI-010112	GENIE-DFCI-010112-3446479	No	Colorectal Cancer	Colon Adenocarcinoma	2	12	NA	Female	Non-Spanish/non-Hispanic	Primary	60	DFCI	COAD	White	Primary tumor	DFCI-ONCOPANEL-3.1
GENIE-DFCI-010146	GENIE-DFCI-010146-1304548	No	Colorectal Cancer	Colon Adenocarcinoma	2	5	NA	Male	Non-Spanish/non-Hispanic	Metastasis	72	DFCI	COAD	White	Metastasis site unspecified	DFCI-ONCOPANEL-3.1
GENIE-DFCI-010271	GENIE-DFCI-010271-4005678	No	Cancer of Unknown Primary	Adenocarcinoma, NOS	3	11	NA	Female	Non-Spanish/non-Hispanic	Metastasis	49	DFCI	ADNOS	White	Metastasis site unspecified	DFCI-ONCOPANEL-3.1
GENIE-DFCI-010271	GENIE-DFCI-010271-4004611	No	Cancer of Unknown Primary	Adenocarcinoma, NOS	3	11	NA	Female	Non-Spanish/non-Hispanic	Metastasis	49	DFCI	ADNOS	White	Metastasis site unspecified	DFCI-ONCOPANEL-3.1
GENIE-DFCI-010354	GENIE-DFCI-010354-350731	No	Non-Small Cell Lung Cancer	Lung Adenocarcinoma	3	10	NA	Male	Non-Spanish/non-Hispanic	Metastasis	70	DFCI	LUAD	White	Local recurrence	DFCI-ONCOPANEL-3
GENIE-DFCI-010355	GENIE-DFCI-010355-218622	No	Non-Small Cell Lung Cancer	Lung Adenocarcinoma	3	22	NA	Male	Non-Spanish/non-Hispanic	Metastasis	74	DFCI	LUAD	White	Metastasis site unspecified	DFCI-ONCOPANEL-3
GENIE-DFCI-010355	GENIE-DFCI-010355-1252027	No	Non-Small Cell Lung Cancer	Lung Adenocarcinoma	3	21	NA	Male	Non-Spanish/non-Hispanic	Metastasis	74	DFCI	LUAD	White	Metastasis site unspecified	DFCI-ONCOPANEL-3.1
GENIE-DFCI-010369	GENIE-DFCI-010369-3171376	No	Non-Small Cell Lung Cancer	Lung Adenocarcinoma	3	4	NA	Female	Non-Spanish/non-Hispanic	Primary	77	DFCI	LUAD	White	Primary tumor	DFCI-ONCOPANEL-3.1
GENIE-DFCI-010369	GENIE-DFCI-010369-3103133	No	Non-Small Cell Lung Cancer	Lung Adenocarcinoma	3	4	NA	Female	Non-Spanish/non-Hispanic	Primary	77	DFCI	LUAD	White	Primary tumor	DFCI-ONCOPANEL-3.1
GENIE-DFCI-010542	GENIE-DFCI-010542-1903609	No	Colorectal Cancer	Colon Adenocarcinoma	2	8	NA	Female	Non-Spanish/non-Hispanic	Metastasis	56	DFCI	COAD	White	Metastasis site unspecified	DFCI-ONCOPANEL-3.1
GENIE-DFCI-010648	GENIE-DFCI-010648-350831	No	Non-Small Cell Lung Cancer	Lung Adenocarcinoma	3	21	NA	Male	Non-Spanish/non-Hispanic	Primary	61	DFCI	LUAD	White	Primary tumor	DFCI-ONCOPANEL-3
GENIE-DFCI-010648	GENIE-DFCI-010648-2021580	No	Non-Small Cell Lung Cancer	Lung Adenocarcinoma	3	25	NA	Male	Non-Spanish/non-Hispanic	Primary	61	DFCI	LUAD	White	Primary tumor	DFCI-ONCOPANEL-3.1
GENIE-DFCI-010723	GENIE-DFCI-010723-437248	No	Non-Small Cell Lung Cancer	Lung Adenocarcinoma	2	78	NA	Male	Non-Spanish/non-Hispanic	Metastasis	72	DFCI	LUAD	White	Metastasis site unspecified	DFCI-ONCOPANEL-3
GENIE-DFCI-010834	GENIE-DFCI-010834-234462	No	Hepatobiliary Cancer	Cholangiocarcinoma	2	16	NA	Female	Non-Spanish/non-Hispanic	Metastasis	20	DFCI	CHOL	White	Metastasis site unspecified	DFCI-ONCOPANEL-3
GENIE-DFCI-010912	GENIE-DFCI-010912-203604	Yes	Glioma	Glioblastoma	2	203	NA	Female	Non-Spanish/non-Hispanic	Metastasis	42	DFCI	GB	White	Local recurrence	DFCI-ONCOPANEL-3
GENIE-DFCI-010972	GENIE-DFCI-010972-350667	No	Non-Small Cell Lung Cancer	Lung Adenocarcinoma	2	9	NA	Male	Non-Spanish/non-Hispanic	Metastasis	76	DFCI	LUAD	White	Metastasis site unspecified	DFCI-ONCOPANEL-3
GENIE-DFCI-011034	GENIE-DFCI-011034-266160	No	Colorectal Cancer	Rectal Adenocarcinoma	1	4	NA	Female	Non-Spanish/non-Hispanic	Primary	37	DFCI	READ	White	Primary tumor	DFCI-ONCOPANEL-3
GENIE-DFCI-011062	GENIE-DFCI-011062-437236	No	Colorectal Cancer	Colon Adenocarcinoma	2	9	NA	Female	Non-Spanish/non-Hispanic	Primary	60	DFCI	COAD	White	Primary tumor	DFCI-ONCOPANEL-3
GENIE-DFCI-011068	GENIE-DFCI-011068-3884371	No	Non-Small Cell Lung Cancer	Lung Adenocarcinoma	3	15	NA	Male	Non-Spanish/non-Hispanic	Metastasis	70	DFCI	LUAD	White	Metastasis site unspecified	DFCI-ONCOPANEL-3.1
GENIE-DFCI-011068	GENIE-DFCI-011068-3884108	No	Non-Small Cell Lung Cancer	Lung Adenocarcinoma	3	15	NA	Male	Non-Spanish/non-Hispanic	Metastasis	70	DFCI	LUAD	White	Metastasis site unspecified	DFCI-ONCOPANEL-3.1
GENIE-DFCI-011071	GENIE-DFCI-011071-3764964	No	Glioma	Glioblastoma	3	9	NA	Male	Non-Spanish/non-Hispanic	Metastasis	63	DFCI	GB	White	Local recurrence	DFCI-ONCOPANEL-3.1
GENIE-DFCI-011071	GENIE-DFCI-011071-3764091	No	Glioma	Glioblastoma	3	9	NA	Male	Non-Spanish/non-Hispanic	Metastasis	63	DFCI	GB	White	Local recurrence	DFCI-ONCOPANEL-3.1
GENIE-DFCI-011075	GENIE-DFCI-011075-2839009	Yes	Non-Small Cell Lung Cancer	Lung Adenocarcinoma	3	6	NA	Female	Non-Spanish/non-Hispanic	Primary	56	DFCI	LUAD	White	Primary tumor	DFCI-ONCOPANEL-3.1
GENIE-DFCI-011075	GENIE-DFCI-011075-3733869	Yes	Non-Small Cell Lung Cancer	Lung Adenocarcinoma	3	9	NA	Female	Non-Spanish/non-Hispanic	Metastasis	56	DFCI	LUAD	White	Metastasis site unspecified	DFCI-ONCOPANEL-3.1
GENIE-DFCI-011116	GENIE-DFCI-011116-116358	No	Non-Small Cell Lung Cancer	Lung Adenocarcinoma	2	13	NA	Male	Non-Spanish/non-Hispanic	Metastasis	60	DFCI	LUAD	White	Metastasis site unspecified	DFCI-ONCOPANEL-3
GENIE-DFCI-011149	GENIE-DFCI-011149-1304372	No	Non-Small Cell Lung Cancer	Lung Adenocarcinoma	2	5	NA	Female	Non-Spanish/non-Hispanic	Metastasis	68	DFCI	LUAD	White	Local recurrence	DFCI-ONCOPANEL-3.1
GENIE-DFCI-011213	GENIE-DFCI-011213-853372	No	Non-Small Cell Lung Cancer	Non-Small Cell Lung Cancer	2	21	NA	Female	Non-Spanish/non-Hispanic	Metastasis	47	DFCI	NSCLC	White	Metastasis site unspecified	DFCI-ONCOPANEL-3
GENIE-DFCI-011234	GENIE-DFCI-011234-116446	No	Non-Small Cell Lung Cancer	Lung Adenocarcinoma	2	6	NA	Male	Non-Spanish/non-Hispanic	Metastasis	59	DFCI	LUAD	White	Metastasis site unspecified	DFCI-ONCOPANEL-3
GENIE-DFCI-011290	GENIE-DFCI-011290-350166	Yes	Non-Small Cell Lung Cancer	Non-Small Cell Lung Cancer	2	8	NA	Male	Non-Spanish/non-Hispanic	Metastasis	48	DFCI	NSCLC	Asian	Metastasis site unspecified	DFCI-ONCOPANEL-3
GENIE-DFCI-011309	GENIE-DFCI-011309-999840	No	Glioma	Glioblastoma	2	6	NA	Male	Non-Spanish/non-Hispanic	Metastasis	66	DFCI	GB	White	Local recurrence	DFCI-ONCOPANEL-3.1
GENIE-DFCI-011355	GENIE-DFCI-011355-298969	No	Non-Small Cell Lung Cancer	Lung Adenocarcinoma	2	7	NA	Female	Non-Spanish/non-Hispanic	Primary	52	DFCI	LUAD	White	Primary tumor	DFCI-ONCOPANEL-3
GENIE-DFCI-011441	GENIE-DFCI-011441-437283	Yes	Glioma	Glioblastoma	2	380	NA	Female	Non-Spanish/non-Hispanic	Metastasis	58	DFCI	GB	White	Local recurrence	DFCI-ONCOPANEL-3
GENIE-DFCI-011446	GENIE-DFCI-011446-2455868	No	Non-Small Cell Lung Cancer	Lung Adenocarcinoma	2	8	NA	Male	Non-Spanish/non-Hispanic	Metastasis	54	DFCI	LUAD	Asian	Metastasis site unspecified	DFCI-ONCOPANEL-3.1
GENIE-DFCI-011464	GENIE-DFCI-011464-3794772	No	Glioma	Glioblastoma	3	12	NA	Male	Non-Spanish/non-Hispanic	Metastasis	23	DFCI	GB	White	Local recurrence	DFCI-ONCOPANEL-3.1
GENIE-DFCI-011464	GENIE-DFCI-011464-3794729	No	Glioma	Glioblastoma	3	12	NA	Male	Non-Spanish/non-Hispanic	Metastasis	23	DFCI	GB	White	Local recurrence	DFCI-ONCOPANEL-3.1
GENIE-DFCI-011479	GENIE-DFCI-011479-350500	No	Colorectal Cancer	Colon Adenocarcinoma	1	9	NA	Female	Non-Spanish/non-Hispanic	Metastasis	78	DFCI	COAD	White	Metastasis site unspecified	DFCI-ONCOPANEL-3
GENIE-DFCI-011482	GENIE-DFCI-011482-571792	No	Non-Small Cell Lung Cancer	Lung Adenocarcinoma	2	26	NA	Female	Non-Spanish/non-Hispanic	Primary	60	DFCI	LUAD	White	Primary tumor	DFCI-ONCOPANEL-3
GENIE-DFCI-011505	GENIE-DFCI-011505-1358746	No	Non-Small Cell Lung Cancer	Lung Adenocarcinoma	3	14	NA	Female	Non-Spanish/non-Hispanic	Metastasis	88	DFCI	LUAD	White	Metastasis site unspecified	DFCI-ONCOPANEL-3.1
GENIE-DFCI-011505	GENIE-DFCI-011505-1252005	No	Non-Small Cell Lung Cancer	Lung Adenocarcinoma	3	NA	NA	Female	Non-Spanish/non-Hispanic	Metastasis	88	DFCI	LUAD	White	Metastasis site unspecified	DFCI-ONCOPANEL-3.1
GENIE-DFCI-011526	GENIE-DFCI-011526-350788	No	Cancer of Unknown Primary	Poorly Differentiated Carcinoma, NOS	2	28	NA	Male	Non-Spanish/non-Hispanic	Metastasis	60	DFCI	PDC	White	Metastasis site unspecified	DFCI-ONCOPANEL-3
GENIE-DFCI-011564	GENIE-DFCI-011564-218931	No	Non-Small Cell Lung Cancer	Lung Adenocarcinoma	2	7	NA	Male	Non-Spanish/non-Hispanic	Metastasis	55	DFCI	LUAD	Asian	Metastasis site unspecified	DFCI-ONCOPANEL-3
GENIE-DFCI-011599	GENIE-DFCI-011599-481757	No	Colorectal Cancer	Colon Adenocarcinoma	3	6	NA	Female	Non-Spanish/non-Hispanic	Metastasis	42	DFCI	COAD	White	Metastasis site unspecified	DFCI-ONCOPANEL-3
GENIE-DFCI-011599	GENIE-DFCI-011599-3531174	No	Colorectal Cancer	Colon Adenocarcinoma	3	8	NA	Female	Non-Spanish/non-Hispanic	Metastasis	42	DFCI	COAD	White	Metastasis site unspecified	DFCI-ONCOPANEL-3.1
GENIE-DFCI-013096	GENIE-DFCI-013096-437288	No	Non-Small Cell Lung Cancer	Lung Adenocarcinoma	3	33	NA	Female	Non-Spanish/non-Hispanic	Metastasis	58	DFCI	LUAD	White	Metastasis site unspecified	DFCI-ONCOPANEL-3
GENIE-DFCI-013096	GENIE-DFCI-013096-332924	No	Non-Small Cell Lung Cancer	Non-Small Cell Lung Cancer	3	32	NA	Female	Non-Spanish/non-Hispanic	Metastasis	58	DFCI	NSCLC	White	Metastasis site unspecified	DFCI-ONCOPANEL-3
GENIE-DFCI-020790	GENIE-DFCI-020790-853378	No	Cancer of Unknown Primary	Poorly Differentiated Carcinoma, NOS	2	23	NA	Female	Non-Spanish/non-Hispanic	Metastasis	70	DFCI	PDC	White	Metastasis site unspecified	DFCI-ONCOPANEL-3
GENIE-DFCI-022876	GENIE-DFCI-022876-1304558	No	Colorectal Cancer	Colon Adenocarcinoma	2	14	NA	Male	Non-Spanish/non-Hispanic	Metastasis	48	DFCI	COAD	White	Local recurrence	DFCI-ONCOPANEL-3.1
GENIE-DFCI-023509	GENIE-DFCI-023509-250249	No	Non-Small Cell Lung Cancer	Lung Adenocarcinoma	1	10	NA	Female	Non-Spanish/non-Hispanic	Primary	82	DFCI	LUAD	White	Primary tumor	DFCI-ONCOPANEL-3
GENIE-DFCI-023633	GENIE-DFCI-023633-3914212	No	Cancer of Unknown Primary	Adenocarcinoma, NOS	4	5	NA	Male	Non-Spanish/non-Hispanic	Not Applicable or Heme	70	DFCI	ADNOS	White	Not applicable or hematologic malignancy	DFCI-ONCOPANEL-3.1
GENIE-DFCI-023633	GENIE-DFCI-023633-3914105	No	Cancer of Unknown Primary	Adenocarcinoma, NOS	4	5	NA	Male	Non-Spanish/non-Hispanic	Not Applicable or Heme	70	DFCI	ADNOS	White	Not applicable or hematologic malignancy	DFCI-ONCOPANEL-3.1
GENIE-DFCI-023633	GENIE-DFCI-023633-3588681	No	Colorectal Cancer	Rectal Adenocarcinoma	4	6	NA	Male	Non-Spanish/non-Hispanic	Metastasis	70	DFCI	READ	White	Metastasis site unspecified	DFCI-ONCOPANEL-3.1
GENIE-DFCI-023680	GENIE-DFCI-023680-1414153	No	Non-Small Cell Lung Cancer	Lung Adenocarcinoma	2	10	NA	Female	Non-Spanish/non-Hispanic	Metastasis	68	DFCI	LUAD	White	Metastasis site unspecified	DFCI-ONCOPANEL-3.1
GENIE-DFCI-023715	GENIE-DFCI-023715-315708	No	Non-Small Cell Lung Cancer	Lung Adenocarcinoma	3	22	NA	Female	Non-Spanish/non-Hispanic	Metastasis	59	DFCI	LUAD	White	Metastasis site unspecified	DFCI-ONCOPANEL-3
GENIE-DFCI-023715	GENIE-DFCI-023715-2455841	No	Non-Small Cell Lung Cancer	Lung Adenocarcinoma	3	17	NA	Female	Non-Spanish/non-Hispanic	Metastasis	59	DFCI	LUAD	White	Metastasis site unspecified	DFCI-ONCOPANEL-3.1
GENIE-DFCI-023826	GENIE-DFCI-023826-74488	No	Hepatobiliary Cancer	Hepatocellular Carcinoma	1	6	NA	Female	Non-Spanish/non-Hispanic	Metastasis	68	DFCI	HCC	White	Metastasis site unspecified	DFCI-ONCOPANEL-3
GENIE-DFCI-023855	GENIE-DFCI-023855-130356	No	Soft Tissue Sarcoma	Sarcoma, NOS	1	11	NA	Female	Non-Spanish/non-Hispanic	Metastasis	52	DFCI	SARCNOS	White	Metastasis site unspecified	DFCI-ONCOPANEL-3
GENIE-DFCI-023857	GENIE-DFCI-023857-88699	No	Non-Small Cell Lung Cancer	Lung Carcinoid	1	5	NA	Female	Non-Spanish/non-Hispanic	Primary	69	DFCI	LUCA	White	Primary tumor	DFCI-ONCOPANEL-3
GENIE-DFCI-023883	GENIE-DFCI-023883-158986	Yes	Non-Small Cell Lung Cancer	Non-Small Cell Lung Cancer	1	20	NA	Female	Non-Spanish/non-Hispanic	Metastasis	52	DFCI	NSCLC	White	Metastasis site unspecified	DFCI-ONCOPANEL-3
GENIE-DFCI-023887	GENIE-DFCI-023887-115976	No	Cancer of Unknown Primary	Adenocarcinoma, NOS	1	81	NA	Female	Non-Spanish/non-Hispanic	Metastasis	52	DFCI	ADNOS	White	Metastasis site unspecified	DFCI-ONCOPANEL-3
GENIE-DFCI-023911	GENIE-DFCI-023911-74912	No	Colorectal Cancer	Colon Adenocarcinoma	1	10	NA	Female	Non-Spanish/non-Hispanic	Primary	75	DFCI	COAD	White	Primary tumor	DFCI-ONCOPANEL-3
GENIE-DFCI-023929	GENIE-DFCI-023929-74704	No	Head and Neck Cancer	Head and Neck Squamous Cell Carcinoma	1	14	NA	Male	Non-Spanish/non-Hispanic	Metastasis	68	DFCI	HNSC	White	Metastasis site unspecified	DFCI-ONCOPANEL-3
GENIE-DFCI-023937	GENIE-DFCI-023937-74996	Yes	Bladder Cancer	Bladder Urothelial Carcinoma	1	4	NA	Male	Non-Spanish/non-Hispanic	Metastasis	72	DFCI	BLCA	White	Metastasis site unspecified	DFCI-ONCOPANEL-3
GENIE-DFCI-023967	GENIE-DFCI-023967-74718	No	Non-Small Cell Lung Cancer	Lung Adenocarcinoma	1	7	NA	Female	Non-Spanish/non-Hispanic	Primary	48	DFCI	LUAD	White	Primary tumor	DFCI-ONCOPANEL-3
GENIE-DFCI-023968	GENIE-DFCI-023968-88086	No	Colorectal Cancer	Colon Adenocarcinoma	1	14	NA	Female	Non-Spanish/non-Hispanic	Primary	71	DFCI	COAD	White	Primary tumor	DFCI-ONCOPANEL-3
GENIE-DFCI-024055	GENIE-DFCI-024055-74742	No	Bladder Cancer	Bladder Urothelial Carcinoma	1	6	NA	Male	Non-Spanish/non-Hispanic	Primary	72	DFCI	BLCA	White	Primary tumor	DFCI-ONCOPANEL-3
GENIE-DFCI-024059	GENIE-DFCI-024059-88700	No	Non-Small Cell Lung Cancer	Lung Adenocarcinoma	1	8	NA	Male	Non-Spanish/non-Hispanic	Primary	76	DFCI	LUAD	White	Primary tumor	DFCI-ONCOPANEL-3
GENIE-DFCI-024082	GENIE-DFCI-024082-130672	No	Colorectal Cancer	Colon Adenocarcinoma	1	7	NA	Male	Non-Spanish/non-Hispanic	Primary	58	DFCI	COAD	White	Primary tumor	DFCI-ONCOPANEL-3
GENIE-DFCI-024083	GENIE-DFCI-024083-74967	No	Non-Small Cell Lung Cancer	Lung Adenocarcinoma	1	15	NA	Male	Non-Spanish/non-Hispanic	Primary	81	DFCI	LUAD	White	Primary tumor	DFCI-ONCOPANEL-3
GENIE-DFCI-024090	GENIE-DFCI-024090-74689	No	Head and Neck Cancer	Oral Cavity Squamous Cell Carcinoma	1	20	NA	Female	Non-Spanish/non-Hispanic	Primary	59	DFCI	OCSC	White	Primary tumor	DFCI-ONCOPANEL-3
GENIE-DFCI-024158	GENIE-DFCI-024158-74369	Yes	Colorectal Cancer	Colon Adenocarcinoma	1	71	NA	Female	Non-Spanish/non-Hispanic	Primary	82	DFCI	COAD	White	Primary tumor	DFCI-ONCOPANEL-3
GENIE-DFCI-024179	GENIE-DFCI-024179-74981	No	Colorectal Cancer	Colon Adenocarcinoma	1	14	NA	Male	Non-Spanish/non-Hispanic	Primary	70	DFCI	COAD	White	Primary tumor	DFCI-ONCOPANEL-3
GENIE-DFCI-024197	GENIE-DFCI-024197-158768	No	Colorectal Cancer	Colon Adenocarcinoma	1	9	NA	Female	Non-Spanish/non-Hispanic	Metastasis	52	DFCI	COAD	White	Metastasis site unspecified	DFCI-ONCOPANEL-3
GENIE-DFCI-024207	GENIE-DFCI-024207-130432	No	Cancer of Unknown Primary	Neuroendocrine Carcinoma, NOS	1	29	NA	Male	Non-Spanish/non-Hispanic	Metastasis	53	DFCI	NECNOS	White	Metastasis site unspecified	DFCI-ONCOPANEL-3
GENIE-DFCI-024220	GENIE-DFCI-024220-74928	No	Colorectal Cancer	Colon Adenocarcinoma	1	15	NA	Female	Non-Spanish/non-Hispanic	Metastasis	40	DFCI	COAD	White	Metastasis site unspecified	DFCI-ONCOPANEL-3
GENIE-DFCI-024297	GENIE-DFCI-024297-3446358	No	Colorectal Cancer	Rectal Adenocarcinoma	2	12	NA	Female	Non-Spanish/non-Hispanic	Metastasis	84	DFCI	READ	White	Metastasis site unspecified	DFCI-ONCOPANEL-3.1
GENIE-DFCI-024297	GENIE-DFCI-024297-116415	No	Colorectal Cancer	Colon Adenocarcinoma	2	13	NA	Female	Non-Spanish/non-Hispanic	Primary	84	DFCI	COAD	White	Primary tumor	DFCI-ONCOPANEL-3
GENIE-DFCI-024299	GENIE-DFCI-024299-130631	No	Colorectal Cancer	Colon Adenocarcinoma	1	9	NA	Male	Non-Spanish/non-Hispanic	Metastasis	61	DFCI	COAD	White	Metastasis site unspecified	DFCI-ONCOPANEL-3
GENIE-DFCI-024366	GENIE-DFCI-024366-3171267	No	Non-Small Cell Lung Cancer	Lung Adenocarcinoma	2	16	NA	Female	Non-Spanish/non-Hispanic	Primary	87	DFCI	LUAD	White	Primary tumor	DFCI-ONCOPANEL-3.1
GENIE-DFCI-024377	GENIE-DFCI-024377-159027	No	Non-Small Cell Lung Cancer	Lung Adenocarcinoma	1	21	NA	Female	Non-Spanish/non-Hispanic	Metastasis	67	DFCI	LUAD	White	Metastasis site unspecified	DFCI-ONCOPANEL-3
GENIE-DFCI-024438	GENIE-DFCI-024438-130662	No	Colorectal Cancer	Colon Adenocarcinoma	1	9	NA	Male	Non-Spanish/non-Hispanic	Primary	59	DFCI	COAD	White	Primary tumor	DFCI-ONCOPANEL-3
GENIE-DFCI-024486	GENIE-DFCI-024486-74679	No	Non-Small Cell Lung Cancer	Lung Adenocarcinoma	1	8	NA	Female	Non-Spanish/non-Hispanic	Primary	60	DFCI	LUAD	Asian	Primary tumor	DFCI-ONCOPANEL-3
GENIE-DFCI-024505	GENIE-DFCI-024505-159175	Yes	Bladder Cancer	Bladder Urothelial Carcinoma	1	17	NA	Male	Non-Spanish/non-Hispanic	Primary	77	DFCI	BLCA	White	Primary tumor	DFCI-ONCOPANEL-3
GENIE-DFCI-024515	GENIE-DFCI-024515-74731	No	Head and Neck Cancer	Oral Cavity Squamous Cell Carcinoma	1	7	NA	Female	Non-Spanish/non-Hispanic	Primary	54	DFCI	OCSC	White	Primary tumor	DFCI-ONCOPANEL-3
GENIE-DFCI-024543	GENIE-DFCI-024543-130280	Yes	Glioma	Glioblastoma	1	12	NA	Female	Non-Spanish/non-Hispanic	Unspecified	>89	DFCI	GB	White	Not otherwise specified	DFCI-ONCOPANEL-3
GENIE-DFCI-024558	GENIE-DFCI-024558-158915	No	Cancer of Unknown Primary	Neuroendocrine Carcinoma, NOS	1	14	NA	Male	Non-Spanish/non-Hispanic	Metastasis	61	DFCI	NECNOS	White	Metastasis site unspecified	DFCI-ONCOPANEL-3
GENIE-DFCI-024572	GENIE-DFCI-024572-74719	Yes	Glioma	Glioblastoma	1	9	NA	Male	Non-Spanish/non-Hispanic	Unspecified	75	DFCI	GB	White	Not otherwise specified	DFCI-ONCOPANEL-3
GENIE-DFCI-024582	GENIE-DFCI-024582-88687	No	Glioma	Glioblastoma	1	5	NA	Male	Non-Spanish/non-Hispanic	Unspecified	86	DFCI	GB	White	Not otherwise specified	DFCI-ONCOPANEL-3
GENIE-DFCI-024586	GENIE-DFCI-024586-116430	No	Non-Small Cell Lung Cancer	Lung Adenocarcinoma	1	8	NA	Male	Non-Spanish/non-Hispanic	Primary	66	DFCI	LUAD	White	Primary tumor	DFCI-ONCOPANEL-3
GENIE-DFCI-024610	GENIE-DFCI-024610-74728	Yes	Melanoma	Melanoma	1	103	NA	Male	Non-Spanish/non-Hispanic	Metastasis	85	DFCI	MEL	White	Metastasis site unspecified	DFCI-ONCOPANEL-3
GENIE-DFCI-024625	GENIE-DFCI-024625-130678	No	Glioma	Glioblastoma	1	10	NA	Male	Spanish/Hispanic	Primary	48	DFCI	GB	White	Primary tumor	DFCI-ONCOPANEL-3
GENIE-DFCI-024630	GENIE-DFCI-024630-950815	No	Non-Small Cell Lung Cancer	Poorly Differentiated Non-Small Cell Lung Cancer	2	7	NA	Female	Non-Spanish/non-Hispanic	Metastasis	72	DFCI	NSCLCPD	White	Metastasis site unspecified	DFCI-ONCOPANEL-3.1
GENIE-DFCI-024638	GENIE-DFCI-024638-88539	Yes	Bladder Cancer	Bladder Urothelial Carcinoma	1	43	NA	Male	Non-Spanish/non-Hispanic	Primary	69	DFCI	BLCA	White	Primary tumor	DFCI-ONCOPANEL-3
GENIE-DFCI-024666	GENIE-DFCI-024666-130596	Yes	Head and Neck Cancer	Oral Cavity Squamous Cell Carcinoma	1	31	NA	Male	Non-Spanish/non-Hispanic	Primary	64	DFCI	OCSC	White	Primary tumor	DFCI-ONCOPANEL-3
GENIE-DFCI-024687	GENIE-DFCI-024687-74888	No	Soft Tissue Sarcoma	Sarcoma, NOS	1	46	NA	Male	Non-Spanish/non-Hispanic	Primary	81	DFCI	SARCNOS	White	Primary tumor	DFCI-ONCOPANEL-3
GENIE-DFCI-024690	GENIE-DFCI-024690-1099697	No	Non-Small Cell Lung Cancer	Lung Adenocarcinoma	1	18	NA	Female	Non-Spanish/non-Hispanic	Primary	67	DFCI	LUAD	White	Primary tumor	DFCI-ONCOPANEL-3.1
GENIE-DFCI-024693	GENIE-DFCI-024693-130340	No	Non-Small Cell Lung Cancer	Lung Adenocarcinoma	1	21	NA	Female	Non-Spanish/non-Hispanic	Primary	65	DFCI	LUAD	White	Primary tumor	DFCI-ONCOPANEL-3
GENIE-DFCI-024710	GENIE-DFCI-024710-116411	Yes	Glioma	Glioblastoma	1	5	NA	Male	Non-Spanish/non-Hispanic	Primary	72	DFCI	GB	White	Primary tumor	DFCI-ONCOPANEL-3
GENIE-DFCI-024718	GENIE-DFCI-024718-158585	No	Colorectal Cancer	Colon Adenocarcinoma	1	12	NA	Female	Non-Spanish/non-Hispanic	Metastasis	79	DFCI	COAD	White	Metastasis site unspecified	DFCI-ONCOPANEL-3
GENIE-DFCI-024723	GENIE-DFCI-024723-130589	No	Non-Small Cell Lung Cancer	Lung Squamous Cell Carcinoma	1	19	NA	Female	Non-Spanish/non-Hispanic	Metastasis	62	DFCI	LUSC	White	Metastasis site unspecified	DFCI-ONCOPANEL-3
GENIE-DFCI-024751	GENIE-DFCI-024751-130307	No	Cancer of Unknown Primary	Squamous Cell Carcinoma, NOS	1	2	NA	Male	Non-Spanish/non-Hispanic	Metastasis	60	DFCI	SCCNOS	White	Metastasis site unspecified	DFCI-ONCOPANEL-3
GENIE-DFCI-024757	GENIE-DFCI-024757-130655	No	Head and Neck Cancer	Oral Cavity Squamous Cell Carcinoma	1	11	NA	Female	Non-Spanish/non-Hispanic	Primary	80	DFCI	OCSC	White	Primary tumor	DFCI-ONCOPANEL-3
GENIE-DFCI-024772	GENIE-DFCI-024772-88635	No	Non-Small Cell Lung Cancer	Lung Adenocarcinoma	1	5	NA	Female	Non-Spanish/non-Hispanic	Primary	71	DFCI	LUAD	White	Primary tumor	DFCI-ONCOPANEL-3
GENIE-DFCI-024832	GENIE-DFCI-024832-74878	No	Hepatobiliary Cancer	Cholangiocarcinoma	1	7	NA	Female	Non-Spanish/non-Hispanic	Metastasis	47	DFCI	CHOL	White	Metastasis site unspecified	DFCI-ONCOPANEL-3
GENIE-DFCI-024853	GENIE-DFCI-024853-88239	Yes	Glioma	Astrocytoma	1	6	NA	Female	Non-Spanish/non-Hispanic	Primary	51	DFCI	ASTR	White	Primary tumor	DFCI-ONCOPANEL-3
GENIE-DFCI-024855	GENIE-DFCI-024855-332970	No	Glioma	Oligodendroglioma	2	5	NA	Female	Non-Spanish/non-Hispanic	Metastasis	63	DFCI	ODG	White	Local recurrence	DFCI-ONCOPANEL-3
GENIE-DFCI-024879	GENIE-DFCI-024879-159089	Yes	Head and Neck Cancer	Oral Cavity Squamous Cell Carcinoma	1	9	NA	Male	Non-Spanish/non-Hispanic	Primary	71	DFCI	OCSC	White	Primary tumor	DFCI-ONCOPANEL-3
GENIE-DFCI-024906	GENIE-DFCI-024906-74378	No	Non-Small Cell Lung Cancer	Lung Adenocarcinoma	1	7	NA	Female	Non-Spanish/non-Hispanic	Primary	68	DFCI	LUAD	White	Primary tumor	DFCI-ONCOPANEL-3
GENIE-DFCI-024933	GENIE-DFCI-024933-116420	Yes	Glioma	Glioblastoma Multiforme	1	6	NA	Female	Non-Spanish/non-Hispanic	Primary	76	DFCI	GBM	White	Primary tumor	DFCI-ONCOPANEL-3
GENIE-DFCI-024935	GENIE-DFCI-024935-74898	No	Melanoma	Cutaneous Melanoma	1	10	NA	Female	Non-Spanish/non-Hispanic	Metastasis	60	DFCI	SKCM	White	Metastasis site unspecified	DFCI-ONCOPANEL-3
GENIE-DFCI-024937	GENIE-DFCI-024937-74849	No	Non-Small Cell Lung Cancer	Lung Adenocarcinoma	1	10	NA	Female	Non-Spanish/non-Hispanic	Metastasis	77	DFCI	LUAD	White	Metastasis site unspecified	DFCI-ONCOPANEL-3
GENIE-DFCI-024979	GENIE-DFCI-024979-74754	No	Non-Small Cell Lung Cancer	Lung Adenocarcinoma	1	12	NA	Male	Non-Spanish/non-Hispanic	Primary	79	DFCI	LUAD	White	Primary tumor	DFCI-ONCOPANEL-3
GENIE-DFCI-025005	GENIE-DFCI-025005-116378	No	Non-Small Cell Lung Cancer	Lung Adenocarcinoma	1	14	NA	Female	Non-Spanish/non-Hispanic	Metastasis	81	DFCI	LUAD	White	Local recurrence	DFCI-ONCOPANEL-3
GENIE-DFCI-025043	GENIE-DFCI-025043-74952	No	Hepatobiliary Cancer	Cholangiocarcinoma	1	13	NA	Male	Non-Spanish/non-Hispanic	Primary	63	DFCI	CHOL	White	Primary tumor	DFCI-ONCOPANEL-3
GENIE-DFCI-025044	GENIE-DFCI-025044-74695	No	Bladder Cancer	Upper Tract Urothelial Carcinoma	1	22	NA	Male	Non-Spanish/non-Hispanic	Metastasis	69	DFCI	UTUC	White	Local recurrence	DFCI-ONCOPANEL-3
GENIE-DFCI-025045	GENIE-DFCI-025045-88648	No	Non-Small Cell Lung Cancer	Lung Adenocarcinoma	3	17	NA	Female	Non-Spanish/non-Hispanic	Primary	74	DFCI	LUAD	White	Primary tumor	DFCI-ONCOPANEL-3
GENIE-DFCI-025045	GENIE-DFCI-025045-3884565	No	Non-Small Cell Lung Cancer	Lung Adenocarcinoma	3	20	NA	Female	Non-Spanish/non-Hispanic	Primary	74	DFCI	LUAD	White	Primary tumor	DFCI-ONCOPANEL-3.1
GENIE-DFCI-025045	GENIE-DFCI-025045-3884225	No	Non-Small Cell Lung Cancer	Lung Adenocarcinoma	3	20	NA	Female	Non-Spanish/non-Hispanic	Primary	74	DFCI	LUAD	White	Primary tumor	DFCI-ONCOPANEL-3.1
GENIE-DFCI-025051	GENIE-DFCI-025051-88668	No	Thyroid Cancer	Papillary Thyroid Cancer	1	9	NA	Female	Non-Spanish/non-Hispanic	Primary	59	DFCI	THPA	Black	Primary tumor	DFCI-ONCOPANEL-3
GENIE-DFCI-025062	GENIE-DFCI-025062-74991	Yes	Hepatobiliary Cancer	Cholangiocarcinoma	1	11	NA	Male	Non-Spanish/non-Hispanic	Primary	49	DFCI	CHOL	White	Primary tumor	DFCI-ONCOPANEL-3
GENIE-DFCI-025093	GENIE-DFCI-025093-88766	No	Head and Neck Cancer	Head and Neck Squamous Cell Carcinoma	1	27	NA	Male	Non-Spanish/non-Hispanic	Primary	68	DFCI	HNSC	White	Primary tumor	DFCI-ONCOPANEL-3
GENIE-DFCI-025099	GENIE-DFCI-025099-266110	No	Non-Small Cell Lung Cancer	Lung Adenocarcinoma	2	10	NA	Female	Non-Spanish/non-Hispanic	Primary	74	DFCI	LUAD	Black	Primary tumor	DFCI-ONCOPANEL-3
GENIE-DFCI-025142	GENIE-DFCI-025142-74570	No	Colorectal Cancer	Colon Adenocarcinoma	1	8	NA	Female	Non-Spanish/non-Hispanic	Primary	68	DFCI	COAD	White	Primary tumor	DFCI-ONCOPANEL-3
GENIE-DFCI-025169	GENIE-DFCI-025169-74452	No	Non-Small Cell Lung Cancer	Lung Adenocarcinoma	1	13	NA	Female	Non-Spanish/non-Hispanic	Primary	54	DFCI	LUAD	White	Primary tumor	DFCI-ONCOPANEL-3
GENIE-DFCI-025372	GENIE-DFCI-025372-116081	No	Non-Small Cell Lung Cancer	Lung Adenocarcinoma	1	19	NA	Female	Non-Spanish/non-Hispanic	Primary	68	DFCI	LUAD	White	Primary tumor	DFCI-ONCOPANEL-3
GENIE-DFCI-025414	GENIE-DFCI-025414-2644725	No	Bladder Cancer	Bladder Urothelial Carcinoma	2	18	NA	Male	Non-Spanish/non-Hispanic	Metastasis	71	DFCI	BLCA	White	Metastasis site unspecified	DFCI-ONCOPANEL-3.1
GENIE-DFCI-025434	GENIE-DFCI-025434-116398	No	Cancer of Unknown Primary	Adenocarcinoma, NOS	1	58	NA	Male	Non-Spanish/non-Hispanic	Metastasis	74	DFCI	ADNOS	Black	Metastasis site unspecified	DFCI-ONCOPANEL-3
GENIE-DFCI-025458	GENIE-DFCI-025458-116354	No	Colorectal Cancer	Colon Adenocarcinoma	1	12	NA	Female	Non-Spanish/non-Hispanic	Primary	42	DFCI	COAD	White	Primary tumor	DFCI-ONCOPANEL-3
GENIE-DFCI-025464	GENIE-DFCI-025464-74753	Yes	Glioma	Oligodendroglioma	1	143	NA	Female	Non-Spanish/non-Hispanic	Metastasis	44	DFCI	ODG	White	Local recurrence	DFCI-ONCOPANEL-3
GENIE-DFCI-025490	GENIE-DFCI-025490-74701	No	Non-Small Cell Lung Cancer	Lung Adenocarcinoma	1	23	NA	Female	Non-Spanish/non-Hispanic	Primary	68	DFCI	LUAD	White	Primary tumor	DFCI-ONCOPANEL-3
GENIE-DFCI-025505	GENIE-DFCI-025505-74715	No	Non-Small Cell Lung Cancer	Lung Adenocarcinoma	1	13	NA	Female	Non-Spanish/non-Hispanic	Primary	64	DFCI	LUAD	White	Primary tumor	DFCI-ONCOPANEL-3
GENIE-DFCI-025519	GENIE-DFCI-025519-130595	No	Head and Neck Cancer	Oral Cavity Squamous Cell Carcinoma	1	8	NA	Female	Non-Spanish/non-Hispanic	Primary	59	DFCI	OCSC	White	Primary tumor	DFCI-ONCOPANEL-3
GENIE-DFCI-025589	GENIE-DFCI-025589-130285	No	Cancer of Unknown Primary	Small Cell Carcinoma of Unknown Primary	1	11	NA	Female	Non-Spanish/non-Hispanic	Metastasis	42	DFCI	SCUP	White	Metastasis site unspecified	DFCI-ONCOPANEL-3
GENIE-DFCI-025616	GENIE-DFCI-025616-88568	No	Cancer of Unknown Primary	Adenocarcinoma, NOS	2	14	NA	Female	Non-Spanish/non-Hispanic	Metastasis	78	DFCI	ADNOS	White	Metastasis site unspecified	DFCI-ONCOPANEL-3
GENIE-DFCI-025616	GENIE-DFCI-025616-88507	No	Cancer of Unknown Primary	Adenocarcinoma, NOS	2	12	NA	Female	Non-Spanish/non-Hispanic	Metastasis	78	DFCI	ADNOS	White	Metastasis site unspecified	DFCI-ONCOPANEL-3
GENIE-DFCI-025678	GENIE-DFCI-025678-116363	Yes	Bladder Cancer	Bladder Urothelial Carcinoma	1	10	NA	Male	Non-Spanish/non-Hispanic	Metastasis	57	DFCI	BLCA	White	Metastasis site unspecified	DFCI-ONCOPANEL-3
GENIE-DFCI-025708	GENIE-DFCI-025708-74404	Yes	Non-Small Cell Lung Cancer	Non-Small Cell Lung Cancer	3	11	NA	Male	Non-Spanish/non-Hispanic	Primary	80	DFCI	NSCLC	White	Primary tumor	DFCI-ONCOPANEL-3
GENIE-DFCI-025708	GENIE-DFCI-025708-3794812	No	Cancer of Unknown Primary	Cancer of Unknown Primary	3	4	NA	Male	Non-Spanish/non-Hispanic	Not Applicable or Heme	80	DFCI	CUP	White	Not applicable or hematologic malignancy	DFCI-ONCOPANEL-3.1
GENIE-DFCI-025708	GENIE-DFCI-025708-3794801	No	Cancer of Unknown Primary	Cancer of Unknown Primary	3	4	NA	Male	Non-Spanish/non-Hispanic	Not Applicable or Heme	80	DFCI	CUP	White	Not applicable or hematologic malignancy	DFCI-ONCOPANEL-3.1
GENIE-DFCI-025744	GENIE-DFCI-025744-130299	No	Non-Small Cell Lung Cancer	Lung Adenocarcinoma	1	16	NA	Female	Non-Spanish/non-Hispanic	Metastasis	61	DFCI	LUAD	White	Metastasis site unspecified	DFCI-ONCOPANEL-3
GENIE-DFCI-025776	GENIE-DFCI-025776-130260	No	Colorectal Cancer	Rectal Adenocarcinoma	1	11	NA	Female	Non-Spanish/non-Hispanic	Primary	73	DFCI	READ	White	Primary tumor	DFCI-ONCOPANEL-3
GENIE-DFCI-025784	GENIE-DFCI-025784-130382	Yes	Bladder Cancer	Bladder Urothelial Carcinoma	1	33	NA	Male	Non-Spanish/non-Hispanic	Primary	76	DFCI	BLCA	White	Primary tumor	DFCI-ONCOPANEL-3
GENIE-DFCI-025804	GENIE-DFCI-025804-74281	No	Non-Small Cell Lung Cancer	Lung Adenocarcinoma	1	10	NA	Male	Non-Spanish/non-Hispanic	Primary	73	DFCI	LUAD	White	Primary tumor	DFCI-ONCOPANEL-3
GENIE-DFCI-025854	GENIE-DFCI-025854-158621	No	Glioma	Glioblastoma Multiforme	1	11	NA	Male	Non-Spanish/non-Hispanic	Primary	67	DFCI	GBM	White	Primary tumor	DFCI-ONCOPANEL-3
GENIE-DFCI-025878	GENIE-DFCI-025878-74983	No	Non-Small Cell Lung Cancer	Lung Adenocarcinoma	1	4	NA	Male	Non-Spanish/non-Hispanic	Metastasis	69	DFCI	LUAD	White	Metastasis site unspecified	DFCI-ONCOPANEL-3
GENIE-DFCI-025889	GENIE-DFCI-025889-116451	No	Head and Neck Cancer	Larynx Squamous Cell Carcinoma	1	22	NA	Male	Non-Spanish/non-Hispanic	Primary	68	DFCI	LXSC	White	Primary tumor	DFCI-ONCOPANEL-3
GENIE-DFCI-025920	GENIE-DFCI-025920-159152	No	Cancer of Unknown Primary	Adenocarcinoma, NOS	1	7	NA	Male	Non-Spanish/non-Hispanic	Metastasis	58	DFCI	ADNOS	White	Metastasis site unspecified	DFCI-ONCOPANEL-3
GENIE-DFCI-025937	GENIE-DFCI-025937-159062	No	Non-Small Cell Lung Cancer	Lung Adenocarcinoma	1	13	NA	Female	Non-Spanish/non-Hispanic	Primary	56	DFCI	LUAD	White	Primary tumor	DFCI-ONCOPANEL-3
GENIE-DFCI-025996	GENIE-DFCI-025996-3646548	Yes	Colorectal Cancer	Colon Adenocarcinoma	2	14	NA	Female	Non-Spanish/non-Hispanic	Metastasis	56	DFCI	COAD	White	Local recurrence	DFCI-ONCOPANEL-3.1
GENIE-DFCI-026019	GENIE-DFCI-026019-159243	No	Colorectal Cancer	Colon Adenocarcinoma	1	13	NA	Female	Non-Spanish/non-Hispanic	Metastasis	84	DFCI	COAD	White	Local recurrence	DFCI-ONCOPANEL-3
GENIE-DFCI-026058	GENIE-DFCI-026058-88521	No	Non-Small Cell Lung Cancer	Lung Adenocarcinoma	2	4	NA	Male	Non-Spanish/non-Hispanic	Not Applicable or Heme	78	DFCI	LUAD	White	Not applicable or hematologic malignancy	DFCI-ONCOPANEL-3
GENIE-DFCI-026063	GENIE-DFCI-026063-158988	No	Glioma	Glioblastoma	1	83	NA	Female	Non-Spanish/non-Hispanic	Primary	42	DFCI	GB	White	Primary tumor	DFCI-ONCOPANEL-3
GENIE-DFCI-026065	GENIE-DFCI-026065-88683	No	Colorectal Cancer	Colon Adenocarcinoma	1	8	NA	Male	Non-Spanish/non-Hispanic	Primary	69	DFCI	COAD	White	Primary tumor	DFCI-ONCOPANEL-3
GENIE-DFCI-026075	GENIE-DFCI-026075-88600	No	Non-Small Cell Lung Cancer	Lung Adenocarcinoma	1	14	NA	Female	Non-Spanish/non-Hispanic	Primary	66	DFCI	LUAD	White	Primary tumor	DFCI-ONCOPANEL-3
GENIE-DFCI-026082	GENIE-DFCI-026082-158633	No	Non-Small Cell Lung Cancer	Lung Adenocarcinoma	1	18	NA	Female	Non-Spanish/non-Hispanic	Primary	61	DFCI	LUAD	White	Primary tumor	DFCI-ONCOPANEL-3
GENIE-DFCI-026128	GENIE-DFCI-026128-74506	Yes	Bladder Cancer	Bladder Urothelial Carcinoma	2	32	NA	Male	Non-Spanish/non-Hispanic	Primary	63	DFCI	BLCA	White	Primary tumor	DFCI-ONCOPANEL-3
GENIE-DFCI-026128	GENIE-DFCI-026128-2710234	No	Thyroid Cancer	Anaplastic Thyroid Cancer	2	11	NA	Male	Non-Spanish/non-Hispanic	Primary	63	DFCI	THAP	White	Primary tumor	DFCI-ONCOPANEL-3.1
GENIE-DFCI-026160	GENIE-DFCI-026160-74973	No	Bladder Cancer	Bladder Urothelial Carcinoma	1	14	NA	Female	Non-Spanish/non-Hispanic	Primary	67	DFCI	BLCA	Black	Primary tumor	DFCI-ONCOPANEL-3
GENIE-DFCI-026178	GENIE-DFCI-026178-73843	No	Bladder Cancer	Bladder Urothelial Carcinoma	1	8	NA	Male	Non-Spanish/non-Hispanic	Primary	81	DFCI	BLCA	White	Primary tumor	DFCI-ONCOPANEL-3
GENIE-DFCI-026218	GENIE-DFCI-026218-74612	No	Non-Small Cell Lung Cancer	Lung Adenocarcinoma	1	9	NA	Male	Non-Spanish/non-Hispanic	Primary	68	DFCI	LUAD	White	Primary tumor	DFCI-ONCOPANEL-3
GENIE-DFCI-026258	GENIE-DFCI-026258-158931	No	Glioma	Ependymoma	1	5	NA	Male	Non-Spanish/non-Hispanic	Primary	36	DFCI	EPM	White	Primary tumor	DFCI-ONCOPANEL-3
GENIE-DFCI-026337	GENIE-DFCI-026337-88110	Yes	Glioma	Glioblastoma	1	9	NA	Female	Non-Spanish/non-Hispanic	Unspecified	56	DFCI	GB	White	Not otherwise specified	DFCI-ONCOPANEL-3
GENIE-DFCI-026395	GENIE-DFCI-026395-88757	Yes	Bladder Cancer	Bladder Urothelial Carcinoma	1	24	NA	Female	Non-Spanish/non-Hispanic	Primary	79	DFCI	BLCA	White	Primary tumor	DFCI-ONCOPANEL-3
GENIE-DFCI-026489	GENIE-DFCI-026489-130373	No	Soft Tissue Sarcoma	Leiomyosarcoma	1	4	NA	Female	Non-Spanish/non-Hispanic	Metastasis	64	DFCI	LMS	White	Metastasis site unspecified	DFCI-ONCOPANEL-3
GENIE-DFCI-026494	GENIE-DFCI-026494-158618	Yes	Glioma	Oligodendroglioma	1	9	NA	Female	Non-Spanish/non-Hispanic	Metastasis	39	DFCI	ODG	White	Local recurrence	DFCI-ONCOPANEL-3
GENIE-DFCI-026537	GENIE-DFCI-026537-130379	No	Colorectal Cancer	Colon Adenocarcinoma	1	77	NA	Female	Non-Spanish/non-Hispanic	Primary	80	DFCI	COAD	White	Primary tumor	DFCI-ONCOPANEL-3
GENIE-DFCI-026561	GENIE-DFCI-026561-88583	No	Melanoma	Melanoma	2	6	NA	Male	Non-Spanish/non-Hispanic	Primary	66	DFCI	MEL	White	Primary tumor	DFCI-ONCOPANEL-3
GENIE-DFCI-026561	GENIE-DFCI-026561-1251947	No	Melanoma	Melanoma	2	5	NA	Male	Non-Spanish/non-Hispanic	Primary	66	DFCI	MEL	White	Primary tumor	DFCI-ONCOPANEL-3.1
GENIE-DFCI-026566	GENIE-DFCI-026566-88519	No	Non-Small Cell Lung Cancer	Lung Adenocarcinoma	1	25	NA	Male	Non-Spanish/non-Hispanic	Metastasis	77	DFCI	LUAD	White	Metastasis site unspecified	DFCI-ONCOPANEL-3
GENIE-DFCI-026573	GENIE-DFCI-026573-159122	No	Soft Tissue Sarcoma	Well-Differentiated Liposarcoma	1	5	NA	Female	Non-Spanish/non-Hispanic	Metastasis	66	DFCI	WDLS	White	Local recurrence	DFCI-ONCOPANEL-3
GENIE-DFCI-026582	GENIE-DFCI-026582-88548	No	Colorectal Cancer	Colon Adenocarcinoma	1	11	NA	Female	Non-Spanish/non-Hispanic	Primary	41	DFCI	COAD	White	Primary tumor	DFCI-ONCOPANEL-3
GENIE-DFCI-026672	GENIE-DFCI-026672-74761	No	Soft Tissue Sarcoma	Dedifferentiated Liposarcoma	1	3	NA	Female	Non-Spanish/non-Hispanic	Metastasis	68	DFCI	DDLS	White	Local recurrence	DFCI-ONCOPANEL-3
GENIE-DFCI-026707	GENIE-DFCI-026707-74393	No	Non-Small Cell Lung Cancer	Lung Adenocarcinoma	1	8	NA	Male	Non-Spanish/non-Hispanic	Metastasis	71	DFCI	LUAD	White	Metastasis site unspecified	DFCI-ONCOPANEL-3
GENIE-DFCI-026735	GENIE-DFCI-026735-159102	No	Cancer of Unknown Primary	Adenocarcinoma, NOS	1	9	NA	Female	Non-Spanish/non-Hispanic	Not Applicable or Heme	71	DFCI	ADNOS	White	Not applicable or hematologic malignancy	DFCI-ONCOPANEL-3
GENIE-DFCI-026786	GENIE-DFCI-026786-88498	Yes	Melanoma	Melanoma	1	26	NA	Male	Non-Spanish/non-Hispanic	Metastasis	78	DFCI	MEL	White	Metastasis site unspecified	DFCI-ONCOPANEL-3
GENIE-DFCI-026839	GENIE-DFCI-026839-74775	No	Non-Small Cell Lung Cancer	Lung Adenocarcinoma	2	10	NA	Male	Non-Spanish/non-Hispanic	Primary	76	DFCI	LUAD	White	Primary tumor	DFCI-ONCOPANEL-3
GENIE-DFCI-026839	GENIE-DFCI-026839-1903584	No	Non-Small Cell Lung Cancer	Lung Adenocarcinoma	2	9	NA	Male	Non-Spanish/non-Hispanic	Metastasis	76	DFCI	LUAD	White	Metastasis site unspecified	DFCI-ONCOPANEL-3.1
GENIE-DFCI-026849	GENIE-DFCI-026849-88614	No	Colorectal Cancer	Colon Adenocarcinoma	1	10	NA	Female	Non-Spanish/non-Hispanic	Primary	57	DFCI	COAD	White	Primary tumor	DFCI-ONCOPANEL-3
GENIE-DFCI-026871	GENIE-DFCI-026871-158949	No	Colorectal Cancer	Colon Adenocarcinoma	1	7	NA	Female	Non-Spanish/non-Hispanic	Metastasis	60	DFCI	COAD	White	Metastasis site unspecified	DFCI-ONCOPANEL-3
GENIE-DFCI-026873	GENIE-DFCI-026873-74781	No	Colorectal Cancer	Colon Adenocarcinoma	1	346	NA	Male	Non-Spanish/non-Hispanic	Primary	54	DFCI	COAD	White	Primary tumor	DFCI-ONCOPANEL-3
GENIE-DFCI-026874	GENIE-DFCI-026874-74824	No	Non-Small Cell Lung Cancer	Non-Small Cell Lung Cancer	1	8	NA	Female	Non-Spanish/non-Hispanic	Primary	62	DFCI	NSCLC	White	Primary tumor	DFCI-ONCOPANEL-3
GENIE-DFCI-026884	GENIE-DFCI-026884-74832	Yes	Melanoma	Melanoma	1	64	NA	Male	Non-Spanish/non-Hispanic	Primary	63	DFCI	MEL	White	Primary tumor	DFCI-ONCOPANEL-3
GENIE-DFCI-026911	GENIE-DFCI-026911-74595	No	Non-Small Cell Lung Cancer	Lung Adenocarcinoma	1	17	NA	Female	Non-Spanish/non-Hispanic	Primary	71	DFCI	LUAD	White	Primary tumor	DFCI-ONCOPANEL-3
GENIE-DFCI-026991	GENIE-DFCI-026991-88760	Yes	Melanoma	Melanoma	1	20	NA	Female	Non-Spanish/non-Hispanic	Metastasis	75	DFCI	MEL	White	Metastasis site unspecified	DFCI-ONCOPANEL-3
GENIE-DFCI-026992	GENIE-DFCI-026992-4067343	No	Head and Neck Cancer	Oral Cavity Squamous Cell Carcinoma	4	12	NA	Male	Non-Spanish/non-Hispanic	Primary	73	DFCI	OCSC	White	Primary tumor	DFCI-ONCOPANEL-3.1
GENIE-DFCI-026992	GENIE-DFCI-026992-4067142	No	Head and Neck Cancer	Oral Cavity Squamous Cell Carcinoma	4	12	NA	Male	Non-Spanish/non-Hispanic	Primary	73	DFCI	OCSC	White	Primary tumor	DFCI-ONCOPANEL-3.1
GENIE-DFCI-026992	GENIE-DFCI-026992-203639	No	Head and Neck Cancer	Head and Neck Squamous Cell Carcinoma	4	6	NA	Male	Non-Spanish/non-Hispanic	Primary	73	DFCI	HNSC	White	Primary tumor	DFCI-ONCOPANEL-3
GENIE-DFCI-026992	GENIE-DFCI-026992-74792	No	Non-Small Cell Lung Cancer	Lung Squamous Cell Carcinoma	4	15	NA	Male	Non-Spanish/non-Hispanic	Not Applicable or Heme	73	DFCI	LUSC	White	Not applicable or hematologic malignancy	DFCI-ONCOPANEL-3
GENIE-DFCI-027034	GENIE-DFCI-027034-159068	No	Non-Small Cell Lung Cancer	Lung Adenocarcinoma	1	14	NA	Male	Non-Spanish/non-Hispanic	Primary	79	DFCI	LUAD	White	Primary tumor	DFCI-ONCOPANEL-3
GENIE-DFCI-027037	GENIE-DFCI-027037-74931	No	Colorectal Cancer	Colon Adenocarcinoma	1	12	NA	Male	Non-Spanish/non-Hispanic	Primary	51	DFCI	COAD	White	Primary tumor	DFCI-ONCOPANEL-3
GENIE-DFCI-027052	GENIE-DFCI-027052-88138	No	Glioma	Anaplastic Astrocytoma	1	15	NA	Female	Non-Spanish/non-Hispanic	Primary	40	DFCI	AASTR	White	Primary tumor	DFCI-ONCOPANEL-3
GENIE-DFCI-027064	GENIE-DFCI-027064-88589	No	Colorectal Cancer	Mucinous Adenocarcinoma of the Colon and Rectum	1	9	NA	Male	Non-Spanish/non-Hispanic	Primary	53	DFCI	MACR	White	Primary tumor	DFCI-ONCOPANEL-3
GENIE-DFCI-027176	GENIE-DFCI-027176-74887	No	Soft Tissue Sarcoma	Liposarcoma	1	5	NA	Male	Non-Spanish/non-Hispanic	Primary	57	DFCI	LIPO	White	Primary tumor	DFCI-ONCOPANEL-3
GENIE-DFCI-027198	GENIE-DFCI-027198-74953	No	Colorectal Cancer	Colon Adenocarcinoma	1	14	NA	Male	Non-Spanish/non-Hispanic	Metastasis	70	DFCI	COAD	White	Metastasis site unspecified	DFCI-ONCOPANEL-3
GENIE-DFCI-027217	GENIE-DFCI-027217-74572	Yes	Non-Small Cell Lung Cancer	Lung Adenocarcinoma	2	69	NA	Female	Non-Spanish/non-Hispanic	Metastasis	68	DFCI	LUAD	White	Metastasis site unspecified	DFCI-ONCOPANEL-3
GENIE-DFCI-027217	GENIE-DFCI-027217-1525823	No	Non-Small Cell Lung Cancer	Poorly Differentiated Non-Small Cell Lung Cancer	2	18	NA	Female	Non-Spanish/non-Hispanic	Metastasis	68	DFCI	NSCLCPD	White	Metastasis site unspecified	DFCI-ONCOPANEL-3.1
GENIE-DFCI-027285	GENIE-DFCI-027285-130643	No	Non-Small Cell Lung Cancer	Lung Adenocarcinoma	1	12	NA	Male	Non-Spanish/non-Hispanic	Primary	61	DFCI	LUAD	White	Primary tumor	DFCI-ONCOPANEL-3
GENIE-DFCI-027355	GENIE-DFCI-027355-950824	No	Non-Small Cell Lung Cancer	Lung Adenocarcinoma	2	17	NA	Female	Non-Spanish/non-Hispanic	Metastasis	64	DFCI	LUAD	White	Metastasis site unspecified	DFCI-ONCOPANEL-3.1
GENIE-DFCI-027355	GENIE-DFCI-027355-74490	No	Non-Small Cell Lung Cancer	Lung Adenocarcinoma	2	21	NA	Female	Non-Spanish/non-Hispanic	Primary	64	DFCI	LUAD	White	Primary tumor	DFCI-ONCOPANEL-3
GENIE-DFCI-027357	GENIE-DFCI-027357-74557	No	Cancer of Unknown Primary	Neuroendocrine Carcinoma, NOS	1	1	NA	Female	Non-Spanish/non-Hispanic	Metastasis	71	DFCI	NECNOS	White	Metastasis site unspecified	DFCI-ONCOPANEL-3
GENIE-DFCI-027361	GENIE-DFCI-027361-88301	No	Colorectal Cancer	Colorectal Adenocarcinoma	2	10	NA	Male	Non-Spanish/non-Hispanic	Metastasis	59	DFCI	COADREAD	White	Metastasis site unspecified	DFCI-ONCOPANEL-3
GENIE-DFCI-027361	GENIE-DFCI-027361-1304544	No	Colorectal Cancer	Colon Adenocarcinoma	2	13	NA	Male	Non-Spanish/non-Hispanic	Metastasis	59	DFCI	COAD	White	Metastasis site unspecified	DFCI-ONCOPANEL-3.1
GENIE-DFCI-027377	GENIE-DFCI-027377-116379	No	Non-Small Cell Lung Cancer	Lung Adenocarcinoma	1	29	NA	Male	Non-Spanish/non-Hispanic	Primary	68	DFCI	LUAD	White	Primary tumor	DFCI-ONCOPANEL-3
GENIE-DFCI-027418	GENIE-DFCI-027418-74788	No	Non-Small Cell Lung Cancer	Lung Adenocarcinoma	2	11	NA	Male	Non-Spanish/non-Hispanic	Primary	55	DFCI	LUAD	White	Primary tumor	DFCI-ONCOPANEL-3
GENIE-DFCI-027491	GENIE-DFCI-027491-3502586	No	Non-Small Cell Lung Cancer	Lung Adenocarcinoma	2	18	NA	Male	Non-Spanish/non-Hispanic	Primary	74	DFCI	LUAD	White	Primary tumor	DFCI-ONCOPANEL-3.1
GENIE-DFCI-027557	GENIE-DFCI-027557-74479	No	Bladder Cancer	Bladder Urothelial Carcinoma	1	4	NA	Male	Non-Spanish/non-Hispanic	Primary	71	DFCI	BLCA	White	Primary tumor	DFCI-ONCOPANEL-3
GENIE-DFCI-027633	GENIE-DFCI-027633-130592	No	Soft Tissue Sarcoma	Pleomorphic Liposarcoma	1	8	NA	Female	Non-Spanish/non-Hispanic	Metastasis	62	DFCI	PLLS	Black	Metastasis site unspecified	DFCI-ONCOPANEL-3
GENIE-DFCI-027678	GENIE-DFCI-027678-74766	No	Non-Small Cell Lung Cancer	Lung Adenocarcinoma	1	9	NA	Female	Non-Spanish/non-Hispanic	Metastasis	49	DFCI	LUAD	White	Metastasis site unspecified	DFCI-ONCOPANEL-3
GENIE-DFCI-027779	GENIE-DFCI-027779-159180	No	Non-Small Cell Lung Cancer	Lung Adenocarcinoma	1	5	NA	Male	Non-Spanish/non-Hispanic	Primary	26	DFCI	LUAD	White	Primary tumor	DFCI-ONCOPANEL-3
GENIE-DFCI-027799	GENIE-DFCI-027799-88322	No	Melanoma	Melanoma	1	85	NA	Male	Non-Spanish/non-Hispanic	Metastasis	50	DFCI	MEL	White	Metastasis site unspecified	DFCI-ONCOPANEL-3
GENIE-DFCI-027819	GENIE-DFCI-027819-88364	No	Melanoma	Melanoma	1	35	NA	Female	Non-Spanish/non-Hispanic	Metastasis	55	DFCI	MEL	White	Metastasis site unspecified	DFCI-ONCOPANEL-3
GENIE-DFCI-027898	GENIE-DFCI-027898-159088	No	Colorectal Cancer	Colon Adenocarcinoma	1	13	NA	Male	Non-Spanish/non-Hispanic	Metastasis	48	DFCI	COAD	White	Metastasis site unspecified	DFCI-ONCOPANEL-3
GENIE-DFCI-027914	GENIE-DFCI-027914-88515	No	Non-Small Cell Lung Cancer	Lung Adenocarcinoma	1	9	NA	Female	Non-Spanish/non-Hispanic	Metastasis	71	DFCI	LUAD	White	Metastasis site unspecified	DFCI-ONCOPANEL-3
GENIE-DFCI-027923	GENIE-DFCI-027923-87624	No	Head and Neck Cancer	Oropharynx Squamous Cell Carcinoma	1	1	NA	Male	Non-Spanish/non-Hispanic	Metastasis	54	DFCI	OPHSC	White	Metastasis site unspecified	DFCI-ONCOPANEL-3
GENIE-DFCI-027932	GENIE-DFCI-027932-88365	No	Melanoma	Melanoma	1	25	NA	Male	Non-Spanish/non-Hispanic	Metastasis	78	DFCI	MEL	White	Metastasis site unspecified	DFCI-ONCOPANEL-3
GENIE-DFCI-027984	GENIE-DFCI-027984-88802	No	Colorectal Cancer	Colon Adenocarcinoma	1	7	NA	Female	Non-Spanish/non-Hispanic	Metastasis	50	DFCI	COAD	White	Local recurrence	DFCI-ONCOPANEL-3
GENIE-DFCI-027993	GENIE-DFCI-027993-74494	No	Non-Small Cell Lung Cancer	Lung Adenocarcinoma	1	15	NA	Female	Non-Spanish/non-Hispanic	Primary	68	DFCI	LUAD	White	Primary tumor	DFCI-ONCOPANEL-3
GENIE-DFCI-028086	GENIE-DFCI-028086-88449	No	Glioma	Ganglioglioma	1	9	NA	Female	Non-Spanish/non-Hispanic	Metastasis	<18	DFCI	GNG	White	Local recurrence	DFCI-ONCOPANEL-3
GENIE-DFCI-028161	GENIE-DFCI-028161-74906	No	Non-Small Cell Lung Cancer	Lung Adenocarcinoma	1	13	NA	Female	Non-Spanish/non-Hispanic	Metastasis	63	DFCI	LUAD	White	Metastasis site unspecified	DFCI-ONCOPANEL-3
GENIE-DFCI-028281	GENIE-DFCI-028281-159086	No	Non-Small Cell Lung Cancer	Lung Squamous Cell Carcinoma	1	21	NA	Male	Non-Spanish/non-Hispanic	Primary	61	DFCI	LUSC	White	Primary tumor	DFCI-ONCOPANEL-3
GENIE-DFCI-028282	GENIE-DFCI-028282-130472	Yes	Bladder Cancer	Bladder Urothelial Carcinoma	1	47	NA	Male	Non-Spanish/non-Hispanic	Metastasis	73	DFCI	BLCA	White	Metastasis site unspecified	DFCI-ONCOPANEL-3
GENIE-DFCI-028357	GENIE-DFCI-028357-88073	No	Soft Tissue Sarcoma	Synovial Sarcoma	1	NA	NA	Male	Non-Spanish/non-Hispanic	Metastasis	64	DFCI	SYNS	White	Metastasis site unspecified	DFCI-ONCOPANEL-3
GENIE-DFCI-028376	GENIE-DFCI-028376-158946	No	Cancer of Unknown Primary	Cancer of Unknown Primary, NOS	1	10	NA	Male	Non-Spanish/non-Hispanic	Metastasis	72	DFCI	CUPNOS	White	Metastasis site unspecified	DFCI-ONCOPANEL-3
GENIE-DFCI-028598	GENIE-DFCI-028598-74975	No	Soft Tissue Sarcoma	Leiomyosarcoma	1	9	NA	Female	Non-Spanish/non-Hispanic	Primary	50	DFCI	LMS	White	Primary tumor	DFCI-ONCOPANEL-3
GENIE-DFCI-028750	GENIE-DFCI-028750-74456	Yes	Non-Small Cell Lung Cancer	Lung Squamous Cell Carcinoma	1	6	NA	Male	Non-Spanish/non-Hispanic	Metastasis	76	DFCI	LUSC	White	Metastasis site unspecified	DFCI-ONCOPANEL-3
GENIE-DFCI-028812	GENIE-DFCI-028812-130675	No	Colorectal Cancer	Colorectal Adenocarcinoma	1	7	NA	Male	Non-Spanish/non-Hispanic	Primary	53	DFCI	COADREAD	White	Primary tumor	DFCI-ONCOPANEL-3
GENIE-DFCI-028826	GENIE-DFCI-028826-88715	No	Glioma	Pleomorphic Xanthoastrocytoma	1	5	NA	Female	Non-Spanish/non-Hispanic	Metastasis	<18	DFCI	PXA	White	Local recurrence	DFCI-ONCOPANEL-3
GENIE-DFCI-029162	GENIE-DFCI-029162-158989	No	Non-Small Cell Lung Cancer	Lung Adenocarcinoma	1	7	NA	Female	Non-Spanish/non-Hispanic	Metastasis	52	DFCI	LUAD	White	Metastasis site unspecified	DFCI-ONCOPANEL-3
GENIE-DFCI-029377	GENIE-DFCI-029377-74744	No	Colorectal Cancer	Colon Adenocarcinoma	1	9	NA	Male	Non-Spanish/non-Hispanic	Primary	65	DFCI	COAD	White	Primary tumor	DFCI-ONCOPANEL-3
GENIE-DFCI-029493	GENIE-DFCI-029493-88620	No	Non-Small Cell Lung Cancer	Lung Adenocarcinoma	2	9	NA	Female	Non-Spanish/non-Hispanic	Metastasis	67	DFCI	LUAD	White	Metastasis site unspecified	DFCI-ONCOPANEL-3
GENIE-DFCI-029493	GENIE-DFCI-029493-1845047	No	Non-Small Cell Lung Cancer	Lung Adenocarcinoma	2	10	NA	Female	Non-Spanish/non-Hispanic	Primary	67	DFCI	LUAD	White	Primary tumor	DFCI-ONCOPANEL-3.1
GENIE-DFCI-029551	GENIE-DFCI-029551-130476	No	Colorectal Cancer	Colon Adenocarcinoma	1	10	NA	Female	Non-Spanish/non-Hispanic	Metastasis	81	DFCI	COAD	White	Metastasis site unspecified	DFCI-ONCOPANEL-3
GENIE-DFCI-029716	GENIE-DFCI-029716-74708	No	Non-Small Cell Lung Cancer	Lung Adenocarcinoma	1	18	NA	Male	Non-Spanish/non-Hispanic	Primary	73	DFCI	LUAD	White	Primary tumor	DFCI-ONCOPANEL-3
GENIE-DFCI-030562	GENIE-DFCI-030562-88792	No	Head and Neck Cancer	Head and Neck Squamous Cell Carcinoma	1	5	NA	Male	Non-Spanish/non-Hispanic	Metastasis	63	DFCI	HNSC	White	Metastasis site unspecified	DFCI-ONCOPANEL-3
GENIE-DFCI-030583	GENIE-DFCI-030583-88441	Yes	Melanoma	Melanoma	1	22	NA	Male	Non-Spanish/non-Hispanic	Metastasis	51	DFCI	MEL	White	Metastasis site unspecified	DFCI-ONCOPANEL-3
GENIE-DFCI-030777	GENIE-DFCI-030777-74257	No	Colorectal Cancer	Colon Adenocarcinoma	1	11	NA	Male	Non-Spanish/non-Hispanic	Metastasis	75	DFCI	COAD	White	Metastasis site unspecified	DFCI-ONCOPANEL-3
GENIE-DFCI-030887	GENIE-DFCI-030887-158754	No	Soft Tissue Sarcoma	Round Cell Sarcoma, NOS	1	4	NA	Male	Spanish/Hispanic	Primary	29	DFCI	RCSNOS	White	Primary tumor	DFCI-ONCOPANEL-3
GENIE-DFCI-030944	GENIE-DFCI-030944-130439	No	Head and Neck Cancer	Head and Neck Squamous Cell Carcinoma	1	6	NA	Male	Non-Spanish/non-Hispanic	Primary	62	DFCI	HNSC	White	Primary tumor	DFCI-ONCOPANEL-3
GENIE-DFCI-031258	GENIE-DFCI-031258-158968	No	Non-Small Cell Lung Cancer	Lung Adenocarcinoma	1	32	NA	Female	Non-Spanish/non-Hispanic	Primary	86	DFCI	LUAD	White	Primary tumor	DFCI-ONCOPANEL-3
GENIE-DFCI-031521	GENIE-DFCI-031521-74584	No	Non-Small Cell Lung Cancer	Lung Adenocarcinoma	1	26	NA	Male	Non-Spanish/non-Hispanic	Metastasis	66	DFCI	LUAD	White	Metastasis site unspecified	DFCI-ONCOPANEL-3
GENIE-DFCI-031675	GENIE-DFCI-031675-116229	Yes	Bladder Cancer	Bladder Urothelial Carcinoma	1	26	NA	Male	Non-Spanish/non-Hispanic	Primary	69	DFCI	BLCA	White	Primary tumor	DFCI-ONCOPANEL-3
GENIE-DFCI-031764	GENIE-DFCI-031764-88557	No	Melanoma	Melanoma	1	18	NA	Male	Non-Spanish/non-Hispanic	Metastasis	74	DFCI	MEL	White	Metastasis site unspecified	DFCI-ONCOPANEL-3
GENIE-DFCI-031880	GENIE-DFCI-031880-88522	No	Head and Neck Cancer	Head and Neck Squamous Cell Carcinoma	1	22	NA	Male	Non-Spanish/non-Hispanic	Primary	63	DFCI	HNSC	White	Primary tumor	DFCI-ONCOPANEL-3
GENIE-DFCI-031887	GENIE-DFCI-031887-74974	No	Non-Small Cell Lung Cancer	Lung Adenocarcinoma	2	8	NA	Female	Spanish/Hispanic	Metastasis	72	DFCI	LUAD	White	Metastasis site unspecified	DFCI-ONCOPANEL-3
GENIE-DFCI-031887	GENIE-DFCI-031887-2455843	No	Non-Small Cell Lung Cancer	Lung Adenocarcinoma	2	6	NA	Female	Spanish/Hispanic	Metastasis	72	DFCI	LUAD	White	Metastasis site unspecified	DFCI-ONCOPANEL-3.1
GENIE-DFCI-031934	GENIE-DFCI-031934-74730	No	Soft Tissue Sarcoma	Solitary Fibrous Tumor/Hemangiopericytoma	1	2	NA	Female	Non-Spanish/non-Hispanic	Primary	52	DFCI	SFT	White	Primary tumor	DFCI-ONCOPANEL-3
GENIE-DFCI-031941	GENIE-DFCI-031941-88806	No	Thyroid Cancer	Papillary Thyroid Cancer	1	3	NA	Male	Non-Spanish/non-Hispanic	Primary	65	DFCI	THPA	White	Primary tumor	DFCI-ONCOPANEL-3
GENIE-DFCI-031963	GENIE-DFCI-031963-74862	No	Hepatobiliary Cancer	Cholangiocarcinoma	1	4	NA	Male	Non-Spanish/non-Hispanic	Primary	56	DFCI	CHOL	White	Primary tumor	DFCI-ONCOPANEL-3
GENIE-DFCI-031965	GENIE-DFCI-031965-74839	No	Colorectal Cancer	Colon Adenocarcinoma	1	11	NA	Male	Non-Spanish/non-Hispanic	Primary	56	DFCI	COAD	White	Primary tumor	DFCI-ONCOPANEL-3
GENIE-DFCI-031982	GENIE-DFCI-031982-75000	No	Colorectal Cancer	Colon Adenocarcinoma	2	8	NA	Female	Non-Spanish/non-Hispanic	Primary	57	DFCI	COAD	White	Primary tumor	DFCI-ONCOPANEL-3
GENIE-DFCI-031982	GENIE-DFCI-031982-3503178	No	Colorectal Cancer	Colorectal Adenocarcinoma	2	8	NA	Female	Non-Spanish/non-Hispanic	Metastasis	57	DFCI	COADREAD	White	Metastasis site unspecified	DFCI-ONCOPANEL-3.1
GENIE-DFCI-031983	GENIE-DFCI-031983-158963	Yes	Colorectal Cancer	Colorectal Adenocarcinoma	1	19	NA	Female	Non-Spanish/non-Hispanic	Primary	57	DFCI	COADREAD	Black	Primary tumor	DFCI-ONCOPANEL-3
GENIE-DFCI-032005	GENIE-DFCI-032005-116370	No	Head and Neck Cancer	Head and Neck Squamous Cell Carcinoma	1	13	NA	Male	Non-Spanish/non-Hispanic	Primary	64	DFCI	HNSC	White	Primary tumor	DFCI-ONCOPANEL-3
GENIE-DFCI-032017	GENIE-DFCI-032017-74722	No	Non-Small Cell Lung Cancer	Lung Adenocarcinoma	2	13	NA	Female	Non-Spanish/non-Hispanic	Primary	81	DFCI	LUAD	White	Primary tumor	DFCI-ONCOPANEL-3
GENIE-DFCI-032017	GENIE-DFCI-032017-1304430	No	Non-Small Cell Lung Cancer	Lung Adenocarcinoma	2	10	NA	Female	Non-Spanish/non-Hispanic	Primary	81	DFCI	LUAD	White	Primary tumor	DFCI-ONCOPANEL-3.1
GENIE-DFCI-032021	GENIE-DFCI-032021-130395	No	Non-Small Cell Lung Cancer	Lung Adenocarcinoma	1	19	NA	Male	Non-Spanish/non-Hispanic	Primary	68	DFCI	LUAD	White	Primary tumor	DFCI-ONCOPANEL-3
GENIE-DFCI-032037	GENIE-DFCI-032037-130236	No	Non-Small Cell Lung Cancer	Lung Squamous Cell Carcinoma	1	21	NA	Male	Non-Spanish/non-Hispanic	Primary	80	DFCI	LUSC	White	Primary tumor	DFCI-ONCOPANEL-3
GENIE-DFCI-032094	GENIE-DFCI-032094-88814	Yes	Glioma	Glioblastoma	1	14	NA	Male	Non-Spanish/non-Hispanic	Unspecified	72	DFCI	GB	White	Not otherwise specified	DFCI-ONCOPANEL-3
GENIE-DFCI-032254	GENIE-DFCI-032254-130398	No	Melanoma	Melanoma	1	4	NA	Female	Non-Spanish/non-Hispanic	Metastasis	65	DFCI	MEL	White	Metastasis site unspecified	DFCI-ONCOPANEL-3
GENIE-DFCI-032479	GENIE-DFCI-032479-74626	No	Non-Small Cell Lung Cancer	Lung Adenocarcinoma	1	11	NA	Female	Non-Spanish/non-Hispanic	Primary	57	DFCI	LUAD	Asian	Primary tumor	DFCI-ONCOPANEL-3
GENIE-DFCI-032484	GENIE-DFCI-032484-88324	No	Soft Tissue Sarcoma	Spindle Cell Rhabdomyosarcoma	1	3	NA	Female	Non-Spanish/non-Hispanic	Primary	54	DFCI	SCRMS	White	Primary tumor	DFCI-ONCOPANEL-3
GENIE-DFCI-032789	GENIE-DFCI-032789-88470	No	Cancer of Unknown Primary	Cancer of Unknown Primary	1	16	NA	Male	Non-Spanish/non-Hispanic	Metastasis	82	DFCI	CUP	White	Metastasis site unspecified	DFCI-ONCOPANEL-3
GENIE-DFCI-032806	GENIE-DFCI-032806-158188	No	Non-Small Cell Lung Cancer	Lung Adenocarcinoma	1	7	NA	Female	Non-Spanish/non-Hispanic	Primary	75	DFCI	LUAD	White	Primary tumor	DFCI-ONCOPANEL-3
GENIE-DFCI-032838	GENIE-DFCI-032838-74561	No	Colorectal Cancer	Rectal Adenocarcinoma	1	16	NA	Male	Non-Spanish/non-Hispanic	Primary	65	DFCI	READ	White	Primary tumor	DFCI-ONCOPANEL-3
GENIE-DFCI-032842	GENIE-DFCI-032842-74624	Yes	Melanoma	Melanoma	1	39	NA	Female	Non-Spanish/non-Hispanic	Metastasis	59	DFCI	MEL	White	Metastasis site unspecified	DFCI-ONCOPANEL-3
GENIE-DFCI-032881	GENIE-DFCI-032881-74779	No	Bladder Cancer	Bladder Urothelial Carcinoma	1	14	NA	Female	Non-Spanish/non-Hispanic	Metastasis	73	DFCI	BLCA	White	Metastasis site unspecified	DFCI-ONCOPANEL-3
GENIE-DFCI-032948	GENIE-DFCI-032948-116069	No	Head and Neck Cancer	Head and Neck Squamous Cell Carcinoma	1	6	NA	Male	Non-Spanish/non-Hispanic	Primary	75	DFCI	HNSC	White	Primary tumor	DFCI-ONCOPANEL-3
GENIE-DFCI-032974	GENIE-DFCI-032974-116059	No	Soft Tissue Sarcoma	Leiomyosarcoma	1	9	NA	Female	Non-Spanish/non-Hispanic	Metastasis	44	DFCI	LMS	White	Metastasis site unspecified	DFCI-ONCOPANEL-3
GENIE-DFCI-033013	GENIE-DFCI-033013-116021	No	Colorectal Cancer	Colon Adenocarcinoma	1	10	NA	Male	Non-Spanish/non-Hispanic	Primary	70	DFCI	COAD	White	Primary tumor	DFCI-ONCOPANEL-3
GENIE-DFCI-033046	GENIE-DFCI-033046-74876	No	Non-Small Cell Lung Cancer	Non-Small Cell Lung Cancer	1	20	NA	Female	Non-Spanish/non-Hispanic	Metastasis	72	DFCI	NSCLC	White	Metastasis site unspecified	DFCI-ONCOPANEL-3
GENIE-DFCI-033293	GENIE-DFCI-033293-74957	Yes	Bladder Cancer	Bladder Adenocarcinoma	1	23	NA	Male	Non-Spanish/non-Hispanic	Metastasis	74	DFCI	BLAD	Asian	Metastasis site unspecified	DFCI-ONCOPANEL-3
GENIE-DFCI-033443	GENIE-DFCI-033443-173861	No	Colorectal Cancer	Colorectal Adenocarcinoma	2	12	NA	Female	Non-Spanish/non-Hispanic	Metastasis	51	DFCI	COADREAD	White	Metastasis site unspecified	DFCI-ONCOPANEL-3
GENIE-DFCI-033443	GENIE-DFCI-033443-159052	No	Colorectal Cancer	Colorectal Adenocarcinoma	2	12	NA	Female	Non-Spanish/non-Hispanic	Metastasis	51	DFCI	COADREAD	White	Metastasis site unspecified	DFCI-ONCOPANEL-3
GENIE-DFCI-033455	GENIE-DFCI-033455-87949	No	Non-Small Cell Lung Cancer	Lung Squamous Cell Carcinoma	1	32	NA	Male	Non-Spanish/non-Hispanic	Metastasis	85	DFCI	LUSC	White	Metastasis site unspecified	DFCI-ONCOPANEL-3
GENIE-DFCI-033644	GENIE-DFCI-033644-74799	No	Non-Small Cell Lung Cancer	Non-Small Cell Lung Cancer	1	20	NA	Female	Non-Spanish/non-Hispanic	Primary	59	DFCI	NSCLC	White	Primary tumor	DFCI-ONCOPANEL-3
GENIE-DFCI-033659	GENIE-DFCI-033659-74617	No	Colorectal Cancer	Colon Adenocarcinoma	1	9	NA	Male	Non-Spanish/non-Hispanic	Primary	56	DFCI	COAD	White	Primary tumor	DFCI-ONCOPANEL-3
GENIE-DFCI-033717	GENIE-DFCI-033717-130289	No	Hepatobiliary Cancer	Cholangiocarcinoma	1	15	NA	Male	Non-Spanish/non-Hispanic	Metastasis	39	DFCI	CHOL	White	Metastasis site unspecified	DFCI-ONCOPANEL-3
GENIE-DFCI-033743	GENIE-DFCI-033743-88529	No	Non-Small Cell Lung Cancer	Lung Squamous Cell Carcinoma	1	12	NA	Female	Non-Spanish/non-Hispanic	Metastasis	72	DFCI	LUSC	White	Metastasis site unspecified	DFCI-ONCOPANEL-3
GENIE-DFCI-033748	GENIE-DFCI-033748-74899	No	Cancer of Unknown Primary	Adenocarcinoma, NOS	1	8	NA	Male	Non-Spanish/non-Hispanic	Metastasis	58	DFCI	ADNOS	White	Metastasis site unspecified	DFCI-ONCOPANEL-3
GENIE-DFCI-033760	GENIE-DFCI-033760-130562	No	Colorectal Cancer	Rectal Adenocarcinoma	1	12	NA	Male	Non-Spanish/non-Hispanic	Primary	52	DFCI	READ	White	Primary tumor	DFCI-ONCOPANEL-3
GENIE-DFCI-033793	GENIE-DFCI-033793-88565	No	Cancer of Unknown Primary	Small Cell Carcinoma of Unknown Primary	1	6	NA	Male	Non-Spanish/non-Hispanic	Not Applicable or Heme	57	DFCI	SCUP	White	Not applicable or hematologic malignancy	DFCI-ONCOPANEL-3
GENIE-DFCI-033908	GENIE-DFCI-033908-113410	Yes	Glioma	Glioblastoma Multiforme	1	8	NA	Female	Non-Spanish/non-Hispanic	Metastasis	54	DFCI	GBM	White	Local recurrence	DFCI-ONCOPANEL-3
GENIE-DFCI-033920	GENIE-DFCI-033920-74868	No	Colorectal Cancer	Colon Adenocarcinoma	1	7	NA	Male	Non-Spanish/non-Hispanic	Primary	66	DFCI	COAD	White	Primary tumor	DFCI-ONCOPANEL-3
GENIE-DFCI-033929	GENIE-DFCI-033929-130457	No	Soft Tissue Sarcoma	Leiomyosarcoma	1	2	NA	Male	Non-Spanish/non-Hispanic	Primary	21	DFCI	LMS	White	Primary tumor	DFCI-ONCOPANEL-3
GENIE-DFCI-034002	GENIE-DFCI-034002-158628	No	Soft Tissue Sarcoma	Leiomyosarcoma	1	8	NA	Male	Non-Spanish/non-Hispanic	Primary	61	DFCI	LMS	White	Primary tumor	DFCI-ONCOPANEL-3
GENIE-DFCI-034012	GENIE-DFCI-034012-74652	No	Cancer of Unknown Primary	Cancer of Unknown Primary	1	9	NA	Female	Non-Spanish/non-Hispanic	Metastasis	60	DFCI	CUP	White	Metastasis site unspecified	DFCI-ONCOPANEL-3
GENIE-DFCI-034027	GENIE-DFCI-034027-130648	No	Non-Small Cell Lung Cancer	Lung Squamous Cell Carcinoma	1	19	NA	Male	Non-Spanish/non-Hispanic	Primary	76	DFCI	LUSC	White	Primary tumor	DFCI-ONCOPANEL-3
GENIE-DFCI-034029	GENIE-DFCI-034029-159026	No	Colorectal Cancer	Colon Adenocarcinoma	1	9	NA	Male	Non-Spanish/non-Hispanic	Primary	49	DFCI	COAD	White	Primary tumor	DFCI-ONCOPANEL-3
GENIE-DFCI-034037	GENIE-DFCI-034037-74575	No	Non-Small Cell Lung Cancer	Lung Adenosquamous Carcinoma	1	NA	NA	Male	Non-Spanish/non-Hispanic	Primary	67	DFCI	LUAS	White	Primary tumor	DFCI-ONCOPANEL-3
GENIE-DFCI-034062	GENIE-DFCI-034062-88697	No	Non-Small Cell Lung Cancer	Lung Adenocarcinoma	1	12	NA	Female	Non-Spanish/non-Hispanic	Primary	55	DFCI	LUAD	Asian	Primary tumor	DFCI-ONCOPANEL-3
GENIE-DFCI-034097	GENIE-DFCI-034097-130334	No	Colorectal Cancer	Colon Adenocarcinoma	1	13	NA	Male	Non-Spanish/non-Hispanic	Metastasis	52	DFCI	COAD	White	Metastasis site unspecified	DFCI-ONCOPANEL-3
GENIE-DFCI-034125	GENIE-DFCI-034125-74914	No	Head and Neck Cancer	Oral Cavity Squamous Cell Carcinoma	1	4	NA	Female	Non-Spanish/non-Hispanic	Primary	53	DFCI	OCSC	White	Primary tumor	DFCI-ONCOPANEL-3
GENIE-DFCI-034156	GENIE-DFCI-034156-88577	No	Non-Small Cell Lung Cancer	Lung Adenocarcinoma	1	15	NA	Male	Non-Spanish/non-Hispanic	Primary	66	DFCI	LUAD	White	Primary tumor	DFCI-ONCOPANEL-3
GENIE-DFCI-034167	GENIE-DFCI-034167-74854	Yes	Colorectal Cancer	Colon Adenocarcinoma	1	55	NA	Female	Non-Spanish/non-Hispanic	Primary	59	DFCI	COAD	White	Primary tumor	DFCI-ONCOPANEL-3
GENIE-DFCI-034187	GENIE-DFCI-034187-88478	No	Colorectal Cancer	Rectal Adenocarcinoma	1	10	NA	Male	Non-Spanish/non-Hispanic	Primary	77	DFCI	READ	White	Primary tumor	DFCI-ONCOPANEL-3
GENIE-DFCI-034239	GENIE-DFCI-034239-74823	No	Non-Small Cell Lung Cancer	Lung Adenocarcinoma	1	15	NA	Female	Non-Spanish/non-Hispanic	Metastasis	59	DFCI	LUAD	White	Metastasis site unspecified	DFCI-ONCOPANEL-3
GENIE-DFCI-034280	GENIE-DFCI-034280-74866	No	Non-Small Cell Lung Cancer	Lung Adenocarcinoma	1	7	NA	Female	Non-Spanish/non-Hispanic	Metastasis	58	DFCI	LUAD	White	Metastasis site unspecified	DFCI-ONCOPANEL-3
GENIE-DFCI-034356	GENIE-DFCI-034356-130499	No	Head and Neck Cancer	Oropharynx Squamous Cell Carcinoma	1	2	NA	Male	Non-Spanish/non-Hispanic	Metastasis	55	DFCI	OPHSC	White	Metastasis site unspecified	DFCI-ONCOPANEL-3
GENIE-DFCI-034362	GENIE-DFCI-034362-74598	Yes	Non-Small Cell Lung Cancer	Lung Adenocarcinoma	1	7	NA	Female	Non-Spanish/non-Hispanic	Primary	72	DFCI	LUAD	White	Primary tumor	DFCI-ONCOPANEL-3
GENIE-DFCI-034403	GENIE-DFCI-034403-74946	No	Cancer of Unknown Primary	Poorly Differentiated Carcinoma, NOS	1	32	NA	Female	Non-Spanish/non-Hispanic	Not Applicable or Heme	60	DFCI	PDC	Black	Not applicable or hematologic malignancy	DFCI-ONCOPANEL-3
GENIE-DFCI-034441	GENIE-DFCI-034441-116348	No	Colorectal Cancer	Colon Adenocarcinoma	1	12	NA	Female	Non-Spanish/non-Hispanic	Primary	40	DFCI	COAD	White	Primary tumor	DFCI-ONCOPANEL-3
GENIE-DFCI-034469	GENIE-DFCI-034469-74902	No	Head and Neck Cancer	Head and Neck Squamous Cell Carcinoma	1	35	NA	Female	Non-Spanish/non-Hispanic	Primary	49	DFCI	HNSC	Asian	Primary tumor	DFCI-ONCOPANEL-3
GENIE-DFCI-034485	GENIE-DFCI-034485-158933	No	Colorectal Cancer	Rectal Adenocarcinoma	1	6	NA	Male	Non-Spanish/non-Hispanic	Metastasis	67	DFCI	READ	White	Metastasis site unspecified	DFCI-ONCOPANEL-3
GENIE-DFCI-034499	GENIE-DFCI-034499-159099	No	Head and Neck Cancer	Oropharynx Squamous Cell Carcinoma	2	4	NA	Male	Non-Spanish/non-Hispanic	Primary	66	DFCI	OPHSC	White	Primary tumor	DFCI-ONCOPANEL-3
GENIE-DFCI-034499	GENIE-DFCI-034499-853482	No	Hepatobiliary Cancer	Cholangiocarcinoma	2	8	NA	Male	Non-Spanish/non-Hispanic	Metastasis	66	DFCI	CHOL	White	Metastasis site unspecified	DFCI-ONCOPANEL-3
GENIE-DFCI-034509	GENIE-DFCI-034509-88506	No	Non-Small Cell Lung Cancer	Lung Adenocarcinoma	1	12	NA	Male	Non-Spanish/non-Hispanic	Primary	73	DFCI	LUAD	White	Primary tumor	DFCI-ONCOPANEL-3
GENIE-DFCI-034595	GENIE-DFCI-034595-74149	No	Non-Small Cell Lung Cancer	Lung Adenocarcinoma	2	20	NA	Male	Non-Spanish/non-Hispanic	Metastasis	58	DFCI	LUAD	White	Metastasis site unspecified	DFCI-ONCOPANEL-3
GENIE-DFCI-034632	GENIE-DFCI-034632-74724	Yes	Melanoma	Melanoma	1	56	NA	Male	Non-Spanish/non-Hispanic	Not Applicable or Heme	77	DFCI	MEL	White	Not applicable or hematologic malignancy	DFCI-ONCOPANEL-3
GENIE-DFCI-034763	GENIE-DFCI-034763-74583	No	Non-Small Cell Lung Cancer	Lung Squamous Cell Carcinoma	1	14	NA	Male	Non-Spanish/non-Hispanic	Metastasis	57	DFCI	LUSC	White	Metastasis site unspecified	DFCI-ONCOPANEL-3
GENIE-DFCI-034781	GENIE-DFCI-034781-116356	No	Colorectal Cancer	Colon Adenocarcinoma	1	8	NA	Female	Non-Spanish/non-Hispanic	Primary	53	DFCI	COAD	White	Primary tumor	DFCI-ONCOPANEL-3
GENIE-DFCI-034868	GENIE-DFCI-034868-130627	Yes	Glioma	Glioblastoma	1	7	NA	Male	Spanish/Hispanic	Metastasis	43	DFCI	GB	White	Local recurrence	DFCI-ONCOPANEL-3
GENIE-DFCI-034880	GENIE-DFCI-034880-2271467	No	Cancer of Unknown Primary	Adenocarcinoma, NOS	2	10	NA	Male	Non-Spanish/non-Hispanic	Metastasis	63	DFCI	ADNOS	White	Metastasis site unspecified	DFCI-ONCOPANEL-3.1
GENIE-DFCI-034904	GENIE-DFCI-034904-74821	Yes	Non-Small Cell Lung Cancer	Lung Adenocarcinoma	1	14	NA	Male	Non-Spanish/non-Hispanic	Primary	76	DFCI	LUAD	White	Primary tumor	DFCI-ONCOPANEL-3
GENIE-DFCI-034958	GENIE-DFCI-034958-88554	No	Colorectal Cancer	Colon Adenocarcinoma	1	76	NA	Male	Non-Spanish/non-Hispanic	Primary	76	DFCI	COAD	White	Primary tumor	DFCI-ONCOPANEL-3
GENIE-DFCI-034964	GENIE-DFCI-034964-158982	No	Colorectal Cancer	Colon Adenocarcinoma	1	8	NA	Male	Non-Spanish/non-Hispanic	Primary	67	DFCI	COAD	White	Primary tumor	DFCI-ONCOPANEL-3
GENIE-DFCI-034969	GENIE-DFCI-034969-74863	No	Colorectal Cancer	Colon Adenocarcinoma	1	10	NA	Female	Non-Spanish/non-Hispanic	Primary	58	DFCI	COAD	White	Primary tumor	DFCI-ONCOPANEL-3
GENIE-DFCI-035046	GENIE-DFCI-035046-3036079	No	Cancer of Unknown Primary	Adenocarcinoma, NOS	2	8	NA	Female	Non-Spanish/non-Hispanic	Not Applicable or Heme	78	DFCI	ADNOS	White	Not applicable or hematologic malignancy	DFCI-ONCOPANEL-3.1
GENIE-DFCI-035235	GENIE-DFCI-035235-130674	No	Colorectal Cancer	Colon Adenocarcinoma	1	12	NA	Female	Spanish/Hispanic	Metastasis	51	DFCI	COAD	White	Metastasis site unspecified	DFCI-ONCOPANEL-3
GENIE-DFCI-035254	GENIE-DFCI-035254-116367	No	Non-Small Cell Lung Cancer	Lung Adenocarcinoma	1	15	NA	Male	Non-Spanish/non-Hispanic	Metastasis	60	DFCI	LUAD	White	Metastasis site unspecified	DFCI-ONCOPANEL-3
GENIE-DFCI-035274	GENIE-DFCI-035274-88560	No	Non-Small Cell Lung Cancer	Lung Adenocarcinoma	1	6	NA	Female	Non-Spanish/non-Hispanic	Primary	74	DFCI	LUAD	White	Primary tumor	DFCI-ONCOPANEL-3
GENIE-DFCI-035295	GENIE-DFCI-035295-74224	No	Non-Small Cell Lung Cancer	Lung Adenocarcinoma	1	8	NA	Female	Non-Spanish/non-Hispanic	Primary	62	DFCI	LUAD	White	Primary tumor	DFCI-ONCOPANEL-3
GENIE-DFCI-035297	GENIE-DFCI-035297-158638	Yes	Glioma	Glioblastoma	1	15	NA	Male	Non-Spanish/non-Hispanic	Metastasis	55	DFCI	GB	White	Local recurrence	DFCI-ONCOPANEL-3
GENIE-DFCI-035504	GENIE-DFCI-035504-158752	No	Non-Small Cell Lung Cancer	Lung Squamous Cell Carcinoma	1	12	NA	Male	Non-Spanish/non-Hispanic	Metastasis	55	DFCI	LUSC	White	Metastasis site unspecified	DFCI-ONCOPANEL-3
GENIE-DFCI-035546	GENIE-DFCI-035546-88462	No	Cancer of Unknown Primary	Adenocarcinoma, NOS	1	3	NA	Male	Non-Spanish/non-Hispanic	Metastasis	83	DFCI	ADNOS	White	Metastasis site unspecified	DFCI-ONCOPANEL-3
GENIE-DFCI-035599	GENIE-DFCI-035599-74916	No	Non-Small Cell Lung Cancer	Lung Squamous Cell Carcinoma	1	12	NA	Male	Non-Spanish/non-Hispanic	Primary	68	DFCI	LUSC	White	Primary tumor	DFCI-ONCOPANEL-3
GENIE-DFCI-035602	GENIE-DFCI-035602-75011	No	Soft Tissue Sarcoma	Sarcoma, NOS	1	11	NA	Female	Non-Spanish/non-Hispanic	Primary	53	DFCI	SARCNOS	White	Primary tumor	DFCI-ONCOPANEL-3
GENIE-DFCI-035615	GENIE-DFCI-035615-74950	No	Head and Neck Cancer	Oropharynx Squamous Cell Carcinoma	1	10	NA	Male	Non-Spanish/non-Hispanic	Primary	60	DFCI	OPHSC	White	Primary tumor	DFCI-ONCOPANEL-3
GENIE-DFCI-035734	GENIE-DFCI-035734-88661	Yes	Soft Tissue Sarcoma	Myxoid/Round-Cell Liposarcoma	1	5	NA	Male	Non-Spanish/non-Hispanic	Primary	47	DFCI	MRLS	Black	Primary tumor	DFCI-ONCOPANEL-3
GENIE-DFCI-035779	GENIE-DFCI-035779-116488	Yes	Head and Neck Cancer	Head and Neck Carcinoma, Other	1	9	NA	Male	Non-Spanish/non-Hispanic	Metastasis	87	DFCI	OHNCA	White	Metastasis site unspecified	DFCI-ONCOPANEL-3
GENIE-DFCI-035828	GENIE-DFCI-035828-74736	No	Colorectal Cancer	Colon Adenocarcinoma	1	14	NA	Female	Non-Spanish/non-Hispanic	Metastasis	48	DFCI	COAD	White	Metastasis site unspecified	DFCI-ONCOPANEL-3
GENIE-DFCI-035835	GENIE-DFCI-035835-74962	No	Non-Small Cell Lung Cancer	Lung Adenocarcinoma	1	4	NA	Male	Non-Spanish/non-Hispanic	Primary	71	DFCI	LUAD	White	Primary tumor	DFCI-ONCOPANEL-3
GENIE-DFCI-035836	GENIE-DFCI-035836-116400	Yes	Glioma	Glioblastoma	1	8	NA	Male	Non-Spanish/non-Hispanic	Primary	79	DFCI	GB	White	Primary tumor	DFCI-ONCOPANEL-3
GENIE-DFCI-035851	GENIE-DFCI-035851-74587	No	Non-Small Cell Lung Cancer	Lung Squamous Cell Carcinoma	1	11	NA	Male	Non-Spanish/non-Hispanic	Metastasis	56	DFCI	LUSC	White	Metastasis site unspecified	DFCI-ONCOPANEL-3
GENIE-DFCI-035905	GENIE-DFCI-035905-1845008	No	Glioma	Low-Grade Glioma, NOS	1	6	NA	Male	Non-Spanish/non-Hispanic	Primary	<18	DFCI	LGGNOS	White	Primary tumor	DFCI-ONCOPANEL-3.1
GENIE-DFCI-035931	GENIE-DFCI-035931-74150	No	Cancer of Unknown Primary	Adenocarcinoma, NOS	2	18	NA	Female	Non-Spanish/non-Hispanic	Not Applicable or Heme	79	DFCI	ADNOS	White	Not applicable or hematologic malignancy	DFCI-ONCOPANEL-3
GENIE-DFCI-035931	GENIE-DFCI-035931-1049696	No	Cancer of Unknown Primary	Adenocarcinoma, NOS	2	11	NA	Female	Non-Spanish/non-Hispanic	Not Applicable or Heme	79	DFCI	ADNOS	White	Not applicable or hematologic malignancy	DFCI-ONCOPANEL-3.1
GENIE-DFCI-036071	GENIE-DFCI-036071-74749	No	Cancer of Unknown Primary	Neuroendocrine Tumor, NOS	1	4	NA	Male	Non-Spanish/non-Hispanic	Primary	55	DFCI	NETNOS	White	Primary tumor	DFCI-ONCOPANEL-3
GENIE-DFCI-036255	GENIE-DFCI-036255-130671	No	Colorectal Cancer	Mucinous Adenocarcinoma of the Colon and Rectum	1	2	NA	Male	Non-Spanish/non-Hispanic	Primary	70	DFCI	MACR	White	Primary tumor	DFCI-ONCOPANEL-3
GENIE-DFCI-036312	GENIE-DFCI-036312-158981	No	Hepatobiliary Cancer	Cholangiocarcinoma	1	9	NA	Male	Non-Spanish/non-Hispanic	Primary	64	DFCI	CHOL	White	Primary tumor	DFCI-ONCOPANEL-3
GENIE-DFCI-036339	GENIE-DFCI-036339-74675	No	Head and Neck Cancer	Head and Neck Squamous Cell Carcinoma	1	6	NA	Male	Non-Spanish/non-Hispanic	Metastasis	60	DFCI	HNSC	White	Metastasis site unspecified	DFCI-ONCOPANEL-3
GENIE-DFCI-036356	GENIE-DFCI-036356-74999	No	Glioma	High-Grade Glioma, NOS	1	10	NA	Male	Non-Spanish/non-Hispanic	Primary	52	DFCI	HGGNOS	White	Primary tumor	DFCI-ONCOPANEL-3
GENIE-DFCI-036373	GENIE-DFCI-036373-130403	No	Head and Neck Cancer	Oropharynx Squamous Cell Carcinoma	1	14	NA	Male	Non-Spanish/non-Hispanic	Metastasis	61	DFCI	OPHSC	White	Local recurrence	DFCI-ONCOPANEL-3
GENIE-DFCI-036388	GENIE-DFCI-036388-74586	Yes	Glioma	Glioblastoma	1	15	NA	Male	Non-Spanish/non-Hispanic	Unspecified	55	DFCI	GB	White	Not otherwise specified	DFCI-ONCOPANEL-3
GENIE-DFCI-036415	GENIE-DFCI-036415-159114	No	Soft Tissue Sarcoma	Synovial Sarcoma	1	5	NA	Male	Non-Spanish/non-Hispanic	Primary	50	DFCI	SYNS	White	Primary tumor	DFCI-ONCOPANEL-3
GENIE-DFCI-036417	GENIE-DFCI-036417-74726	No	Non-Small Cell Lung Cancer	Lung Adenocarcinoma	1	17	NA	Female	Non-Spanish/non-Hispanic	Primary	56	DFCI	LUAD	White	Primary tumor	DFCI-ONCOPANEL-3
GENIE-DFCI-036418	GENIE-DFCI-036418-74825	No	Non-Small Cell Lung Cancer	Lung Adenocarcinoma	1	7	NA	Female	Non-Spanish/non-Hispanic	Primary	53	DFCI	LUAD	White	Primary tumor	DFCI-ONCOPANEL-3
GENIE-DFCI-036422	GENIE-DFCI-036422-74434	No	Colorectal Cancer	Colon Adenocarcinoma	1	13	NA	Male	Non-Spanish/non-Hispanic	Primary	68	DFCI	COAD	White	Primary tumor	DFCI-ONCOPANEL-3
GENIE-DFCI-036423	GENIE-DFCI-036423-74361	No	Colorectal Cancer	Colon Adenocarcinoma	1	10	NA	Female	Non-Spanish/non-Hispanic	Primary	50	DFCI	COAD	White	Primary tumor	DFCI-ONCOPANEL-3
GENIE-DFCI-036425	GENIE-DFCI-036425-130497	No	Soft Tissue Sarcoma	Undifferentiated Pleomorphic Sarcoma/Malignant Fibrous Histiocytoma/High-Grade Spindle Cell Sarcoma	1	14	NA	Female	Non-Spanish/non-Hispanic	Metastasis	61	DFCI	MFH	White	Local recurrence	DFCI-ONCOPANEL-3
GENIE-DFCI-036426	GENIE-DFCI-036426-74900	No	Colorectal Cancer	Colon Adenocarcinoma	1	10	NA	Female	Non-Spanish/non-Hispanic	Primary	54	DFCI	COAD	White	Primary tumor	DFCI-ONCOPANEL-3
GENIE-DFCI-036430	GENIE-DFCI-036430-75004	No	Non-Small Cell Lung Cancer	Lung Adenocarcinoma	1	18	NA	Female	Non-Spanish/non-Hispanic	Metastasis	42	DFCI	LUAD	White	Metastasis site unspecified	DFCI-ONCOPANEL-3
GENIE-DFCI-036435	GENIE-DFCI-036435-74677	No	Glioma	Glioblastoma	1	4	NA	Male	Non-Spanish/non-Hispanic	Primary	34	DFCI	GB	White	Primary tumor	DFCI-ONCOPANEL-3
GENIE-DFCI-036436	GENIE-DFCI-036436-74628	Yes	Non-Small Cell Lung Cancer	Lung Adenocarcinoma	1	23	NA	Male	Non-Spanish/non-Hispanic	Metastasis	68	DFCI	LUAD	White	Metastasis site unspecified	DFCI-ONCOPANEL-3
GENIE-DFCI-036437	GENIE-DFCI-036437-74819	No	Non-Small Cell Lung Cancer	Lung Adenocarcinoma	1	4	NA	Male	Non-Spanish/non-Hispanic	Metastasis	65	DFCI	LUAD	White	Metastasis site unspecified	DFCI-ONCOPANEL-3
GENIE-DFCI-036438	GENIE-DFCI-036438-74872	No	Non-Small Cell Lung Cancer	Lung Adenocarcinoma	1	13	NA	Male	Non-Spanish/non-Hispanic	Metastasis	50	DFCI	LUAD	White	Metastasis site unspecified	DFCI-ONCOPANEL-3
GENIE-DFCI-036439	GENIE-DFCI-036439-159075	Yes	Bladder Cancer	Bladder Urothelial Carcinoma	1	13	NA	Female	Non-Spanish/non-Hispanic	Primary	78	DFCI	BLCA	White	Primary tumor	DFCI-ONCOPANEL-3
GENIE-DFCI-036450	GENIE-DFCI-036450-88574	No	Non-Small Cell Lung Cancer	Lung Carcinoid	1	4	NA	Female	Non-Spanish/non-Hispanic	Primary	70	DFCI	LUCA	White	Primary tumor	DFCI-ONCOPANEL-3
GENIE-DFCI-036452	GENIE-DFCI-036452-158996	No	Non-Small Cell Lung Cancer	Large Cell Lung Carcinoma	1	6	NA	Female	Non-Spanish/non-Hispanic	Primary	57	DFCI	LCLC	White	Primary tumor	DFCI-ONCOPANEL-3
GENIE-DFCI-036454	GENIE-DFCI-036454-74459	Yes	Melanoma	Cutaneous Melanoma	1	13	NA	Male	Non-Spanish/non-Hispanic	Metastasis	56	DFCI	SKCM	White	Metastasis site unspecified	DFCI-ONCOPANEL-3
GENIE-DFCI-036455	GENIE-DFCI-036455-74657	No	Soft Tissue Sarcoma	Synovial Sarcoma	1	7	NA	Male	Non-Spanish/non-Hispanic	Primary	23	DFCI	SYNS	White	Primary tumor	DFCI-ONCOPANEL-3
GENIE-DFCI-036456	GENIE-DFCI-036456-74857	No	Head and Neck Cancer	Larynx Squamous Cell Carcinoma	1	11	NA	Male	Non-Spanish/non-Hispanic	Metastasis	59	DFCI	LXSC	White	Metastasis site unspecified	DFCI-ONCOPANEL-3
GENIE-DFCI-036465	GENIE-DFCI-036465-350902	No	Non-Small Cell Lung Cancer	Lung Adenocarcinoma	2	7	NA	Female	Non-Spanish/non-Hispanic	Metastasis	48	DFCI	LUAD	White	Metastasis site unspecified	DFCI-ONCOPANEL-3
GENIE-DFCI-036465	GENIE-DFCI-036465-130622	No	Non-Small Cell Lung Cancer	Lung Adenocarcinoma	2	7	NA	Female	Non-Spanish/non-Hispanic	Metastasis	48	DFCI	LUAD	White	Metastasis site unspecified	DFCI-ONCOPANEL-3
GENIE-DFCI-036467	GENIE-DFCI-036467-74735	No	Cancer of Unknown Primary	Adenocarcinoma, NOS	1	5	NA	Male	Non-Spanish/non-Hispanic	Metastasis	80	DFCI	ADNOS	Black	Metastasis site unspecified	DFCI-ONCOPANEL-3
GENIE-DFCI-036468	GENIE-DFCI-036468-88428	No	Soft Tissue Sarcoma	Desmoid/Aggressive Fibromatosis	1	4	NA	Male	Non-Spanish/non-Hispanic	Primary	<18	DFCI	DES	White	Primary tumor	DFCI-ONCOPANEL-3
GENIE-DFCI-036470	GENIE-DFCI-036470-88213	No	Soft Tissue Sarcoma	Fibrosarcoma	1	6	NA	Male	Non-Spanish/non-Hispanic	Primary	<18	DFCI	FIBS	Black	Primary tumor	DFCI-ONCOPANEL-3
GENIE-DFCI-036471	GENIE-DFCI-036471-74578	No	Colorectal Cancer	Colon Adenocarcinoma	1	13	NA	Male	Non-Spanish/non-Hispanic	Primary	65	DFCI	COAD	White	Primary tumor	DFCI-ONCOPANEL-3
GENIE-DFCI-036474	GENIE-DFCI-036474-74590	No	Cancer of Unknown Primary	Adenocarcinoma, NOS	1	17	NA	Female	Non-Spanish/non-Hispanic	Metastasis	53	DFCI	ADNOS	White	Metastasis site unspecified	DFCI-ONCOPANEL-3
GENIE-DFCI-036476	GENIE-DFCI-036476-74681	No	Non-Small Cell Lung Cancer	Lung Adenocarcinoma	1	40	NA	Female	Non-Spanish/non-Hispanic	Primary	75	DFCI	LUAD	White	Primary tumor	DFCI-ONCOPANEL-3
GENIE-DFCI-036478	GENIE-DFCI-036478-74666	Yes	Bladder Cancer	Bladder Urothelial Carcinoma	1	28	NA	Male	Non-Spanish/non-Hispanic	Primary	58	DFCI	BLCA	White	Primary tumor	DFCI-ONCOPANEL-3
GENIE-DFCI-036480	GENIE-DFCI-036480-130474	No	Non-Small Cell Lung Cancer	Lung Adenocarcinoma	1	4	NA	Female	Non-Spanish/non-Hispanic	Metastasis	56	DFCI	LUAD	White	Metastasis site unspecified	DFCI-ONCOPANEL-3
GENIE-DFCI-036483	GENIE-DFCI-036483-116460	No	Cancer of Unknown Primary	Cancer of Unknown Primary	1	9	NA	Male	Non-Spanish/non-Hispanic	Metastasis	80	DFCI	CUP	White	Metastasis site unspecified	DFCI-ONCOPANEL-3
GENIE-DFCI-036486	GENIE-DFCI-036486-74420	No	Colorectal Cancer	Colon Adenocarcinoma	1	9	NA	Male	Non-Spanish/non-Hispanic	Metastasis	52	DFCI	COAD	White	Metastasis site unspecified	DFCI-ONCOPANEL-3
GENIE-DFCI-036488	GENIE-DFCI-036488-74601	Yes	Glioma	Glioblastoma	1	9	NA	Female	Non-Spanish/non-Hispanic	Primary	60	DFCI	GB	White	Primary tumor	DFCI-ONCOPANEL-3
GENIE-DFCI-036491	GENIE-DFCI-036491-74363	No	Melanoma	Melanoma	2	NA	NA	Male	Non-Spanish/non-Hispanic	Metastasis	59	DFCI	MEL	White	Metastasis site unspecified	DFCI-ONCOPANEL-3
GENIE-DFCI-036491	GENIE-DFCI-036491-2644613	No	Melanoma	Melanoma	2	18	NA	Male	Non-Spanish/non-Hispanic	Metastasis	59	DFCI	MEL	White	Metastasis site unspecified	DFCI-ONCOPANEL-3.1
GENIE-DFCI-036492	GENIE-DFCI-036492-130630	No	Cancer of Unknown Primary	Squamous Cell Carcinoma, NOS	1	19	NA	Female	Non-Spanish/non-Hispanic	Primary	54	DFCI	SCCNOS	White	Primary tumor	DFCI-ONCOPANEL-3
GENIE-DFCI-036496	GENIE-DFCI-036496-74139	No	Colorectal Cancer	Colon Adenocarcinoma	1	10	NA	Female	Non-Spanish/non-Hispanic	Primary	57	DFCI	COAD	White	Primary tumor	DFCI-ONCOPANEL-3
GENIE-DFCI-036497	GENIE-DFCI-036497-74777	Yes	Soft Tissue Sarcoma	Solitary Fibrous Tumor/Hemangiopericytoma	1	6	NA	Female	Non-Spanish/non-Hispanic	Primary	59	DFCI	SFT	White	Primary tumor	DFCI-ONCOPANEL-3
GENIE-DFCI-036499	GENIE-DFCI-036499-75013	No	Non-Small Cell Lung Cancer	Lung Adenocarcinoma	1	12	NA	Male	Non-Spanish/non-Hispanic	Metastasis	59	DFCI	LUAD	White	Local recurrence	DFCI-ONCOPANEL-3
GENIE-DFCI-036500	GENIE-DFCI-036500-74125	No	Cancer of Unknown Primary	Cancer of Unknown Primary, NOS	1	6	NA	Female	Non-Spanish/non-Hispanic	Metastasis	55	DFCI	CUPNOS	White	Metastasis site unspecified	DFCI-ONCOPANEL-3
GENIE-DFCI-036502	GENIE-DFCI-036502-74200	No	Non-Small Cell Lung Cancer	Lung Adenocarcinoma	1	11	NA	Male	Non-Spanish/non-Hispanic	Primary	61	DFCI	LUAD	White	Primary tumor	DFCI-ONCOPANEL-3
GENIE-DFCI-036507	GENIE-DFCI-036507-74569	No	Colorectal Cancer	Rectal Adenocarcinoma	1	16	NA	Female	Non-Spanish/non-Hispanic	Primary	53	DFCI	READ	White	Primary tumor	DFCI-ONCOPANEL-3
GENIE-DFCI-036509	GENIE-DFCI-036509-75021	No	Head and Neck Cancer	Oropharynx Squamous Cell Carcinoma	1	14	NA	Male	Non-Spanish/non-Hispanic	Metastasis	57	DFCI	OPHSC	White	Metastasis site unspecified	DFCI-ONCOPANEL-3
GENIE-DFCI-036511	GENIE-DFCI-036511-74639	No	Non-Small Cell Lung Cancer	Lung Adenocarcinoma	1	21	NA	Male	Non-Spanish/non-Hispanic	Primary	53	DFCI	LUAD	White	Primary tumor	DFCI-ONCOPANEL-3
GENIE-DFCI-036512	GENIE-DFCI-036512-116343	No	Cancer of Unknown Primary	Small Cell Carcinoma of Unknown Primary	1	13	NA	Female	Non-Spanish/non-Hispanic	Metastasis	53	DFCI	SCUP	White	Metastasis site unspecified	DFCI-ONCOPANEL-3
GENIE-DFCI-036516	GENIE-DFCI-036516-88451	No	Head and Neck Cancer	Sinonasal Squamous Cell Carcinoma	1	6	NA	Male	Non-Spanish/non-Hispanic	Primary	55	DFCI	SNSC	White	Primary tumor	DFCI-ONCOPANEL-3
GENIE-DFCI-036517	GENIE-DFCI-036517-88784	No	Colorectal Cancer	Colon Adenocarcinoma	1	7	NA	Female	Non-Spanish/non-Hispanic	Primary	60	DFCI	COAD	White	Primary tumor	DFCI-ONCOPANEL-3
GENIE-DFCI-036519	GENIE-DFCI-036519-74322	Yes	Soft Tissue Sarcoma	Angiosarcoma	1	61	NA	Male	Non-Spanish/non-Hispanic	Primary	88	DFCI	ANGS	White	Primary tumor	DFCI-ONCOPANEL-3
GENIE-DFCI-036521	GENIE-DFCI-036521-74897	No	Colorectal Cancer	Rectal Adenocarcinoma	1	14	NA	Male	Non-Spanish/non-Hispanic	Primary	66	DFCI	READ	White	Primary tumor	DFCI-ONCOPANEL-3
GENIE-DFCI-036522	GENIE-DFCI-036522-74990	No	Colorectal Cancer	Colon Adenocarcinoma	1	6	NA	Male	Non-Spanish/non-Hispanic	Metastasis	87	DFCI	COAD	White	Metastasis site unspecified	DFCI-ONCOPANEL-3
GENIE-DFCI-036525	GENIE-DFCI-036525-74729	Yes	Non-Small Cell Lung Cancer	Lung Squamous Cell Carcinoma	1	28	NA	Female	Non-Spanish/non-Hispanic	Primary	59	DFCI	LUSC	White	Primary tumor	DFCI-ONCOPANEL-3
GENIE-DFCI-036526	GENIE-DFCI-036526-74588	No	Colorectal Cancer	Colon Adenocarcinoma	1	9	NA	Male	Non-Spanish/non-Hispanic	Primary	51	DFCI	COAD	Asian	Primary tumor	DFCI-ONCOPANEL-3
GENIE-DFCI-036527	GENIE-DFCI-036527-130339	Yes	Soft Tissue Sarcoma	Solitary Fibrous Tumor/Hemangiopericytoma	1	5	NA	Female	Non-Spanish/non-Hispanic	Primary	73	DFCI	SFT	White	Primary tumor	DFCI-ONCOPANEL-3
GENIE-DFCI-036528	GENIE-DFCI-036528-74667	No	Colorectal Cancer	Colon Adenocarcinoma	1	11	NA	Female	Non-Spanish/non-Hispanic	Primary	56	DFCI	COAD	White	Primary tumor	DFCI-ONCOPANEL-3
GENIE-DFCI-036533	GENIE-DFCI-036533-74949	No	Non-Small Cell Lung Cancer	Lung Adenocarcinoma	1	6	NA	Male	Non-Spanish/non-Hispanic	Primary	61	DFCI	LUAD	White	Primary tumor	DFCI-ONCOPANEL-3
GENIE-DFCI-036537	GENIE-DFCI-036537-74566	No	Non-Small Cell Lung Cancer	Lung Adenocarcinoma	1	13	NA	Male	Non-Spanish/non-Hispanic	Metastasis	72	DFCI	LUAD	White	Metastasis site unspecified	DFCI-ONCOPANEL-3
GENIE-DFCI-036538	GENIE-DFCI-036538-74346	No	Head and Neck Cancer	Head and Neck Squamous Cell Carcinoma	1	11	NA	Male	Non-Spanish/non-Hispanic	Primary	63	DFCI	HNSC	White	Primary tumor	DFCI-ONCOPANEL-3
GENIE-DFCI-036539	GENIE-DFCI-036539-74770	No	Thyroid Cancer	Follicular Thyroid Cancer	1	7	NA	Male	Non-Spanish/non-Hispanic	Primary	58	DFCI	THFO	White	Primary tumor	DFCI-ONCOPANEL-3
GENIE-DFCI-036541	GENIE-DFCI-036541-74435	No	Colorectal Cancer	Colon Adenocarcinoma	1	4	NA	Male	Non-Spanish/non-Hispanic	Primary	52	DFCI	COAD	White	Primary tumor	DFCI-ONCOPANEL-3
GENIE-DFCI-036543	GENIE-DFCI-036543-75017	No	Colorectal Cancer	Colorectal Adenocarcinoma	1	18	NA	Male	Non-Spanish/non-Hispanic	Metastasis	73	DFCI	COADREAD	Black	Metastasis site unspecified	DFCI-ONCOPANEL-3
GENIE-DFCI-036545	GENIE-DFCI-036545-116070	No	Thyroid Cancer	Papillary Thyroid Cancer	1	1	NA	Female	Non-Spanish/non-Hispanic	Primary	50	DFCI	THPA	White	Primary tumor	DFCI-ONCOPANEL-3
GENIE-DFCI-036548	GENIE-DFCI-036548-88514	No	Non-Small Cell Lung Cancer	Lung Adenocarcinoma	1	12	NA	Female	Non-Spanish/non-Hispanic	Metastasis	71	DFCI	LUAD	White	Metastasis site unspecified	DFCI-ONCOPANEL-3
GENIE-DFCI-036553	GENIE-DFCI-036553-74662	No	Non-Small Cell Lung Cancer	Lung Adenocarcinoma	2	14	NA	Female	Non-Spanish/non-Hispanic	Metastasis	60	DFCI	LUAD	White	Metastasis site unspecified	DFCI-ONCOPANEL-3
GENIE-DFCI-036553	GENIE-DFCI-036553-350785	No	Non-Small Cell Lung Cancer	Lung Adenocarcinoma	2	14	NA	Female	Non-Spanish/non-Hispanic	Primary	60	DFCI	LUAD	White	Primary tumor	DFCI-ONCOPANEL-3
GENIE-DFCI-036554	GENIE-DFCI-036554-74649	Yes	Glioma	Glioblastoma	1	7	NA	Female	Non-Spanish/non-Hispanic	Unspecified	36	DFCI	GB	White	Not otherwise specified	DFCI-ONCOPANEL-3
GENIE-DFCI-036561	GENIE-DFCI-036561-74687	No	Melanoma	Melanoma	1	12	NA	Male	Non-Spanish/non-Hispanic	Metastasis	41	DFCI	MEL	White	Metastasis site unspecified	DFCI-ONCOPANEL-3
GENIE-DFCI-036563	GENIE-DFCI-036563-74128	No	Melanoma	Melanoma	1	12	NA	Female	Non-Spanish/non-Hispanic	Primary	33	DFCI	MEL	White	Primary tumor	DFCI-ONCOPANEL-3
GENIE-DFCI-036564	GENIE-DFCI-036564-74720	No	Colorectal Cancer	Rectal Adenocarcinoma	1	10	NA	Male	Non-Spanish/non-Hispanic	Primary	48	DFCI	READ	White	Primary tumor	DFCI-ONCOPANEL-3
GENIE-DFCI-036566	GENIE-DFCI-036566-130420	No	Head and Neck Cancer	Head and Neck Squamous Cell Carcinoma	1	11	NA	Male	Non-Spanish/non-Hispanic	Metastasis	61	DFCI	HNSC	White	Metastasis site unspecified	DFCI-ONCOPANEL-3
GENIE-DFCI-036567	GENIE-DFCI-036567-74727	No	Hepatobiliary Cancer	Cholangiocarcinoma	1	5	NA	Female	Non-Spanish/non-Hispanic	Not Applicable or Heme	80	DFCI	CHOL	White	Not applicable or hematologic malignancy	DFCI-ONCOPANEL-3
GENIE-DFCI-036568	GENIE-DFCI-036568-74646	No	Colorectal Cancer	Colon Adenocarcinoma	1	15	NA	Female	Non-Spanish/non-Hispanic	Primary	81	DFCI	COAD	White	Primary tumor	DFCI-ONCOPANEL-3
GENIE-DFCI-036570	GENIE-DFCI-036570-74466	No	Colorectal Cancer	Colon Adenocarcinoma	1	95	NA	Female	Non-Spanish/non-Hispanic	Primary	68	DFCI	COAD	White	Primary tumor	DFCI-ONCOPANEL-3
GENIE-DFCI-036571	GENIE-DFCI-036571-158223	No	Melanoma	Melanoma	1	23	NA	Female	Non-Spanish/non-Hispanic	Metastasis	58	DFCI	MEL	White	Metastasis site unspecified	DFCI-ONCOPANEL-3
GENIE-DFCI-036575	GENIE-DFCI-036575-74795	No	Soft Tissue Sarcoma	Sarcoma, NOS	1	7	NA	Female	Non-Spanish/non-Hispanic	Primary	62	DFCI	SARCNOS	White	Primary tumor	DFCI-ONCOPANEL-3
GENIE-DFCI-036576	GENIE-DFCI-036576-88237	Yes	Non-Small Cell Lung Cancer	Lung Neuroendocrine Tumor	1	14	NA	Male	Non-Spanish/non-Hispanic	Primary	47	DFCI	LNET	White	Primary tumor	DFCI-ONCOPANEL-3
GENIE-DFCI-036582	GENIE-DFCI-036582-74961	No	Non-Small Cell Lung Cancer	Lung Squamous Cell Carcinoma	1	17	NA	Male	Non-Spanish/non-Hispanic	Primary	80	DFCI	LUSC	White	Primary tumor	DFCI-ONCOPANEL-3
GENIE-DFCI-036584	GENIE-DFCI-036584-88221	No	Non-Small Cell Lung Cancer	Lung Adenocarcinoma	2	15	NA	Female	Non-Spanish/non-Hispanic	Primary	52	DFCI	LUAD	White	Primary tumor	DFCI-ONCOPANEL-3
GENIE-DFCI-036584	GENIE-DFCI-036584-1615447	No	Non-Small Cell Lung Cancer	Lung Adenocarcinoma	2	17	NA	Female	Non-Spanish/non-Hispanic	Metastasis	52	DFCI	LUAD	White	Metastasis site unspecified	DFCI-ONCOPANEL-3.1
GENIE-DFCI-036586	GENIE-DFCI-036586-74674	No	Hepatobiliary Cancer	Cholangiocarcinoma	1	11	NA	Male	Non-Spanish/non-Hispanic	Primary	58	DFCI	CHOL	White	Primary tumor	DFCI-ONCOPANEL-3
GENIE-DFCI-036591	GENIE-DFCI-036591-74482	Yes	Glioma	Glioblastoma	1	4	NA	Male	Non-Spanish/non-Hispanic	Unspecified	67	DFCI	GB	White	Not otherwise specified	DFCI-ONCOPANEL-3
GENIE-DFCI-036593	GENIE-DFCI-036593-88644	Yes	Hepatobiliary Cancer	Intrahepatic Cholangiocarcinoma	1	13	NA	Male	Non-Spanish/non-Hispanic	Primary	53	DFCI	IHCH	Asian	Primary tumor	DFCI-ONCOPANEL-3
GENIE-DFCI-036594	GENIE-DFCI-036594-74732	Yes	Melanoma	Melanoma	1	18	NA	Male	Non-Spanish/non-Hispanic	Metastasis	65	DFCI	MEL	White	Metastasis site unspecified	DFCI-ONCOPANEL-3
GENIE-DFCI-036596	GENIE-DFCI-036596-75016	No	Colorectal Cancer	Colon Adenocarcinoma	1	69	NA	Male	Non-Spanish/non-Hispanic	Primary	74	DFCI	COAD	White	Primary tumor	DFCI-ONCOPANEL-3
GENIE-DFCI-036599	GENIE-DFCI-036599-74678	No	Soft Tissue Sarcoma	Leiomyosarcoma	1	10	NA	Female	Non-Spanish/non-Hispanic	Metastasis	69	DFCI	LMS	White	Metastasis site unspecified	DFCI-ONCOPANEL-3
GENIE-DFCI-036602	GENIE-DFCI-036602-88407	No	Head and Neck Cancer	Oral Cavity Squamous Cell Carcinoma	1	4	NA	Male	Non-Spanish/non-Hispanic	Metastasis	60	DFCI	OCSC	White	Metastasis site unspecified	DFCI-ONCOPANEL-3
GENIE-DFCI-036603	GENIE-DFCI-036603-74688	Yes	Glioma	Glioblastoma	1	5	NA	Male	Non-Spanish/non-Hispanic	Primary	68	DFCI	GB	White	Primary tumor	DFCI-ONCOPANEL-3
GENIE-DFCI-036606	GENIE-DFCI-036606-74951	Yes	Colorectal Cancer	Colon Adenocarcinoma	1	14	NA	Male	Non-Spanish/non-Hispanic	Metastasis	66	DFCI	COAD	White	Metastasis site unspecified	DFCI-ONCOPANEL-3
GENIE-DFCI-036612	GENIE-DFCI-036612-74585	No	Non-Small Cell Lung Cancer	Lung Adenocarcinoma	1	25	NA	Male	Non-Spanish/non-Hispanic	Primary	64	DFCI	LUAD	White	Primary tumor	DFCI-ONCOPANEL-3
GENIE-DFCI-036616	GENIE-DFCI-036616-74890	No	Non-Small Cell Lung Cancer	Lung Adenocarcinoma	1	7	NA	Female	Non-Spanish/non-Hispanic	Primary	56	DFCI	LUAD	Black	Primary tumor	DFCI-ONCOPANEL-3
GENIE-DFCI-036619	GENIE-DFCI-036619-74571	No	Non-Small Cell Lung Cancer	Lung Adenocarcinoma	1	30	NA	Female	Non-Spanish/non-Hispanic	Metastasis	79	DFCI	LUAD	White	Metastasis site unspecified	DFCI-ONCOPANEL-3
GENIE-DFCI-036620	GENIE-DFCI-036620-88597	No	Glioma	Astrocytoma	1	10	NA	Male	Non-Spanish/non-Hispanic	Unspecified	27	DFCI	ASTR	White	Not otherwise specified	DFCI-ONCOPANEL-3
GENIE-DFCI-036622	GENIE-DFCI-036622-74607	No	Thyroid Cancer	Medullary Thyroid Cancer	1	3	NA	Male	Non-Spanish/non-Hispanic	Metastasis	53	DFCI	THME	White	Metastasis site unspecified	DFCI-ONCOPANEL-3
GENIE-DFCI-036623	GENIE-DFCI-036623-88603	No	Colorectal Cancer	Rectal Adenocarcinoma	1	9	NA	Male	Non-Spanish/non-Hispanic	Primary	44	DFCI	READ	White	Primary tumor	DFCI-ONCOPANEL-3
GENIE-DFCI-036625	GENIE-DFCI-036625-116045	No	Non-Small Cell Lung Cancer	Non-Small Cell Lung Cancer	1	10	NA	Female	Non-Spanish/non-Hispanic	Metastasis	71	DFCI	NSCLC	White	Metastasis site unspecified	DFCI-ONCOPANEL-3
GENIE-DFCI-036630	GENIE-DFCI-036630-158148	No	Non-Small Cell Lung Cancer	Lung Adenocarcinoma	1	19	NA	Male	Non-Spanish/non-Hispanic	Primary	79	DFCI	LUAD	White	Primary tumor	DFCI-ONCOPANEL-3
GENIE-DFCI-036631	GENIE-DFCI-036631-74670	No	Colorectal Cancer	Colon Adenocarcinoma	1	6	NA	Female	Non-Spanish/non-Hispanic	Primary	73	DFCI	COAD	White	Primary tumor	DFCI-ONCOPANEL-3
GENIE-DFCI-036632	GENIE-DFCI-036632-88303	No	Non-Small Cell Lung Cancer	Lung Adenocarcinoma	1	11	NA	Male	Non-Spanish/non-Hispanic	Primary	68	DFCI	LUAD	White	Primary tumor	DFCI-ONCOPANEL-3
GENIE-DFCI-036650	GENIE-DFCI-036650-73211	No	Non-Small Cell Lung Cancer	Lung Squamous Cell Carcinoma	1	16	NA	Male	Non-Spanish/non-Hispanic	Primary	74	DFCI	LUSC	White	Primary tumor	DFCI-ONCOPANEL-3
GENIE-DFCI-036652	GENIE-DFCI-036652-74820	No	Cancer of Unknown Primary	Adenocarcinoma, NOS	1	26	NA	Male	Non-Spanish/non-Hispanic	Metastasis	74	DFCI	ADNOS	White	Metastasis site unspecified	DFCI-ONCOPANEL-3
GENIE-DFCI-036659	GENIE-DFCI-036659-88358	No	Non-Small Cell Lung Cancer	Lung Adenocarcinoma	1	14	NA	Female	Non-Spanish/non-Hispanic	Primary	54	DFCI	LUAD	White	Primary tumor	DFCI-ONCOPANEL-3
GENIE-DFCI-036663	GENIE-DFCI-036663-88473	No	Colorectal Cancer	Colon Adenocarcinoma	1	13	NA	Female	Non-Spanish/non-Hispanic	Primary	49	DFCI	COAD	White	Primary tumor	DFCI-ONCOPANEL-3
GENIE-DFCI-036689	GENIE-DFCI-036689-88726	No	Soft Tissue Sarcoma	Desmoid/Aggressive Fibromatosis	1	8	NA	Female	Non-Spanish/non-Hispanic	Primary	34	DFCI	DES	White	Primary tumor	DFCI-ONCOPANEL-3
GENIE-DFCI-036706	GENIE-DFCI-036706-88733	No	Non-Small Cell Lung Cancer	Lung Squamous Cell Carcinoma	1	13	NA	Male	Non-Spanish/non-Hispanic	Primary	57	DFCI	LUSC	White	Primary tumor	DFCI-ONCOPANEL-3
GENIE-DFCI-036717	GENIE-DFCI-036717-158991	No	Non-Small Cell Lung Cancer	Lung Adenocarcinoma	1	12	NA	Female	Non-Spanish/non-Hispanic	Primary	73	DFCI	LUAD	White	Primary tumor	DFCI-ONCOPANEL-3
GENIE-DFCI-036727	GENIE-DFCI-036727-1304516	No	Melanoma	Melanoma	2	25	NA	Female	Non-Spanish/non-Hispanic	Metastasis	57	DFCI	MEL	White	Metastasis site unspecified	DFCI-ONCOPANEL-3.1
GENIE-DFCI-036747	GENIE-DFCI-036747-74968	No	Colorectal Cancer	Colon Adenocarcinoma	1	5	NA	Male	Non-Spanish/non-Hispanic	Metastasis	39	DFCI	COAD	White	Metastasis site unspecified	DFCI-ONCOPANEL-3
GENIE-DFCI-036750	GENIE-DFCI-036750-159015	No	Melanoma	Ocular Melanoma	1	6	NA	Male	Non-Spanish/non-Hispanic	Primary	77	DFCI	OM	White	Primary tumor	DFCI-ONCOPANEL-3
GENIE-DFCI-036751	GENIE-DFCI-036751-74683	No	Cancer of Unknown Primary	Poorly Differentiated Carcinoma, NOS	1	15	NA	Male	Non-Spanish/non-Hispanic	Metastasis	66	DFCI	PDC	White	Metastasis site unspecified	DFCI-ONCOPANEL-3
GENIE-DFCI-036753	GENIE-DFCI-036753-88692	Yes	Bladder Cancer	Bladder Urothelial Carcinoma	1	9	NA	Female	Non-Spanish/non-Hispanic	Primary	75	DFCI	BLCA	White	Primary tumor	DFCI-ONCOPANEL-3
GENIE-DFCI-036754	GENIE-DFCI-036754-158983	Yes	Melanoma	Melanoma	1	35	NA	Male	Non-Spanish/non-Hispanic	Metastasis	66	DFCI	MEL	White	Metastasis site unspecified	DFCI-ONCOPANEL-3
GENIE-DFCI-036757	GENIE-DFCI-036757-74705	Yes	Glioma	Glioblastoma	1	11	NA	Male	Non-Spanish/non-Hispanic	Primary	81	DFCI	GB	White	Primary tumor	DFCI-ONCOPANEL-3
GENIE-DFCI-036759	GENIE-DFCI-036759-74918	No	Non-Small Cell Lung Cancer	Lung Adenocarcinoma	1	30	NA	Female	Non-Spanish/non-Hispanic	Metastasis	57	DFCI	LUAD	White	Metastasis site unspecified	DFCI-ONCOPANEL-3
GENIE-DFCI-036760	GENIE-DFCI-036760-130256	Yes	Bladder Cancer	Bladder Adenocarcinoma	1	5	NA	Male	Non-Spanish/non-Hispanic	Primary	65	DFCI	BLAD	White	Primary tumor	DFCI-ONCOPANEL-3
GENIE-DFCI-036762	GENIE-DFCI-036762-130005	No	Non-Small Cell Lung Cancer	Lung Adenocarcinoma	1	9	NA	Female	Non-Spanish/non-Hispanic	Metastasis	79	DFCI	LUAD	White	Metastasis site unspecified	DFCI-ONCOPANEL-3
GENIE-DFCI-036764	GENIE-DFCI-036764-74956	No	Non-Small Cell Lung Cancer	Lung Adenocarcinoma	1	7	NA	Female	Non-Spanish/non-Hispanic	Primary	52	DFCI	LUAD	White	Primary tumor	DFCI-ONCOPANEL-3
GENIE-DFCI-036766	GENIE-DFCI-036766-88748	No	Thyroid Cancer	Papillary Thyroid Cancer	1	6	NA	Female	Non-Spanish/non-Hispanic	Primary	73	DFCI	THPA	Asian	Primary tumor	DFCI-ONCOPANEL-3
GENIE-DFCI-036767	GENIE-DFCI-036767-116313	No	Cancer of Unknown Primary	Cancer of Unknown Primary	1	8	NA	Male	Non-Spanish/non-Hispanic	Primary	<18	DFCI	CUP	White	Primary tumor	DFCI-ONCOPANEL-3
GENIE-DFCI-036768	GENIE-DFCI-036768-74833	No	Non-Small Cell Lung Cancer	Lung Adenocarcinoma	1	8	NA	Female	Non-Spanish/non-Hispanic	Primary	69	DFCI	LUAD	White	Primary tumor	DFCI-ONCOPANEL-3
GENIE-DFCI-036769	GENIE-DFCI-036769-159057	No	Cancer of Unknown Primary	Adenocarcinoma, NOS	1	51	NA	Female	Non-Spanish/non-Hispanic	Metastasis	65	DFCI	ADNOS	White	Metastasis site unspecified	DFCI-ONCOPANEL-3
GENIE-DFCI-036770	GENIE-DFCI-036770-116481	No	Colorectal Cancer	Colorectal Adenocarcinoma	1	15	NA	Male	Non-Spanish/non-Hispanic	Primary	45	DFCI	COADREAD	Asian	Primary tumor	DFCI-ONCOPANEL-3
GENIE-DFCI-036772	GENIE-DFCI-036772-75012	No	Colorectal Cancer	Colon Adenocarcinoma	1	40	NA	Female	Non-Spanish/non-Hispanic	Primary	76	DFCI	COAD	White	Primary tumor	DFCI-ONCOPANEL-3
GENIE-DFCI-036773	GENIE-DFCI-036773-88495	No	Colorectal Cancer	Colon Adenocarcinoma	1	13	NA	Male	Non-Spanish/non-Hispanic	Primary	61	DFCI	COAD	White	Primary tumor	DFCI-ONCOPANEL-3
GENIE-DFCI-036780	GENIE-DFCI-036780-88431	No	Soft Tissue Sarcoma	Sarcoma, NOS	1	6	NA	Male	Non-Spanish/non-Hispanic	Not Applicable or Heme	54	DFCI	SARCNOS	White	Not applicable or hematologic malignancy	DFCI-ONCOPANEL-3
GENIE-DFCI-036782	GENIE-DFCI-036782-129427	No	Colorectal Cancer	Rectal Adenocarcinoma	1	10	NA	Female	Non-Spanish/non-Hispanic	Primary	86	DFCI	READ	White	Primary tumor	DFCI-ONCOPANEL-3
GENIE-DFCI-036784	GENIE-DFCI-036784-88753	No	Soft Tissue Sarcoma	Undifferentiated Pleomorphic Sarcoma/Malignant Fibrous Histiocytoma/High-Grade Spindle Cell Sarcoma	1	6	NA	Female	Non-Spanish/non-Hispanic	Primary	68	DFCI	MFH	Black	Primary tumor	DFCI-ONCOPANEL-3
GENIE-DFCI-036785	GENIE-DFCI-036785-74837	No	Non-Small Cell Lung Cancer	Lung Adenocarcinoma	1	15	NA	Male	Non-Spanish/non-Hispanic	Primary	60	DFCI	LUAD	Black	Primary tumor	DFCI-ONCOPANEL-3
GENIE-DFCI-036787	GENIE-DFCI-036787-88464	No	Non-Small Cell Lung Cancer	Non-Small Cell Lung Cancer	1	27	NA	Male	Non-Spanish/non-Hispanic	Metastasis	80	DFCI	NSCLC	White	Metastasis site unspecified	DFCI-ONCOPANEL-3
GENIE-DFCI-036788	GENIE-DFCI-036788-74846	Yes	Melanoma	Melanoma	1	33	NA	Male	Non-Spanish/non-Hispanic	Primary	71	DFCI	MEL	White	Primary tumor	DFCI-ONCOPANEL-3
GENIE-DFCI-036795	GENIE-DFCI-036795-74745	No	Hepatobiliary Cancer	Cholangiocarcinoma	1	3	NA	Female	Non-Spanish/non-Hispanic	Not Applicable or Heme	52	DFCI	CHOL	White	Not applicable or hematologic malignancy	DFCI-ONCOPANEL-3
GENIE-DFCI-036800	GENIE-DFCI-036800-88291	No	Glioma	Low-Grade Glioma, NOS	1	7	NA	Female	Non-Spanish/non-Hispanic	Unspecified	<18	DFCI	LGGNOS	White	Not otherwise specified	DFCI-ONCOPANEL-3
GENIE-DFCI-036801	GENIE-DFCI-036801-74591	No	Non-Small Cell Lung Cancer	Lung Adenocarcinoma	1	14	NA	Male	Non-Spanish/non-Hispanic	Primary	79	DFCI	LUAD	White	Primary tumor	DFCI-ONCOPANEL-3
GENIE-DFCI-036802	GENIE-DFCI-036802-74955	No	Non-Small Cell Lung Cancer	Lung Adenocarcinoma	1	4	NA	Female	Non-Spanish/non-Hispanic	Primary	67	DFCI	LUAD	White	Primary tumor	DFCI-ONCOPANEL-3
GENIE-DFCI-036806	GENIE-DFCI-036806-74933	No	Colorectal Cancer	Colon Adenocarcinoma	1	5	NA	Male	Non-Spanish/non-Hispanic	Primary	53	DFCI	COAD	White	Primary tumor	DFCI-ONCOPANEL-3
GENIE-DFCI-036807	GENIE-DFCI-036807-88810	No	Colorectal Cancer	Colon Adenocarcinoma	1	12	NA	Female	Non-Spanish/non-Hispanic	Metastasis	71	DFCI	COAD	White	Metastasis site unspecified	DFCI-ONCOPANEL-3
GENIE-DFCI-036812	GENIE-DFCI-036812-74696	Yes	Bladder Cancer	Bladder Urothelial Carcinoma	1	25	NA	Male	Non-Spanish/non-Hispanic	Primary	59	DFCI	BLCA	White	Primary tumor	DFCI-ONCOPANEL-3
GENIE-DFCI-036814	GENIE-DFCI-036814-74998	No	Glioma	Diffuse Glioma	1	5	NA	Female	Non-Spanish/non-Hispanic	Primary	22	DFCI	DIFG	White	Primary tumor	DFCI-ONCOPANEL-3
GENIE-DFCI-036816	GENIE-DFCI-036816-75003	No	Non-Small Cell Lung Cancer	Lung Adenocarcinoma	1	9	NA	Female	Non-Spanish/non-Hispanic	Metastasis	69	DFCI	LUAD	White	Metastasis site unspecified	DFCI-ONCOPANEL-3
GENIE-DFCI-036818	GENIE-DFCI-036818-159150	Yes	Bladder Cancer	Bladder Urothelial Carcinoma	1	35	NA	Male	Non-Spanish/non-Hispanic	Primary	72	DFCI	BLCA	White	Primary tumor	DFCI-ONCOPANEL-3
GENIE-DFCI-036819	GENIE-DFCI-036819-130400	No	Colorectal Cancer	Colon Adenocarcinoma	1	7	NA	Female	Non-Spanish/non-Hispanic	Metastasis	62	DFCI	COAD	White	Metastasis site unspecified	DFCI-ONCOPANEL-3
GENIE-DFCI-036820	GENIE-DFCI-036820-74813	No	Non-Small Cell Lung Cancer	Lung Adenocarcinoma	2	37	NA	Male	Non-Spanish/non-Hispanic	Metastasis	76	DFCI	LUAD	White	Metastasis site unspecified	DFCI-ONCOPANEL-3
GENIE-DFCI-036820	GENIE-DFCI-036820-350784	No	Non-Small Cell Lung Cancer	Lung Adenocarcinoma	2	35	NA	Male	Non-Spanish/non-Hispanic	Not Applicable or Heme	76	DFCI	LUAD	White	Not applicable or hematologic malignancy	DFCI-ONCOPANEL-3
GENIE-DFCI-036825	GENIE-DFCI-036825-74814	No	Cancer of Unknown Primary	Adenocarcinoma, NOS	2	4	NA	Female	Non-Spanish/non-Hispanic	Metastasis	60	DFCI	ADNOS	White	Metastasis site unspecified	DFCI-ONCOPANEL-3
GENIE-DFCI-036826	GENIE-DFCI-036826-88685	No	Bladder Cancer	Upper Tract Urothelial Carcinoma	1	18	NA	Male	Non-Spanish/non-Hispanic	Primary	66	DFCI	UTUC	White	Primary tumor	DFCI-ONCOPANEL-3
GENIE-DFCI-036829	GENIE-DFCI-036829-158938	No	Non-Small Cell Lung Cancer	Non-Small Cell Lung Cancer	1	13	NA	Female	Non-Spanish/non-Hispanic	Primary	67	DFCI	NSCLC	Asian	Primary tumor	DFCI-ONCOPANEL-3
GENIE-DFCI-036832	GENIE-DFCI-036832-88676	No	Bladder Cancer	Bladder Urothelial Carcinoma	1	12	NA	Male	Non-Spanish/non-Hispanic	Primary	75	DFCI	BLCA	White	Primary tumor	DFCI-ONCOPANEL-3
GENIE-DFCI-036833	GENIE-DFCI-036833-158651	No	Thyroid Cancer	Papillary Thyroid Cancer	1	6	NA	Female	Non-Spanish/non-Hispanic	Primary	31	DFCI	THPA	White	Primary tumor	DFCI-ONCOPANEL-3
GENIE-DFCI-036834	GENIE-DFCI-036834-158984	No	Melanoma	Melanoma	1	7	NA	Female	Non-Spanish/non-Hispanic	Metastasis	61	DFCI	MEL	White	Metastasis site unspecified	DFCI-ONCOPANEL-3
GENIE-DFCI-036838	GENIE-DFCI-036838-115576	No	Soft Tissue Sarcoma	Sarcoma, NOS	1	9	NA	Female	Non-Spanish/non-Hispanic	Primary	<18	DFCI	SARCNOS	White	Primary tumor	DFCI-ONCOPANEL-3
GENIE-DFCI-036840	GENIE-DFCI-036840-116445	No	Cancer of Unknown Primary	Cancer of Unknown Primary	1	19	NA	Male	Non-Spanish/non-Hispanic	Not Applicable or Heme	60	DFCI	CUP	White	Not applicable or hematologic malignancy	DFCI-ONCOPANEL-3
GENIE-DFCI-036841	GENIE-DFCI-036841-158624	Yes	Glioma	Glioblastoma Multiforme	1	7	NA	Male	Non-Spanish/non-Hispanic	Metastasis	59	DFCI	GBM	White	Local recurrence	DFCI-ONCOPANEL-3
GENIE-DFCI-036845	GENIE-DFCI-036845-74800	No	Non-Small Cell Lung Cancer	Lung Adenocarcinoma	1	4	NA	Male	Non-Spanish/non-Hispanic	Metastasis	65	DFCI	LUAD	White	Metastasis site unspecified	DFCI-ONCOPANEL-3
GENIE-DFCI-036849	GENIE-DFCI-036849-74861	No	Colorectal Cancer	Colon Adenocarcinoma	1	15	NA	Female	Non-Spanish/non-Hispanic	Metastasis	64	DFCI	COAD	White	Metastasis site unspecified	DFCI-ONCOPANEL-3
GENIE-DFCI-036851	GENIE-DFCI-036851-88732	No	Colorectal Cancer	Colon Adenocarcinoma	1	NA	NA	Male	Non-Spanish/non-Hispanic	Primary	63	DFCI	COAD	White	Primary tumor	DFCI-ONCOPANEL-3
GENIE-DFCI-036852	GENIE-DFCI-036852-88767	No	Non-Small Cell Lung Cancer	Lung Adenocarcinoma	1	24	NA	Female	Non-Spanish/non-Hispanic	Primary	62	DFCI	LUAD	White	Primary tumor	DFCI-ONCOPANEL-3
GENIE-DFCI-036857	GENIE-DFCI-036857-74699	No	Hepatobiliary Cancer	Cholangiocarcinoma	1	6	NA	Female	Non-Spanish/non-Hispanic	Primary	71	DFCI	CHOL	White	Primary tumor	DFCI-ONCOPANEL-3
GENIE-DFCI-036859	GENIE-DFCI-036859-74978	No	Non-Small Cell Lung Cancer	Lung Adenocarcinoma	2	1	NA	Male	Non-Spanish/non-Hispanic	Metastasis	48	DFCI	LUAD	White	Metastasis site unspecified	DFCI-ONCOPANEL-3
GENIE-DFCI-036859	GENIE-DFCI-036859-1469631	No	Non-Small Cell Lung Cancer	Lung Adenocarcinoma	2	5	NA	Male	Non-Spanish/non-Hispanic	Primary	48	DFCI	LUAD	White	Primary tumor	DFCI-ONCOPANEL-3.1
GENIE-DFCI-036878	GENIE-DFCI-036878-74750	No	Colorectal Cancer	Rectal Adenocarcinoma	1	NA	NA	Female	Non-Spanish/non-Hispanic	Primary	57	DFCI	READ	White	Primary tumor	DFCI-ONCOPANEL-3
GENIE-DFCI-036902	GENIE-DFCI-036902-74656	No	Non-Small Cell Lung Cancer	Lung Adenocarcinoma	1	28	NA	Female	Non-Spanish/non-Hispanic	Primary	70	DFCI	LUAD	White	Primary tumor	DFCI-ONCOPANEL-3
GENIE-DFCI-036927	GENIE-DFCI-036927-88272	No	Non-Small Cell Lung Cancer	Lung Squamous Cell Carcinoma	1	11	NA	Female	Non-Spanish/non-Hispanic	Primary	80	DFCI	LUSC	White	Primary tumor	DFCI-ONCOPANEL-3
GENIE-DFCI-036935	GENIE-DFCI-036935-2089829	No	Bladder Cancer	Bladder Urothelial Carcinoma	2	11	NA	Male	Non-Spanish/non-Hispanic	Metastasis	74	DFCI	BLCA	White	Metastasis site unspecified	DFCI-ONCOPANEL-3.1
GENIE-DFCI-036945	GENIE-DFCI-036945-130616	No	Non-Small Cell Lung Cancer	Lung Adenocarcinoma	1	25	NA	Female	Non-Spanish/non-Hispanic	Primary	74	DFCI	LUAD	White	Primary tumor	DFCI-ONCOPANEL-3
GENIE-DFCI-036947	GENIE-DFCI-036947-74707	Yes	Bladder Cancer	Bladder Urothelial Carcinoma	1	21	NA	Male	Non-Spanish/non-Hispanic	Primary	76	DFCI	BLCA	White	Primary tumor	DFCI-ONCOPANEL-3
GENIE-DFCI-036955	GENIE-DFCI-036955-2774325	No	Cancer of Unknown Primary	Neuroendocrine Carcinoma, NOS	2	6	NA	Male	Non-Spanish/non-Hispanic	Metastasis	58	DFCI	NECNOS	White	Metastasis site unspecified	DFCI-ONCOPANEL-3.1
GENIE-DFCI-036955	GENIE-DFCI-036955-74886	No	Head and Neck Cancer	Larynx Squamous Cell Carcinoma	2	10	NA	Male	Non-Spanish/non-Hispanic	Primary	58	DFCI	LXSC	White	Primary tumor	DFCI-ONCOPANEL-3
GENIE-DFCI-036965	GENIE-DFCI-036965-88460	Yes	Bladder Cancer	Bladder Urothelial Carcinoma	1	14	NA	Male	Non-Spanish/non-Hispanic	Primary	>89	DFCI	BLCA	White	Primary tumor	DFCI-ONCOPANEL-3
GENIE-DFCI-036967	GENIE-DFCI-036967-88248	No	Glioma	Ependymoma	1	3	NA	Male	Non-Spanish/non-Hispanic	Primary	<18	DFCI	EPM	White	Primary tumor	DFCI-ONCOPANEL-3
GENIE-DFCI-036969	GENIE-DFCI-036969-74836	No	Non-Small Cell Lung Cancer	Lung Adenocarcinoma	1	12	NA	Male	Non-Spanish/non-Hispanic	Metastasis	49	DFCI	LUAD	White	Metastasis site unspecified	DFCI-ONCOPANEL-3
GENIE-DFCI-036971	GENIE-DFCI-036971-116111	No	Non-Small Cell Lung Cancer	Atypical Lung Carcinoid	1	6	NA	Female	Non-Spanish/non-Hispanic	Metastasis	63	DFCI	ALUCA	White	Metastasis site unspecified	DFCI-ONCOPANEL-3
GENIE-DFCI-036972	GENIE-DFCI-036972-88624	No	Colorectal Cancer	Colon Adenocarcinoma	1	16	NA	Male	Non-Spanish/non-Hispanic	Primary	68	DFCI	COAD	White	Primary tumor	DFCI-ONCOPANEL-3
GENIE-DFCI-036973	GENIE-DFCI-036973-116308	No	Soft Tissue Sarcoma	Sarcoma, NOS	1	1	NA	Male	Non-Spanish/non-Hispanic	Not Applicable or Heme	41	DFCI	SARCNOS	White	Not applicable or hematologic malignancy	DFCI-ONCOPANEL-3
GENIE-DFCI-036975	GENIE-DFCI-036975-88316	Yes	Glioma	Glioblastoma	1	5	NA	Female	Non-Spanish/non-Hispanic	Primary	73	DFCI	GB	White	Primary tumor	DFCI-ONCOPANEL-3
GENIE-DFCI-036977	GENIE-DFCI-036977-74944	Yes	Glioma	Glioblastoma	1	5	NA	Female	Non-Spanish/non-Hispanic	Metastasis	57	DFCI	GB	White	Local recurrence	DFCI-ONCOPANEL-3
GENIE-DFCI-036980	GENIE-DFCI-036980-88585	No	Colorectal Cancer	Colon Adenocarcinoma	1	9	NA	Female	Non-Spanish/non-Hispanic	Metastasis	85	DFCI	COAD	White	Metastasis site unspecified	DFCI-ONCOPANEL-3
GENIE-DFCI-036981	GENIE-DFCI-036981-88128	No	Glioma	Astrocytoma	1	7	NA	Male	Non-Spanish/non-Hispanic	Unspecified	55	DFCI	ASTR	White	Not otherwise specified	DFCI-ONCOPANEL-3
GENIE-DFCI-036982	GENIE-DFCI-036982-74980	No	Colorectal Cancer	Colon Adenocarcinoma	1	17	NA	Female	Non-Spanish/non-Hispanic	Primary	60	DFCI	COAD	White	Primary tumor	DFCI-ONCOPANEL-3
GENIE-DFCI-036984	GENIE-DFCI-036984-88332	Yes	Glioma	Glioblastoma Multiforme	1	5	NA	Male	Non-Spanish/non-Hispanic	Primary	61	DFCI	GBM	White	Primary tumor	DFCI-ONCOPANEL-3
GENIE-DFCI-036990	GENIE-DFCI-036990-88558	No	Thyroid Cancer	Medullary Thyroid Cancer	1	8	NA	Male	Non-Spanish/non-Hispanic	Primary	41	DFCI	THME	White	Primary tumor	DFCI-ONCOPANEL-3
GENIE-DFCI-036991	GENIE-DFCI-036991-88586	No	Cancer of Unknown Primary	Squamous Cell Carcinoma, NOS	1	16	NA	Male	Non-Spanish/non-Hispanic	Metastasis	63	DFCI	SCCNOS	White	Metastasis site unspecified	DFCI-ONCOPANEL-3
GENIE-DFCI-036999	GENIE-DFCI-036999-88512	No	Colorectal Cancer	Colorectal Adenocarcinoma	1	8	NA	Male	Non-Spanish/non-Hispanic	Primary	49	DFCI	COADREAD	White	Primary tumor	DFCI-ONCOPANEL-3
GENIE-DFCI-037001	GENIE-DFCI-037001-158868	No	Head and Neck Cancer	Oral Cavity Squamous Cell Carcinoma	1	32	NA	Male	Non-Spanish/non-Hispanic	Primary	19	DFCI	OCSC	White	Primary tumor	DFCI-ONCOPANEL-3
GENIE-DFCI-037005	GENIE-DFCI-037005-88623	Yes	Melanoma	Melanoma	1	30	NA	Female	Non-Spanish/non-Hispanic	Metastasis	72	DFCI	MEL	White	Metastasis site unspecified	DFCI-ONCOPANEL-3
GENIE-DFCI-037006	GENIE-DFCI-037006-88755	No	Non-Small Cell Lung Cancer	Lung Squamous Cell Carcinoma	1	14	NA	Female	Non-Spanish/non-Hispanic	Primary	61	DFCI	LUSC	White	Primary tumor	DFCI-ONCOPANEL-3
GENIE-DFCI-037007	GENIE-DFCI-037007-88508	Yes	Glioma	Glioblastoma Multiforme	1	10	NA	Female	Non-Spanish/non-Hispanic	Primary	64	DFCI	GBM	White	Primary tumor	DFCI-ONCOPANEL-3
GENIE-DFCI-037008	GENIE-DFCI-037008-88459	No	Colorectal Cancer	Colon Adenocarcinoma	1	8	NA	Female	Non-Spanish/non-Hispanic	Primary	70	DFCI	COAD	White	Primary tumor	DFCI-ONCOPANEL-3
GENIE-DFCI-037012	GENIE-DFCI-037012-88553	No	Head and Neck Cancer	Oropharynx Squamous Cell Carcinoma	1	12	NA	Male	Non-Spanish/non-Hispanic	Primary	65	DFCI	OPHSC	White	Primary tumor	DFCI-ONCOPANEL-3
GENIE-DFCI-037017	GENIE-DFCI-037017-88613	Yes	Melanoma	Melanoma	2	76	NA	Male	Non-Spanish/non-Hispanic	Primary	70	DFCI	MEL	White	Primary tumor	DFCI-ONCOPANEL-3
GENIE-DFCI-037017	GENIE-DFCI-037017-999924	No	Melanoma	Melanoma	2	61	NA	Male	Non-Spanish/non-Hispanic	Metastasis	70	DFCI	MEL	White	Local recurrence	DFCI-ONCOPANEL-3.1
GENIE-DFCI-037020	GENIE-DFCI-037020-88789	No	Colorectal Cancer	Colon Adenocarcinoma	2	8	NA	Male	Non-Spanish/non-Hispanic	Primary	42	DFCI	COAD	White	Primary tumor	DFCI-ONCOPANEL-3
GENIE-DFCI-037020	GENIE-DFCI-037020-1787020	No	Colorectal Cancer	Colon Adenocarcinoma	2	8	NA	Male	Non-Spanish/non-Hispanic	Primary	42	DFCI	COAD	White	Primary tumor	DFCI-ONCOPANEL-3.1
GENIE-DFCI-037022	GENIE-DFCI-037022-88745	No	Thyroid Cancer	Papillary Thyroid Cancer	1	12	NA	Female	Non-Spanish/non-Hispanic	Metastasis	67	DFCI	THPA	White	Metastasis site unspecified	DFCI-ONCOPANEL-3
GENIE-DFCI-037024	GENIE-DFCI-037024-88616	No	Non-Small Cell Lung Cancer	Lung Carcinoid	1	3	NA	Female	Non-Spanish/non-Hispanic	Primary	53	DFCI	LUCA	White	Primary tumor	DFCI-ONCOPANEL-3
GENIE-DFCI-037027	GENIE-DFCI-037027-88313	No	Colorectal Cancer	Colon Adenocarcinoma	1	10	NA	Female	Non-Spanish/non-Hispanic	Primary	61	DFCI	COAD	White	Primary tumor	DFCI-ONCOPANEL-3
GENIE-DFCI-037031	GENIE-DFCI-037031-130113	No	Colorectal Cancer	Colon Adenocarcinoma	1	6	NA	Female	Non-Spanish/non-Hispanic	Primary	43	DFCI	COAD	White	Primary tumor	DFCI-ONCOPANEL-3
GENIE-DFCI-037037	GENIE-DFCI-037037-88469	No	Cancer of Unknown Primary	Adenocarcinoma, NOS	1	12	NA	Female	Non-Spanish/non-Hispanic	Not Applicable or Heme	81	DFCI	ADNOS	Asian	Not applicable or hematologic malignancy	DFCI-ONCOPANEL-3
GENIE-DFCI-037043	GENIE-DFCI-037043-88720	No	Non-Small Cell Lung Cancer	Lung Adenocarcinoma	1	21	NA	Male	Non-Spanish/non-Hispanic	Primary	69	DFCI	LUAD	White	Primary tumor	DFCI-ONCOPANEL-3
GENIE-DFCI-037044	GENIE-DFCI-037044-159112	No	Colorectal Cancer	Rectal Adenocarcinoma	1	13	NA	Male	Non-Spanish/non-Hispanic	Metastasis	57	DFCI	READ	Black	Metastasis site unspecified	DFCI-ONCOPANEL-3
GENIE-DFCI-037045	GENIE-DFCI-037045-88653	No	Colorectal Cancer	Rectal Adenocarcinoma	1	4	NA	Male	Non-Spanish/non-Hispanic	Primary	51	DFCI	READ	White	Primary tumor	DFCI-ONCOPANEL-3
GENIE-DFCI-037047	GENIE-DFCI-037047-116080	No	Colorectal Cancer	Colon Adenocarcinoma	1	8	NA	Female	Non-Spanish/non-Hispanic	Metastasis	61	DFCI	COAD	White	Metastasis site unspecified	DFCI-ONCOPANEL-3
GENIE-DFCI-037048	GENIE-DFCI-037048-130537	No	Colorectal Cancer	Rectal Adenocarcinoma	1	10	NA	Male	Non-Spanish/non-Hispanic	Metastasis	67	DFCI	READ	White	Metastasis site unspecified	DFCI-ONCOPANEL-3
GENIE-DFCI-037050	GENIE-DFCI-037050-88705	No	Head and Neck Cancer	Oropharynx Squamous Cell Carcinoma	1	10	NA	Female	Non-Spanish/non-Hispanic	Primary	74	DFCI	OPHSC	White	Primary tumor	DFCI-ONCOPANEL-3
GENIE-DFCI-037051	GENIE-DFCI-037051-115999	No	Non-Small Cell Lung Cancer	Lung Adenocarcinoma	1	8	NA	Female	Non-Spanish/non-Hispanic	Metastasis	74	DFCI	LUAD	White	Metastasis site unspecified	DFCI-ONCOPANEL-3
GENIE-DFCI-037053	GENIE-DFCI-037053-115977	No	Non-Small Cell Lung Cancer	Lung Adenocarcinoma	1	33	NA	Female	Non-Spanish/non-Hispanic	Primary	65	DFCI	LUAD	White	Primary tumor	DFCI-ONCOPANEL-3
GENIE-DFCI-037054	GENIE-DFCI-037054-116409	No	Thyroid Cancer	Follicular Thyroid Cancer	1	3	NA	Female	Non-Spanish/non-Hispanic	Primary	20	DFCI	THFO	White	Primary tumor	DFCI-ONCOPANEL-3
GENIE-DFCI-037055	GENIE-DFCI-037055-130337	No	Head and Neck Cancer	Oral Cavity Squamous Cell Carcinoma	1	13	NA	Female	Non-Spanish/non-Hispanic	Primary	72	DFCI	OCSC	White	Primary tumor	DFCI-ONCOPANEL-3
GENIE-DFCI-037056	GENIE-DFCI-037056-88673	Yes	Glioma	Glioblastoma	1	7	NA	Female	Non-Spanish/non-Hispanic	Unspecified	32	DFCI	GB	White	Not otherwise specified	DFCI-ONCOPANEL-3
GENIE-DFCI-037057	GENIE-DFCI-037057-88686	No	Glioma	Glioblastoma	1	7	NA	Female	Non-Spanish/non-Hispanic	Unspecified	30	DFCI	GB	White	Not otherwise specified	DFCI-ONCOPANEL-3
GENIE-DFCI-037058	GENIE-DFCI-037058-88580	Yes	Head and Neck Cancer	Oral Cavity Squamous Cell Carcinoma	1	9	NA	Female	Non-Spanish/non-Hispanic	Primary	71	DFCI	OCSC	White	Primary tumor	DFCI-ONCOPANEL-3
GENIE-DFCI-037059	GENIE-DFCI-037059-88812	No	Colorectal Cancer	Rectal Adenocarcinoma	1	9	NA	Male	Non-Spanish/non-Hispanic	Primary	68	DFCI	READ	White	Primary tumor	DFCI-ONCOPANEL-3
GENIE-DFCI-037060	GENIE-DFCI-037060-88463	No	Cancer of Unknown Primary	Cancer of Unknown Primary	1	8	NA	Male	Non-Spanish/non-Hispanic	Metastasis	41	DFCI	CUP	White	Metastasis site unspecified	DFCI-ONCOPANEL-3
GENIE-DFCI-037063	GENIE-DFCI-037063-88619	No	Hepatobiliary Cancer	Gallbladder Cancer	1	5	NA	Female	Non-Spanish/non-Hispanic	Metastasis	65	DFCI	GBC	White	Metastasis site unspecified	DFCI-ONCOPANEL-3
GENIE-DFCI-037065	GENIE-DFCI-037065-158978	No	Soft Tissue Sarcoma	Sarcoma, NOS	1	8	NA	Male	Non-Spanish/non-Hispanic	Primary	55	DFCI	SARCNOS	Asian	Primary tumor	DFCI-ONCOPANEL-3
GENIE-DFCI-037068	GENIE-DFCI-037068-88561	No	Non-Small Cell Lung Cancer	Lung Adenocarcinoma	1	12	NA	Female	Non-Spanish/non-Hispanic	Primary	69	DFCI	LUAD	Asian	Primary tumor	DFCI-ONCOPANEL-3
GENIE-DFCI-037071	GENIE-DFCI-037071-88798	No	Colorectal Cancer	Colon Adenocarcinoma	1	7	NA	Male	Non-Spanish/non-Hispanic	Metastasis	45	DFCI	COAD	White	Metastasis site unspecified	DFCI-ONCOPANEL-3
GENIE-DFCI-037072	GENIE-DFCI-037072-88551	No	Cancer of Unknown Primary	Adenocarcinoma, NOS	1	9	NA	Female	Non-Spanish/non-Hispanic	Metastasis	64	DFCI	ADNOS	White	Metastasis site unspecified	DFCI-ONCOPANEL-3
GENIE-DFCI-037074	GENIE-DFCI-037074-88660	Yes	Glioma	Gliosarcoma	1	8	NA	Female	Non-Spanish/non-Hispanic	Primary	60	DFCI	GSARC	White	Primary tumor	DFCI-ONCOPANEL-3
GENIE-DFCI-037075	GENIE-DFCI-037075-88060	No	Glioma	Glioblastoma Multiforme	1	28	NA	Male	Non-Spanish/non-Hispanic	Primary	57	DFCI	GBM	White	Primary tumor	DFCI-ONCOPANEL-3
GENIE-DFCI-037077	GENIE-DFCI-037077-88472	No	Glioma	Astrocytoma	1	12	NA	Female	Non-Spanish/non-Hispanic	Primary	39	DFCI	ASTR	White	Primary tumor	DFCI-ONCOPANEL-3
GENIE-DFCI-037138	GENIE-DFCI-037138-74417	Yes	Melanoma	Melanoma	1	10	NA	Male	Non-Spanish/non-Hispanic	Primary	60	DFCI	MEL	White	Primary tumor	DFCI-ONCOPANEL-3
GENIE-DFCI-037162	GENIE-DFCI-037162-74765	No	Non-Small Cell Lung Cancer	Lung Adenocarcinoma	1	43	NA	Male	Non-Spanish/non-Hispanic	Primary	63	DFCI	LUAD	White	Primary tumor	DFCI-ONCOPANEL-3
GENIE-DFCI-037163	GENIE-DFCI-037163-74871	No	Non-Small Cell Lung Cancer	Lung Adenocarcinoma	3	7	NA	Male	Non-Spanish/non-Hispanic	Primary	70	DFCI	LUAD	White	Primary tumor	DFCI-ONCOPANEL-3
GENIE-DFCI-037171	GENIE-DFCI-037171-130255	No	Head and Neck Cancer	Head and Neck Squamous Cell Carcinoma	1	6	NA	Male	Non-Spanish/non-Hispanic	Metastasis	65	DFCI	HNSC	White	Metastasis site unspecified	DFCI-ONCOPANEL-3
GENIE-DFCI-037179	GENIE-DFCI-037179-88698	Yes	Bladder Cancer	Bladder Urothelial Carcinoma	1	21	NA	Male	Non-Spanish/non-Hispanic	Primary	82	DFCI	BLCA	White	Primary tumor	DFCI-ONCOPANEL-3
GENIE-DFCI-037184	GENIE-DFCI-037184-88734	No	Non-Small Cell Lung Cancer	Poorly Differentiated Non-Small Cell Lung Cancer	1	6	NA	Female	Non-Spanish/non-Hispanic	Primary	69	DFCI	NSCLCPD	White	Primary tumor	DFCI-ONCOPANEL-3
GENIE-DFCI-037185	GENIE-DFCI-037185-88438	No	Non-Small Cell Lung Cancer	Lung Adenocarcinoma	1	14	NA	Female	Non-Spanish/non-Hispanic	Primary	58	DFCI	LUAD	White	Primary tumor	DFCI-ONCOPANEL-3
GENIE-DFCI-037186	GENIE-DFCI-037186-88739	No	Non-Small Cell Lung Cancer	Lung Adenocarcinoma	1	17	NA	Male	Non-Spanish/non-Hispanic	Primary	77	DFCI	LUAD	White	Primary tumor	DFCI-ONCOPANEL-3
GENIE-DFCI-037189	GENIE-DFCI-037189-129924	No	Non-Small Cell Lung Cancer	Lung Adenocarcinoma	1	28	NA	Female	Non-Spanish/non-Hispanic	Metastasis	62	DFCI	LUAD	White	Metastasis site unspecified	DFCI-ONCOPANEL-3
GENIE-DFCI-037192	GENIE-DFCI-037192-88659	No	Colorectal Cancer	Colon Adenocarcinoma	1	9	NA	Male	Non-Spanish/non-Hispanic	Primary	39	DFCI	COAD	White	Primary tumor	DFCI-ONCOPANEL-3
GENIE-DFCI-037193	GENIE-DFCI-037193-158950	No	Colorectal Cancer	Colon Adenocarcinoma	1	5	NA	Male	Non-Spanish/non-Hispanic	Primary	69	DFCI	COAD	White	Primary tumor	DFCI-ONCOPANEL-3
GENIE-DFCI-037197	GENIE-DFCI-037197-130310	No	Colorectal Cancer	Colon Adenocarcinoma	1	47	NA	Male	Non-Spanish/non-Hispanic	Primary	51	DFCI	COAD	Asian	Primary tumor	DFCI-ONCOPANEL-3
GENIE-DFCI-037199	GENIE-DFCI-037199-159170	No	Cancer of Unknown Primary	Adenocarcinoma, NOS	1	6	NA	Female	Non-Spanish/non-Hispanic	Not Applicable or Heme	59	DFCI	ADNOS	White	Not applicable or hematologic malignancy	DFCI-ONCOPANEL-3
GENIE-DFCI-037201	GENIE-DFCI-037201-159032	No	Cancer of Unknown Primary	Adenocarcinoma, NOS	1	6	NA	Female	Non-Spanish/non-Hispanic	Metastasis	77	DFCI	ADNOS	White	Metastasis site unspecified	DFCI-ONCOPANEL-3
GENIE-DFCI-037202	GENIE-DFCI-037202-129896	No	Colorectal Cancer	Colon Adenocarcinoma	1	6	NA	Female	Non-Spanish/non-Hispanic	Primary	76	DFCI	COAD	White	Primary tumor	DFCI-ONCOPANEL-3
GENIE-DFCI-037203	GENIE-DFCI-037203-88714	No	Colorectal Cancer	Rectal Adenocarcinoma	1	5	NA	Male	Non-Spanish/non-Hispanic	Primary	48	DFCI	READ	White	Primary tumor	DFCI-ONCOPANEL-3
GENIE-DFCI-037206	GENIE-DFCI-037206-116492	No	Cancer of Unknown Primary	Adenocarcinoma, NOS	1	12	NA	Male	Non-Spanish/non-Hispanic	Metastasis	72	DFCI	ADNOS	White	Metastasis site unspecified	DFCI-ONCOPANEL-3
GENIE-DFCI-037208	GENIE-DFCI-037208-88534	No	Glioma	High-Grade Glioma, NOS	1	8	NA	Male	Non-Spanish/non-Hispanic	Primary	25	DFCI	HGGNOS	White	Primary tumor	DFCI-ONCOPANEL-3
GENIE-DFCI-037212	GENIE-DFCI-037212-116485	No	Glioma	Astrocytoma	1	9	NA	Male	Non-Spanish/non-Hispanic	Primary	35	DFCI	ASTR	White	Primary tumor	DFCI-ONCOPANEL-3
GENIE-DFCI-037213	GENIE-DFCI-037213-88457	No	Non-Small Cell Lung Cancer	Lung Adenocarcinoma	3	7	NA	Female	Non-Spanish/non-Hispanic	Primary	53	DFCI	LUAD	White	Primary tumor	DFCI-ONCOPANEL-3
GENIE-DFCI-037213	GENIE-DFCI-037213-3765052	No	Non-Small Cell Lung Cancer	Lung Adenocarcinoma	3	9	NA	Female	Non-Spanish/non-Hispanic	Metastasis	53	DFCI	LUAD	White	Local recurrence	DFCI-ONCOPANEL-3.1
GENIE-DFCI-037213	GENIE-DFCI-037213-3764337	No	Non-Small Cell Lung Cancer	Lung Adenocarcinoma	3	9	NA	Female	Non-Spanish/non-Hispanic	Metastasis	53	DFCI	LUAD	White	Local recurrence	DFCI-ONCOPANEL-3.1
GENIE-DFCI-037219	GENIE-DFCI-037219-129953	No	Colorectal Cancer	Colon Adenocarcinoma	1	17	NA	Female	Non-Spanish/non-Hispanic	Primary	51	DFCI	COAD	White	Primary tumor	DFCI-ONCOPANEL-3
GENIE-DFCI-037220	GENIE-DFCI-037220-88689	No	Head and Neck Cancer	Oropharynx Squamous Cell Carcinoma	1	11	NA	Male	Non-Spanish/non-Hispanic	Metastasis	68	DFCI	OPHSC	White	Metastasis site unspecified	DFCI-ONCOPANEL-3
GENIE-DFCI-037224	GENIE-DFCI-037224-116034	Yes	Glioma	Glioblastoma Multiforme	1	7	NA	Male	Non-Spanish/non-Hispanic	Primary	60	DFCI	GBM	White	Primary tumor	DFCI-ONCOPANEL-3
GENIE-DFCI-037230	GENIE-DFCI-037230-116088	Yes	Glioma	Anaplastic Astrocytoma	1	10	NA	Male	Non-Spanish/non-Hispanic	Primary	74	DFCI	AASTR	White	Primary tumor	DFCI-ONCOPANEL-3
GENIE-DFCI-037234	GENIE-DFCI-037234-88552	No	Non-Small Cell Lung Cancer	Lung Squamous Cell Carcinoma	1	8	NA	Female	Non-Spanish/non-Hispanic	Primary	68	DFCI	LUSC	White	Primary tumor	DFCI-ONCOPANEL-3
GENIE-DFCI-037237	GENIE-DFCI-037237-4036415	No	Colorectal Cancer	Colon Adenocarcinoma	3	7	NA	Male	Non-Spanish/non-Hispanic	Metastasis	40	DFCI	COAD	Asian	Metastasis site unspecified	DFCI-ONCOPANEL-3.1
GENIE-DFCI-037237	GENIE-DFCI-037237-4036078	No	Colorectal Cancer	Colon Adenocarcinoma	3	7	NA	Male	Non-Spanish/non-Hispanic	Metastasis	40	DFCI	COAD	Asian	Metastasis site unspecified	DFCI-ONCOPANEL-3.1
GENIE-DFCI-037237	GENIE-DFCI-037237-116393	No	Colorectal Cancer	Rectal Adenocarcinoma	3	6	NA	Male	Non-Spanish/non-Hispanic	Primary	40	DFCI	READ	Asian	Primary tumor	DFCI-ONCOPANEL-3
GENIE-DFCI-037239	GENIE-DFCI-037239-88572	No	Glioma	Low-Grade Glioma, NOS	1	8	NA	Male	Non-Spanish/non-Hispanic	Unspecified	<18	DFCI	LGGNOS	White	Not otherwise specified	DFCI-ONCOPANEL-3
GENIE-DFCI-037241	GENIE-DFCI-037241-116019	Yes	Glioma	Glioblastoma	1	12	NA	Male	Non-Spanish/non-Hispanic	Primary	63	DFCI	GB	White	Primary tumor	DFCI-ONCOPANEL-3
GENIE-DFCI-037243	GENIE-DFCI-037243-130466	No	Colorectal Cancer	Colon Adenocarcinoma	1	12	NA	Male	Non-Spanish/non-Hispanic	Metastasis	59	DFCI	COAD	White	Metastasis site unspecified	DFCI-ONCOPANEL-3
GENIE-DFCI-037245	GENIE-DFCI-037245-130320	No	Non-Small Cell Lung Cancer	Lung Adenocarcinoma	1	10	NA	Male	Non-Spanish/non-Hispanic	Primary	68	DFCI	LUAD	White	Primary tumor	DFCI-ONCOPANEL-3
GENIE-DFCI-037249	GENIE-DFCI-037249-116482	No	Colorectal Cancer	Rectal Adenocarcinoma	1	11	NA	Male	Non-Spanish/non-Hispanic	Primary	51	DFCI	READ	White	Primary tumor	DFCI-ONCOPANEL-3
GENIE-DFCI-037258	GENIE-DFCI-037258-115922	Yes	Glioma	Low-Grade Glioma, NOS	1	9	NA	Female	Non-Spanish/non-Hispanic	Primary	70	DFCI	LGGNOS	White	Primary tumor	DFCI-ONCOPANEL-3
GENIE-DFCI-037259	GENIE-DFCI-037259-129799	Yes	Non-Small Cell Lung Cancer	Lung Adenocarcinoma	1	51	NA	Female	Non-Spanish/non-Hispanic	Primary	53	DFCI	LUAD	White	Primary tumor	DFCI-ONCOPANEL-3
GENIE-DFCI-037260	GENIE-DFCI-037260-116008	Yes	Melanoma	Melanoma	1	19	NA	Female	Non-Spanish/non-Hispanic	Metastasis	53	DFCI	MEL	White	Metastasis site unspecified	DFCI-ONCOPANEL-3
GENIE-DFCI-037262	GENIE-DFCI-037262-130463	No	Non-Small Cell Lung Cancer	Lung Adenocarcinoma	1	5	NA	Female	Non-Spanish/non-Hispanic	Metastasis	52	DFCI	LUAD	White	Metastasis site unspecified	DFCI-ONCOPANEL-3
GENIE-DFCI-037263	GENIE-DFCI-037263-3238991	No	Colorectal Cancer	Colon Adenocarcinoma	2	15	NA	Male	Non-Spanish/non-Hispanic	Metastasis	69	DFCI	COAD	White	Metastasis site unspecified	DFCI-ONCOPANEL-3.1
GENIE-DFCI-037263	GENIE-DFCI-037263-116004	No	Colorectal Cancer	Colon Adenocarcinoma	2	13	NA	Male	Non-Spanish/non-Hispanic	Primary	69	DFCI	COAD	White	Primary tumor	DFCI-ONCOPANEL-3
GENIE-DFCI-037266	GENIE-DFCI-037266-116372	No	Colorectal Cancer	Colon Adenocarcinoma	1	9	NA	Male	Non-Spanish/non-Hispanic	Primary	29	DFCI	COAD	White	Primary tumor	DFCI-ONCOPANEL-3
GENIE-DFCI-037267	GENIE-DFCI-037267-88458	Yes	Hepatobiliary Cancer	Cholangiocarcinoma	1	7	NA	Male	Non-Spanish/non-Hispanic	Primary	77	DFCI	CHOL	White	Primary tumor	DFCI-ONCOPANEL-3
GENIE-DFCI-037270	GENIE-DFCI-037270-88501	No	Colorectal Cancer	Rectal Adenocarcinoma	1	8	NA	Male	Non-Spanish/non-Hispanic	Primary	63	DFCI	READ	White	Primary tumor	DFCI-ONCOPANEL-3
GENIE-DFCI-037273	GENIE-DFCI-037273-158602	Yes	Non-Small Cell Lung Cancer	Lung Adenocarcinoma	1	25	NA	Female	Non-Spanish/non-Hispanic	Primary	82	DFCI	LUAD	White	Primary tumor	DFCI-ONCOPANEL-3
GENIE-DFCI-037277	GENIE-DFCI-037277-88571	No	Head and Neck Cancer	Oropharynx Squamous Cell Carcinoma	1	10	NA	Male	Non-Spanish/non-Hispanic	Primary	52	DFCI	OPHSC	White	Primary tumor	DFCI-ONCOPANEL-3
GENIE-DFCI-037282	GENIE-DFCI-037282-116414	No	Colorectal Cancer	Colon Adenocarcinoma	1	16	NA	Male	Non-Spanish/non-Hispanic	Primary	54	DFCI	COAD	White	Primary tumor	DFCI-ONCOPANEL-3
GENIE-DFCI-037283	GENIE-DFCI-037283-158883	No	Thyroid Cancer	Papillary Thyroid Cancer	1	5	NA	Female	Non-Spanish/non-Hispanic	Metastasis	41	DFCI	THPA	White	Metastasis site unspecified	DFCI-ONCOPANEL-3
GENIE-DFCI-037287	GENIE-DFCI-037287-88492	No	Head and Neck Cancer	Oropharynx Squamous Cell Carcinoma	1	9	NA	Male	Non-Spanish/non-Hispanic	Primary	69	DFCI	OPHSC	White	Primary tumor	DFCI-ONCOPANEL-3
GENIE-DFCI-037288	GENIE-DFCI-037288-116439	No	Head and Neck Cancer	Oropharynx Squamous Cell Carcinoma	1	5	NA	Male	Non-Spanish/non-Hispanic	Primary	66	DFCI	OPHSC	White	Primary tumor	DFCI-ONCOPANEL-3
GENIE-DFCI-037290	GENIE-DFCI-037290-116082	Yes	Glioma	Glioblastoma Multiforme	1	6	NA	Female	Non-Spanish/non-Hispanic	Primary	72	DFCI	GBM	White	Primary tumor	DFCI-ONCOPANEL-3
GENIE-DFCI-037291	GENIE-DFCI-037291-88550	No	Non-Small Cell Lung Cancer	Lung Adenocarcinoma	1	20	NA	Female	Non-Spanish/non-Hispanic	Primary	81	DFCI	LUAD	White	Primary tumor	DFCI-ONCOPANEL-3
GENIE-DFCI-037293	GENIE-DFCI-037293-158987	No	Colorectal Cancer	Colorectal Adenocarcinoma	1	10	NA	Male	Non-Spanish/non-Hispanic	Metastasis	41	DFCI	COADREAD	White	Metastasis site unspecified	DFCI-ONCOPANEL-3
GENIE-DFCI-037297	GENIE-DFCI-037297-74992	No	Colorectal Cancer	Colorectal Adenocarcinoma	1	7	NA	Male	Non-Spanish/non-Hispanic	Primary	44	DFCI	COADREAD	White	Primary tumor	DFCI-ONCOPANEL-3
GENIE-DFCI-037307	GENIE-DFCI-037307-88567	Yes	Glioma	Glioblastoma Multiforme	1	9	NA	Male	Non-Spanish/non-Hispanic	Primary	65	DFCI	GBM	White	Primary tumor	DFCI-ONCOPANEL-3
GENIE-DFCI-037363	GENIE-DFCI-037363-74619	No	Bladder Cancer	Bladder Urothelial Carcinoma	1	21	NA	Female	Non-Spanish/non-Hispanic	Primary	54	DFCI	BLCA	White	Primary tumor	DFCI-ONCOPANEL-3
GENIE-DFCI-037368	GENIE-DFCI-037368-130645	No	Non-Small Cell Lung Cancer	Lung Adenocarcinoma	1	12	NA	Male	Non-Spanish/non-Hispanic	Primary	53	DFCI	LUAD	Asian	Primary tumor	DFCI-ONCOPANEL-3
GENIE-DFCI-037377	GENIE-DFCI-037377-74789	No	Colorectal Cancer	Rectal Adenocarcinoma	2	14	NA	Male	Non-Spanish/non-Hispanic	Primary	55	DFCI	READ	White	Primary tumor	DFCI-ONCOPANEL-3
GENIE-DFCI-037377	GENIE-DFCI-037377-332936	No	Colorectal Cancer	Rectal Adenocarcinoma	2	11	NA	Male	Non-Spanish/non-Hispanic	Metastasis	55	DFCI	READ	White	Metastasis site unspecified	DFCI-ONCOPANEL-3
GENIE-DFCI-037382	GENIE-DFCI-037382-74602	No	Glioma	Glioblastoma Multiforme	1	5	NA	Male	Non-Spanish/non-Hispanic	Primary	74	DFCI	GBM	White	Primary tumor	DFCI-ONCOPANEL-3
GENIE-DFCI-037389	GENIE-DFCI-037389-74738	No	Hepatobiliary Cancer	Cholangiocarcinoma	1	6	NA	Male	Non-Spanish/non-Hispanic	Primary	71	DFCI	CHOL	White	Primary tumor	DFCI-ONCOPANEL-3
GENIE-DFCI-037398	GENIE-DFCI-037398-74706	Yes	Colorectal Cancer	Colon Adenocarcinoma	1	82	NA	Female	Non-Spanish/non-Hispanic	Primary	69	DFCI	COAD	White	Primary tumor	DFCI-ONCOPANEL-3
GENIE-DFCI-037405	GENIE-DFCI-037405-88465	No	Non-Small Cell Lung Cancer	Lung Adenocarcinoma	1	20	NA	Male	Non-Spanish/non-Hispanic	Primary	64	DFCI	LUAD	White	Primary tumor	DFCI-ONCOPANEL-3
GENIE-DFCI-037406	GENIE-DFCI-037406-88456	No	Hepatobiliary Cancer	Cholangiocarcinoma	1	9	NA	Female	Non-Spanish/non-Hispanic	Metastasis	47	DFCI	CHOL	White	Metastasis site unspecified	DFCI-ONCOPANEL-3
GENIE-DFCI-037407	GENIE-DFCI-037407-130669	No	Non-Small Cell Lung Cancer	Lung Adenocarcinoma	1	8	NA	Female	Non-Spanish/non-Hispanic	Primary	56	DFCI	LUAD	White	Primary tumor	DFCI-ONCOPANEL-3
GENIE-DFCI-037408	GENIE-DFCI-037408-116428	No	Colorectal Cancer	Rectal Adenocarcinoma	1	9	NA	Male	Non-Spanish/non-Hispanic	Primary	47	DFCI	READ	White	Primary tumor	DFCI-ONCOPANEL-3
GENIE-DFCI-037413	GENIE-DFCI-037413-130378	No	Non-Small Cell Lung Cancer	Lung Adenocarcinoma	1	19	NA	Female	Non-Spanish/non-Hispanic	Primary	70	DFCI	LUAD	White	Primary tumor	DFCI-ONCOPANEL-3
GENIE-DFCI-037416	GENIE-DFCI-037416-88484	No	Colorectal Cancer	Rectal Adenocarcinoma	1	11	NA	Male	Non-Spanish/non-Hispanic	Primary	49	DFCI	READ	White	Primary tumor	DFCI-ONCOPANEL-3
GENIE-DFCI-037419	GENIE-DFCI-037419-88452	No	Cancer of Unknown Primary	Adenocarcinoma, NOS	1	28	NA	Female	Non-Spanish/non-Hispanic	Not Applicable or Heme	58	DFCI	ADNOS	White	Not applicable or hematologic malignancy	DFCI-ONCOPANEL-3
GENIE-DFCI-037433	GENIE-DFCI-037433-159048	No	Non-Small Cell Lung Cancer	Non-Small Cell Lung Cancer	1	13	NA	Female	Non-Spanish/non-Hispanic	Primary	64	DFCI	NSCLC	White	Primary tumor	DFCI-ONCOPANEL-3
GENIE-DFCI-037434	GENIE-DFCI-037434-115929	Yes	Head and Neck Cancer	Oral Cavity Squamous Cell Carcinoma	1	11	NA	Female	Non-Spanish/non-Hispanic	Primary	65	DFCI	OCSC	White	Primary tumor	DFCI-ONCOPANEL-3
GENIE-DFCI-037435	GENIE-DFCI-037435-158690	Yes	Glioma	Glioblastoma Multiforme	1	5	NA	Male	Non-Spanish/non-Hispanic	Primary	60	DFCI	GBM	White	Primary tumor	DFCI-ONCOPANEL-3
GENIE-DFCI-037439	GENIE-DFCI-037439-88447	No	Glioma	Low-Grade Glioma, NOS	1	5	NA	Male	Non-Spanish/non-Hispanic	Unspecified	<18	DFCI	LGGNOS	White	Not otherwise specified	DFCI-ONCOPANEL-3
GENIE-DFCI-037444	GENIE-DFCI-037444-130505	No	Melanoma	Melanoma	1	6	NA	Female	Non-Spanish/non-Hispanic	Not Applicable or Heme	68	DFCI	MEL	White	Not applicable or hematologic malignancy	DFCI-ONCOPANEL-3
GENIE-DFCI-037446	GENIE-DFCI-037446-116432	No	Colorectal Cancer	Colon Adenocarcinoma	1	11	NA	Male	Non-Spanish/non-Hispanic	Primary	39	DFCI	COAD	White	Primary tumor	DFCI-ONCOPANEL-3
GENIE-DFCI-037448	GENIE-DFCI-037448-158971	Yes	Colorectal Cancer	Colon Adenocarcinoma	1	436	NA	Male	Non-Spanish/non-Hispanic	Primary	67	DFCI	COAD	White	Primary tumor	DFCI-ONCOPANEL-3
GENIE-DFCI-037451	GENIE-DFCI-037451-158598	Yes	Glioma	Astrocytoma	1	7	NA	Female	Non-Spanish/non-Hispanic	Primary	35	DFCI	ASTR	White	Primary tumor	DFCI-ONCOPANEL-3
GENIE-DFCI-037453	GENIE-DFCI-037453-130270	No	Colorectal Cancer	Colon Adenocarcinoma	1	13	NA	Male	Non-Spanish/non-Hispanic	Primary	82	DFCI	COAD	White	Primary tumor	DFCI-ONCOPANEL-3
GENIE-DFCI-037454	GENIE-DFCI-037454-130428	No	Non-Small Cell Lung Cancer	Lung Adenocarcinoma	1	7	NA	Female	Non-Spanish/non-Hispanic	Primary	56	DFCI	LUAD	White	Primary tumor	DFCI-ONCOPANEL-3
GENIE-DFCI-037458	GENIE-DFCI-037458-116479	No	Cancer of Unknown Primary	Poorly Differentiated Carcinoma, NOS	1	7	NA	Male	Non-Spanish/non-Hispanic	Metastasis	35	DFCI	PDC	White	Metastasis site unspecified	DFCI-ONCOPANEL-3
GENIE-DFCI-037459	GENIE-DFCI-037459-158613	Yes	Glioma	Glioblastoma Multiforme	1	9	NA	Male	Non-Spanish/non-Hispanic	Metastasis	62	DFCI	GBM	White	Local recurrence	DFCI-ONCOPANEL-3
GENIE-DFCI-037464	GENIE-DFCI-037464-159145	No	Colorectal Cancer	Colon Adenocarcinoma	1	16	NA	Female	Non-Spanish/non-Hispanic	Metastasis	57	DFCI	COAD	Black	Metastasis site unspecified	DFCI-ONCOPANEL-3
GENIE-DFCI-037465	GENIE-DFCI-037465-130659	No	Cancer of Unknown Primary	Adenocarcinoma, NOS	1	5	NA	Male	Non-Spanish/non-Hispanic	Metastasis	55	DFCI	ADNOS	White	Metastasis site unspecified	DFCI-ONCOPANEL-3
GENIE-DFCI-037467	GENIE-DFCI-037467-116472	No	Cancer of Unknown Primary	Adenocarcinoma, NOS	1	10	NA	Female	Non-Spanish/non-Hispanic	Not Applicable or Heme	60	DFCI	ADNOS	White	Not applicable or hematologic malignancy	DFCI-ONCOPANEL-3
GENIE-DFCI-037468	GENIE-DFCI-037468-116493	No	Hepatobiliary Cancer	Intrahepatic Cholangiocarcinoma	1	79	NA	Female	Non-Spanish/non-Hispanic	Primary	51	DFCI	IHCH	White	Primary tumor	DFCI-ONCOPANEL-3
GENIE-DFCI-037469	GENIE-DFCI-037469-130305	No	Colorectal Cancer	Colon Adenocarcinoma	1	14	NA	Male	Non-Spanish/non-Hispanic	Primary	62	DFCI	COAD	White	Primary tumor	DFCI-ONCOPANEL-3
GENIE-DFCI-037470	GENIE-DFCI-037470-116480	No	Glioma	Astrocytoma	1	5	NA	Male	Non-Spanish/non-Hispanic	Unspecified	<18	DFCI	ASTR	White	Not otherwise specified	DFCI-ONCOPANEL-3
GENIE-DFCI-037472	GENIE-DFCI-037472-116424	No	Colorectal Cancer	Colon Adenocarcinoma	1	9	NA	Male	Non-Spanish/non-Hispanic	Primary	81	DFCI	COAD	White	Primary tumor	DFCI-ONCOPANEL-3
GENIE-DFCI-037474	GENIE-DFCI-037474-130271	No	Head and Neck Cancer	Head and Neck Squamous Cell Carcinoma	1	3	NA	Female	Non-Spanish/non-Hispanic	Primary	48	DFCI	HNSC	White	Primary tumor	DFCI-ONCOPANEL-3
GENIE-DFCI-037475	GENIE-DFCI-037475-158969	No	Colorectal Cancer	Colon Adenocarcinoma	1	13	NA	Female	Non-Spanish/non-Hispanic	Primary	60	DFCI	COAD	White	Primary tumor	DFCI-ONCOPANEL-3
GENIE-DFCI-037476	GENIE-DFCI-037476-130345	No	Cancer of Unknown Primary	Adenocarcinoma, NOS	1	6	NA	Male	Non-Spanish/non-Hispanic	Metastasis	64	DFCI	ADNOS	White	Metastasis site unspecified	DFCI-ONCOPANEL-3
GENIE-DFCI-037477	GENIE-DFCI-037477-158617	Yes	Glioma	Glioblastoma Multiforme	1	5	NA	Male	Non-Spanish/non-Hispanic	Primary	70	DFCI	GBM	White	Primary tumor	DFCI-ONCOPANEL-3
GENIE-DFCI-037479	GENIE-DFCI-037479-116369	No	Cancer of Unknown Primary	Poorly Differentiated Carcinoma, NOS	1	57	NA	Male	Non-Spanish/non-Hispanic	Not Applicable or Heme	48	DFCI	PDC	White	Not applicable or hematologic malignancy	DFCI-ONCOPANEL-3
GENIE-DFCI-037481	GENIE-DFCI-037481-116399	No	Non-Small Cell Lung Cancer	Lung Adenocarcinoma	1	11	NA	Female	Non-Spanish/non-Hispanic	Primary	71	DFCI	LUAD	White	Primary tumor	DFCI-ONCOPANEL-3
GENIE-DFCI-037483	GENIE-DFCI-037483-130316	No	Soft Tissue Sarcoma	Perivascular Epithelioid Cell Tumor	1	5	NA	Female	Non-Spanish/non-Hispanic	Metastasis	67	DFCI	PECOMA	White	Local recurrence	DFCI-ONCOPANEL-3
GENIE-DFCI-037484	GENIE-DFCI-037484-130268	No	Non-Small Cell Lung Cancer	Lung Adenocarcinoma	1	9	NA	Male	Non-Spanish/non-Hispanic	Primary	76	DFCI	LUAD	White	Primary tumor	DFCI-ONCOPANEL-3
GENIE-DFCI-037486	GENIE-DFCI-037486-159065	Yes	Glioma	Glioblastoma	1	20	NA	Male	Non-Spanish/non-Hispanic	Primary	54	DFCI	GB	White	Primary tumor	DFCI-ONCOPANEL-3
GENIE-DFCI-037487	GENIE-DFCI-037487-159019	No	Cancer of Unknown Primary	Cancer of Unknown Primary	1	9	NA	Female	Non-Spanish/non-Hispanic	Metastasis	63	DFCI	CUP	White	Metastasis site unspecified	DFCI-ONCOPANEL-3
GENIE-DFCI-037491	GENIE-DFCI-037491-158564	No	Head and Neck Cancer	Head and Neck Squamous Cell Carcinoma	1	9	NA	Male	Non-Spanish/non-Hispanic	Primary	56	DFCI	HNSC	White	Primary tumor	DFCI-ONCOPANEL-3
GENIE-DFCI-037492	GENIE-DFCI-037492-130354	No	Cancer of Unknown Primary	Poorly Differentiated Carcinoma, NOS	1	16	NA	Female	Non-Spanish/non-Hispanic	Metastasis	73	DFCI	PDC	White	Metastasis site unspecified	DFCI-ONCOPANEL-3
GENIE-DFCI-037494	GENIE-DFCI-037494-130402	No	Head and Neck Cancer	Sinonasal Undifferentiated Carcinoma	1	9	NA	Male	Non-Spanish/non-Hispanic	Metastasis	66	DFCI	SNUC	White	Metastasis site unspecified	DFCI-ONCOPANEL-3
GENIE-DFCI-037495	GENIE-DFCI-037495-159072	No	Colorectal Cancer	Rectal Adenocarcinoma	1	9	NA	Male	Non-Spanish/non-Hispanic	Primary	53	DFCI	READ	White	Primary tumor	DFCI-ONCOPANEL-3
GENIE-DFCI-037497	GENIE-DFCI-037497-158975	No	Colorectal Cancer	Colon Adenocarcinoma	1	10	NA	Female	Non-Spanish/non-Hispanic	Metastasis	45	DFCI	COAD	White	Metastasis site unspecified	DFCI-ONCOPANEL-3
GENIE-DFCI-037500	GENIE-DFCI-037500-130387	No	Cancer of Unknown Primary	Adenocarcinoma, NOS	1	7	NA	Female	Non-Spanish/non-Hispanic	Metastasis	65	DFCI	ADNOS	White	Metastasis site unspecified	DFCI-ONCOPANEL-3
GENIE-DFCI-037501	GENIE-DFCI-037501-159012	No	Non-Small Cell Lung Cancer	Lung Adenocarcinoma	1	8	NA	Female	Non-Spanish/non-Hispanic	Metastasis	51	DFCI	LUAD	Black	Metastasis site unspecified	DFCI-ONCOPANEL-3
GENIE-DFCI-037506	GENIE-DFCI-037506-130321	No	Non-Small Cell Lung Cancer	Adenoid Cystic Carcinoma of the Lung	1	6	NA	Female	Non-Spanish/non-Hispanic	Primary	77	DFCI	LUACC	White	Primary tumor	DFCI-ONCOPANEL-3
GENIE-DFCI-037509	GENIE-DFCI-037509-116421	No	Melanoma	Melanoma	1	2	NA	Male	Non-Spanish/non-Hispanic	Primary	61	DFCI	MEL	White	Primary tumor	DFCI-ONCOPANEL-3
GENIE-DFCI-037510	GENIE-DFCI-037510-116368	No	Cancer of Unknown Primary	Adenocarcinoma, NOS	1	6	NA	Male	Non-Spanish/non-Hispanic	Metastasis	55	DFCI	ADNOS	White	Metastasis site unspecified	DFCI-ONCOPANEL-3
GENIE-DFCI-037511	GENIE-DFCI-037511-158706	Yes	Thyroid Cancer	Papillary Thyroid Cancer	1	7	NA	Female	Non-Spanish/non-Hispanic	Primary	74	DFCI	THPA	White	Primary tumor	DFCI-ONCOPANEL-3
GENIE-DFCI-037557	GENIE-DFCI-037557-88095	No	Thyroid Cancer	Papillary Thyroid Cancer	1	4	NA	Male	Non-Spanish/non-Hispanic	Primary	25	DFCI	THPA	White	Primary tumor	DFCI-ONCOPANEL-3
GENIE-DFCI-037577	GENIE-DFCI-037577-74790	No	Head and Neck Cancer	Larynx Squamous Cell Carcinoma	1	9	NA	Male	Non-Spanish/non-Hispanic	Primary	59	DFCI	LXSC	White	Primary tumor	DFCI-ONCOPANEL-3
GENIE-DFCI-037594	GENIE-DFCI-037594-74838	No	Soft Tissue Sarcoma	Sarcoma, NOS	1	2	NA	Female	Non-Spanish/non-Hispanic	Not Applicable or Heme	44	DFCI	SARCNOS	White	Not applicable or hematologic malignancy	DFCI-ONCOPANEL-3
GENIE-DFCI-037607	GENIE-DFCI-037607-88249	No	Glioma	Pilocytic Astrocytoma	1	7	NA	Female	Non-Spanish/non-Hispanic	Primary	31	DFCI	PAST	White	Primary tumor	DFCI-ONCOPANEL-3
GENIE-DFCI-037608	GENIE-DFCI-037608-116425	No	Non-Small Cell Lung Cancer	Lung Adenocarcinoma	1	5	NA	Female	Non-Spanish/non-Hispanic	Primary	49	DFCI	LUAD	White	Primary tumor	DFCI-ONCOPANEL-3
GENIE-DFCI-037610	GENIE-DFCI-037610-74637	No	Colorectal Cancer	Rectal Adenocarcinoma	1	11	NA	Male	Non-Spanish/non-Hispanic	Primary	49	DFCI	READ	White	Primary tumor	DFCI-ONCOPANEL-3
GENIE-DFCI-037613	GENIE-DFCI-037613-74895	No	Hepatobiliary Cancer	Cholangiocarcinoma	1	8	NA	Male	Non-Spanish/non-Hispanic	Primary	28	DFCI	CHOL	White	Primary tumor	DFCI-ONCOPANEL-3
GENIE-DFCI-037623	GENIE-DFCI-037623-130614	No	Non-Small Cell Lung Cancer	Lung Adenocarcinoma	1	8	NA	Male	Non-Spanish/non-Hispanic	Primary	64	DFCI	LUAD	White	Primary tumor	DFCI-ONCOPANEL-3
GENIE-DFCI-037625	GENIE-DFCI-037625-130636	No	Non-Small Cell Lung Cancer	Lung Neuroendocrine Tumor	1	12	NA	Male	Non-Spanish/non-Hispanic	Metastasis	60	DFCI	LNET	White	Metastasis site unspecified	DFCI-ONCOPANEL-3
GENIE-DFCI-037627	GENIE-DFCI-037627-158990	Yes	Glioma	Glioblastoma	1	13	NA	Male	Non-Spanish/non-Hispanic	Primary	61	DFCI	GB	White	Primary tumor	DFCI-ONCOPANEL-3
GENIE-DFCI-037632	GENIE-DFCI-037632-158644	No	Glioma	Glioblastoma Multiforme	1	11	NA	Female	Non-Spanish/non-Hispanic	Primary	43	DFCI	GBM	White	Primary tumor	DFCI-ONCOPANEL-3
GENIE-DFCI-037633	GENIE-DFCI-037633-130267	No	Glioma	Low-Grade Glioma, NOS	1	3	NA	Male	Non-Spanish/non-Hispanic	Unspecified	<18	DFCI	LGGNOS	White	Not otherwise specified	DFCI-ONCOPANEL-3
GENIE-DFCI-037636	GENIE-DFCI-037636-116376	No	Non-Small Cell Lung Cancer	Lung Adenocarcinoma	1	8	NA	Female	Non-Spanish/non-Hispanic	Primary	46	DFCI	LUAD	White	Primary tumor	DFCI-ONCOPANEL-3
GENIE-DFCI-037638	GENIE-DFCI-037638-130626	No	Cancer of Unknown Primary	Adenocarcinoma, NOS	1	13	NA	Male	Non-Spanish/non-Hispanic	Metastasis	83	DFCI	ADNOS	White	Metastasis site unspecified	DFCI-ONCOPANEL-3
GENIE-DFCI-037641	GENIE-DFCI-037641-130641	No	Colorectal Cancer	Colon Adenocarcinoma	1	15	NA	Male	Non-Spanish/non-Hispanic	Metastasis	52	DFCI	COAD	White	Metastasis site unspecified	DFCI-ONCOPANEL-3
GENIE-DFCI-037642	GENIE-DFCI-037642-130365	No	Colorectal Cancer	Colon Adenocarcinoma	1	9	NA	Female	Non-Spanish/non-Hispanic	Primary	51	DFCI	COAD	White	Primary tumor	DFCI-ONCOPANEL-3
GENIE-DFCI-037645	GENIE-DFCI-037645-130266	No	Cancer of Unknown Primary	Squamous Cell Carcinoma, NOS	1	4	NA	Male	Non-Spanish/non-Hispanic	Metastasis	39	DFCI	SCCNOS	White	Metastasis site unspecified	DFCI-ONCOPANEL-3
GENIE-DFCI-037649	GENIE-DFCI-037649-159120	No	Cancer of Unknown Primary	Adenocarcinoma, NOS	1	6	NA	Male	Non-Spanish/non-Hispanic	Metastasis	60	DFCI	ADNOS	White	Metastasis site unspecified	DFCI-ONCOPANEL-3
GENIE-DFCI-037652	GENIE-DFCI-037652-159217	Yes	Bladder Cancer	Bladder Urothelial Carcinoma	1	14	NA	Female	Non-Spanish/non-Hispanic	Primary	56	DFCI	BLCA	White	Primary tumor	DFCI-ONCOPANEL-3
GENIE-DFCI-037655	GENIE-DFCI-037655-159116	No	Cancer of Unknown Primary	Adenocarcinoma, NOS	1	9	NA	Female	Non-Spanish/non-Hispanic	Primary	78	DFCI	ADNOS	White	Primary tumor	DFCI-ONCOPANEL-3
GENIE-DFCI-037657	GENIE-DFCI-037657-130667	Yes	Glioma	Anaplastic Oligodendroglioma	1	15	NA	Male	Non-Spanish/non-Hispanic	Primary	25	DFCI	AODG	White	Primary tumor	DFCI-ONCOPANEL-3
GENIE-DFCI-037659	GENIE-DFCI-037659-159136	No	Cancer of Unknown Primary	Adenocarcinoma, NOS	1	11	NA	Female	Non-Spanish/non-Hispanic	Metastasis	65	DFCI	ADNOS	White	Metastasis site unspecified	DFCI-ONCOPANEL-3
GENIE-DFCI-037660	GENIE-DFCI-037660-159178	No	Cancer of Unknown Primary	Cancer of Unknown Primary	2	49	NA	Female	Non-Spanish/non-Hispanic	Metastasis	70	DFCI	CUP	White	Metastasis site unspecified	DFCI-ONCOPANEL-3
GENIE-DFCI-037660	GENIE-DFCI-037660-173816	No	Non-Small Cell Lung Cancer	Lung Adenocarcinoma	2	49	NA	Female	Non-Spanish/non-Hispanic	Metastasis	70	DFCI	LUAD	White	Metastasis site unspecified	DFCI-ONCOPANEL-3
GENIE-DFCI-037662	GENIE-DFCI-037662-159130	No	Bladder Cancer	Urachal Adenocarcinoma	1	8	NA	Male	Non-Spanish/non-Hispanic	Primary	66	DFCI	UA	White	Primary tumor	DFCI-ONCOPANEL-3
GENIE-DFCI-037668	GENIE-DFCI-037668-158972	Yes	Head and Neck Cancer	Oral Cavity Squamous Cell Carcinoma	1	15	NA	Female	Non-Spanish/non-Hispanic	Primary	70	DFCI	OCSC	White	Primary tumor	DFCI-ONCOPANEL-3
GENIE-DFCI-037669	GENIE-DFCI-037669-159128	No	Non-Small Cell Lung Cancer	Lung Adenocarcinoma	1	19	NA	Female	Non-Spanish/non-Hispanic	Metastasis	63	DFCI	LUAD	White	Metastasis site unspecified	DFCI-ONCOPANEL-3
GENIE-DFCI-037670	GENIE-DFCI-037670-158935	No	Non-Small Cell Lung Cancer	Lung Adenocarcinoma	1	4	NA	Male	Non-Spanish/non-Hispanic	Metastasis	68	DFCI	LUAD	White	Metastasis site unspecified	DFCI-ONCOPANEL-3
GENIE-DFCI-037671	GENIE-DFCI-037671-130661	No	Non-Small Cell Lung Cancer	Lung Adenocarcinoma	1	9	NA	Female	Non-Spanish/non-Hispanic	Primary	60	DFCI	LUAD	White	Primary tumor	DFCI-ONCOPANEL-3
GENIE-DFCI-037672	GENIE-DFCI-037672-159038	No	Colorectal Cancer	Colon Adenocarcinoma	1	7	NA	Male	Non-Spanish/non-Hispanic	Primary	65	DFCI	COAD	White	Primary tumor	DFCI-ONCOPANEL-3
GENIE-DFCI-037673	GENIE-DFCI-037673-159133	Yes	Glioma	High-Grade Glioma, NOS	1	6	NA	Male	Non-Spanish/non-Hispanic	Primary	72	DFCI	HGGNOS	White	Primary tumor	DFCI-ONCOPANEL-3
GENIE-DFCI-037675	GENIE-DFCI-037675-130637	No	Non-Small Cell Lung Cancer	Lung Adenocarcinoma	1	19	NA	Female	Non-Spanish/non-Hispanic	Primary	79	DFCI	LUAD	White	Primary tumor	DFCI-ONCOPANEL-3
GENIE-DFCI-037678	GENIE-DFCI-037678-158954	No	Cancer of Unknown Primary	Neuroendocrine Tumor, NOS	1	7	NA	Male	Non-Spanish/non-Hispanic	Primary	70	DFCI	NETNOS	White	Primary tumor	DFCI-ONCOPANEL-3
GENIE-DFCI-037679	GENIE-DFCI-037679-159104	No	Colorectal Cancer	Colon Adenocarcinoma	1	31	NA	Male	Non-Spanish/non-Hispanic	Primary	71	DFCI	COAD	White	Primary tumor	DFCI-ONCOPANEL-3
GENIE-DFCI-037682	GENIE-DFCI-037682-3733910	No	Non-Small Cell Lung Cancer	Lung Adenocarcinoma	2	13	NA	Female	Non-Spanish/non-Hispanic	Metastasis	79	DFCI	LUAD	White	Metastasis site unspecified	DFCI-ONCOPANEL-3.1
GENIE-DFCI-037682	GENIE-DFCI-037682-130665	No	Non-Small Cell Lung Cancer	Lung Adenocarcinoma	2	6	NA	Female	Non-Spanish/non-Hispanic	Metastasis	79	DFCI	LUAD	White	Metastasis site unspecified	DFCI-ONCOPANEL-3
GENIE-DFCI-037686	GENIE-DFCI-037686-159066	Yes	Glioma	Anaplastic Astrocytoma	1	10	NA	Male	Non-Spanish/non-Hispanic	Primary	30	DFCI	AASTR	White	Primary tumor	DFCI-ONCOPANEL-3
GENIE-DFCI-037687	GENIE-DFCI-037687-158970	No	Head and Neck Cancer	Oropharynx Squamous Cell Carcinoma	1	7	NA	Male	Non-Spanish/non-Hispanic	Primary	57	DFCI	OPHSC	White	Primary tumor	DFCI-ONCOPANEL-3
GENIE-DFCI-037689	GENIE-DFCI-037689-159165	No	Thyroid Cancer	Papillary Thyroid Cancer	1	12	NA	Male	Non-Spanish/non-Hispanic	Primary	31	DFCI	THPA	Asian	Primary tumor	DFCI-ONCOPANEL-3
GENIE-DFCI-037691	GENIE-DFCI-037691-159005	No	Cancer of Unknown Primary	Adenocarcinoma, NOS	1	13	NA	Female	Non-Spanish/non-Hispanic	Metastasis	87	DFCI	ADNOS	White	Metastasis site unspecified	DFCI-ONCOPANEL-3
GENIE-DFCI-037693	GENIE-DFCI-037693-159149	Yes	Melanoma	Melanoma	2	32	NA	Female	Non-Spanish/non-Hispanic	Primary	85	DFCI	MEL	White	Primary tumor	DFCI-ONCOPANEL-3
GENIE-DFCI-037693	GENIE-DFCI-037693-1962288	No	Melanoma	Melanoma	2	31	NA	Female	Non-Spanish/non-Hispanic	Metastasis	85	DFCI	MEL	White	Metastasis site unspecified	DFCI-ONCOPANEL-3.1
GENIE-DFCI-037694	GENIE-DFCI-037694-158973	Yes	Glioma	Glioblastoma	1	9	NA	Female	Non-Spanish/non-Hispanic	Primary	57	DFCI	GB	White	Primary tumor	DFCI-ONCOPANEL-3
GENIE-DFCI-037697	GENIE-DFCI-037697-159040	Yes	Thyroid Cancer	Poorly Differentiated Thyroid Cancer	1	27	NA	Male	Non-Spanish/non-Hispanic	Primary	55	DFCI	THPD	White	Primary tumor	DFCI-ONCOPANEL-3
GENIE-DFCI-037698	GENIE-DFCI-037698-158958	No	Colorectal Cancer	Colon Adenocarcinoma	1	9	NA	Male	Non-Spanish/non-Hispanic	Primary	65	DFCI	COAD	White	Primary tumor	DFCI-ONCOPANEL-3
GENIE-DFCI-037699	GENIE-DFCI-037699-158974	Yes	Glioma	Glioblastoma	1	4	NA	Male	Non-Spanish/non-Hispanic	Primary	58	DFCI	GB	White	Primary tumor	DFCI-ONCOPANEL-3
GENIE-DFCI-037700	GENIE-DFCI-037700-159036	No	Head and Neck Cancer	Oropharynx Squamous Cell Carcinoma	1	9	NA	Female	Non-Spanish/non-Hispanic	Primary	73	DFCI	OPHSC	White	Primary tumor	DFCI-ONCOPANEL-3
GENIE-DFCI-037702	GENIE-DFCI-037702-159064	No	Non-Small Cell Lung Cancer	Lung Adenocarcinoma	1	11	NA	Female	Non-Spanish/non-Hispanic	Metastasis	49	DFCI	LUAD	White	Metastasis site unspecified	DFCI-ONCOPANEL-3
GENIE-DFCI-037704	GENIE-DFCI-037704-158937	No	Cancer of Unknown Primary	Poorly Differentiated Carcinoma, NOS	1	8	NA	Female	Non-Spanish/non-Hispanic	Metastasis	79	DFCI	PDC	White	Metastasis site unspecified	DFCI-ONCOPANEL-3
GENIE-DFCI-037705	GENIE-DFCI-037705-158951	No	Melanoma	Melanoma	1	3	NA	Female	Non-Spanish/non-Hispanic	Metastasis	69	DFCI	MEL	White	Metastasis site unspecified	DFCI-ONCOPANEL-3
GENIE-DFCI-037706	GENIE-DFCI-037706-158964	No	Non-Small Cell Lung Cancer	Lung Adenocarcinoma	1	44	NA	Male	Non-Spanish/non-Hispanic	Primary	74	DFCI	LUAD	White	Primary tumor	DFCI-ONCOPANEL-3
GENIE-DFCI-037708	GENIE-DFCI-037708-158965	No	Non-Small Cell Lung Cancer	Lung Adenocarcinoma	1	12	NA	Male	Non-Spanish/non-Hispanic	Primary	55	DFCI	LUAD	White	Primary tumor	DFCI-ONCOPANEL-3
GENIE-DFCI-037709	GENIE-DFCI-037709-158953	No	Non-Small Cell Lung Cancer	Lung Adenocarcinoma	2	7	NA	Female	Non-Spanish/non-Hispanic	Primary	73	DFCI	LUAD	White	Primary tumor	DFCI-ONCOPANEL-3
GENIE-DFCI-037709	GENIE-DFCI-037709-1304330	No	Non-Small Cell Lung Cancer	Lung Adenocarcinoma	2	5	NA	Female	Non-Spanish/non-Hispanic	Metastasis	73	DFCI	LUAD	White	Metastasis site unspecified	DFCI-ONCOPANEL-3.1
GENIE-DFCI-037710	GENIE-DFCI-037710-158976	Yes	Melanoma	Melanoma	1	21	NA	Male	Non-Spanish/non-Hispanic	Primary	78	DFCI	MEL	White	Primary tumor	DFCI-ONCOPANEL-3
GENIE-DFCI-037726	GENIE-DFCI-037726-74574	No	Non-Small Cell Lung Cancer	Lung Squamous Cell Carcinoma	1	14	NA	Female	Non-Spanish/non-Hispanic	Metastasis	88	DFCI	LUSC	White	Metastasis site unspecified	DFCI-ONCOPANEL-3
GENIE-DFCI-037732	GENIE-DFCI-037732-88223	No	Soft Tissue Sarcoma	Desmoid/Aggressive Fibromatosis	1	13	NA	Female	Non-Spanish/non-Hispanic	Primary	<18	DFCI	DES	Asian	Primary tumor	DFCI-ONCOPANEL-3
GENIE-DFCI-037745	GENIE-DFCI-037745-88494	No	Colorectal Cancer	Colon Adenocarcinoma	1	8	NA	Male	Non-Spanish/non-Hispanic	Metastasis	71	DFCI	COAD	White	Metastasis site unspecified	DFCI-ONCOPANEL-3
GENIE-DFCI-037756	GENIE-DFCI-037756-75014	No	Thyroid Cancer	Papillary Thyroid Cancer	1	2	NA	Male	Non-Spanish/non-Hispanic	Metastasis	63	DFCI	THPA	White	Metastasis site unspecified	DFCI-ONCOPANEL-3
GENIE-DFCI-037760	GENIE-DFCI-037760-88566	No	Non-Small Cell Lung Cancer	Lung Adenocarcinoma	1	7	NA	Female	Non-Spanish/non-Hispanic	Primary	56	DFCI	LUAD	White	Primary tumor	DFCI-ONCOPANEL-3
GENIE-DFCI-037775	GENIE-DFCI-037775-74290	No	Non-Small Cell Lung Cancer	Lung Squamous Cell Carcinoma	1	17	NA	Male	Non-Spanish/non-Hispanic	Primary	74	DFCI	LUSC	White	Primary tumor	DFCI-ONCOPANEL-3
GENIE-DFCI-037783	GENIE-DFCI-037783-74306	No	Thyroid Cancer	Papillary Thyroid Cancer	1	4	NA	Male	Non-Spanish/non-Hispanic	Primary	63	DFCI	THPA	White	Primary tumor	DFCI-ONCOPANEL-3
GENIE-DFCI-037784	GENIE-DFCI-037784-116452	No	Thyroid Cancer	Papillary Thyroid Cancer	1	3	NA	Female	Non-Spanish/non-Hispanic	Metastasis	45	DFCI	THPA	White	Metastasis site unspecified	DFCI-ONCOPANEL-3
GENIE-DFCI-037805	GENIE-DFCI-037805-159016	No	Colorectal Cancer	Colon Adenocarcinoma	1	14	NA	Male	Non-Spanish/non-Hispanic	Primary	19	DFCI	COAD	White	Primary tumor	DFCI-ONCOPANEL-3
GENIE-DFCI-037806	GENIE-DFCI-037806-74684	No	Cancer of Unknown Primary	Squamous Cell Carcinoma, NOS	1	34	NA	Male	Non-Spanish/non-Hispanic	Not Applicable or Heme	53	DFCI	SCCNOS	White	Not applicable or hematologic malignancy	DFCI-ONCOPANEL-3
GENIE-DFCI-037814	GENIE-DFCI-037814-617726	No	Soft Tissue Sarcoma	Sarcoma, NOS	3	6	NA	Female	Non-Spanish/non-Hispanic	Metastasis	46	DFCI	SARCNOS	White	Metastasis site unspecified	DFCI-ONCOPANEL-3
GENIE-DFCI-037814	GENIE-DFCI-037814-203561	No	Soft Tissue Sarcoma	Sarcoma, NOS	3	5	NA	Female	Non-Spanish/non-Hispanic	Metastasis	46	DFCI	SARCNOS	White	Metastasis site unspecified	DFCI-ONCOPANEL-3
GENIE-DFCI-037823	GENIE-DFCI-037823-74429	No	Thyroid Cancer	Medullary Thyroid Cancer	1	4	NA	Male	Non-Spanish/non-Hispanic	Primary	58	DFCI	THME	White	Primary tumor	DFCI-ONCOPANEL-3
GENIE-DFCI-037834	GENIE-DFCI-037834-74285	No	Colorectal Cancer	Colon Adenocarcinoma	1	13	NA	Female	Non-Spanish/non-Hispanic	Primary	57	DFCI	COAD	White	Primary tumor	DFCI-ONCOPANEL-3
GENIE-DFCI-037843	GENIE-DFCI-037843-88207	No	Soft Tissue Sarcoma	Epithelioid Sarcoma	1	6	NA	Male	Non-Spanish/non-Hispanic	Primary	<18	DFCI	EPIS	White	Primary tumor	DFCI-ONCOPANEL-3
GENIE-DFCI-037855	GENIE-DFCI-037855-130656	No	Cancer of Unknown Primary	Adenocarcinoma, NOS	1	14	NA	Male	Non-Spanish/non-Hispanic	Metastasis	34	DFCI	ADNOS	Asian	Metastasis site unspecified	DFCI-ONCOPANEL-3
GENIE-DFCI-037856	GENIE-DFCI-037856-74597	No	Non-Small Cell Lung Cancer	Lung Adenocarcinoma	2	6	NA	Male	Non-Spanish/non-Hispanic	Primary	70	DFCI	LUAD	White	Primary tumor	DFCI-ONCOPANEL-3
GENIE-DFCI-037856	GENIE-DFCI-037856-74516	No	Non-Small Cell Lung Cancer	Lung Adenocarcinoma	2	6	NA	Male	Non-Spanish/non-Hispanic	Primary	70	DFCI	LUAD	White	Primary tumor	DFCI-ONCOPANEL-3
GENIE-DFCI-037865	GENIE-DFCI-037865-74747	No	Colorectal Cancer	Colon Adenocarcinoma	1	7	NA	Male	Non-Spanish/non-Hispanic	Primary	70	DFCI	COAD	White	Primary tumor	DFCI-ONCOPANEL-3
GENIE-DFCI-037869	GENIE-DFCI-037869-74694	No	Colorectal Cancer	Rectal Adenocarcinoma	1	10	NA	Male	Non-Spanish/non-Hispanic	Primary	52	DFCI	READ	White	Primary tumor	DFCI-ONCOPANEL-3
GENIE-DFCI-037873	GENIE-DFCI-037873-74668	No	Glioma	Oligodendroglioma	1	6	NA	Male	Non-Spanish/non-Hispanic	Primary	40	DFCI	ODG	White	Primary tumor	DFCI-ONCOPANEL-3
GENIE-DFCI-037896	GENIE-DFCI-037896-74442	No	Non-Small Cell Lung Cancer	Lung Adenocarcinoma	1	9	NA	Male	Non-Spanish/non-Hispanic	Primary	80	DFCI	LUAD	White	Primary tumor	DFCI-ONCOPANEL-3
GENIE-DFCI-037905	GENIE-DFCI-037905-74209	No	Colorectal Cancer	Rectal Adenocarcinoma	1	178	NA	Male	Non-Spanish/non-Hispanic	Primary	66	DFCI	READ	White	Primary tumor	DFCI-ONCOPANEL-3
GENIE-DFCI-037908	GENIE-DFCI-037908-116292	No	Soft Tissue Sarcoma	Embryonal Rhabdomyosarcoma	1	6	NA	Male	Non-Spanish/non-Hispanic	Primary	<18	DFCI	ERMS	White	Primary tumor	DFCI-ONCOPANEL-3
GENIE-DFCI-037922	GENIE-DFCI-037922-88517	No	Colorectal Cancer	Colon Adenocarcinoma	1	8	NA	Male	Non-Spanish/non-Hispanic	Primary	56	DFCI	COAD	White	Primary tumor	DFCI-ONCOPANEL-3
GENIE-DFCI-037926	GENIE-DFCI-037926-2089872	No	Colorectal Cancer	Colon Adenocarcinoma	2	6	NA	Male	Non-Spanish/non-Hispanic	Metastasis	55	DFCI	COAD	White	Metastasis site unspecified	DFCI-ONCOPANEL-3.1
GENIE-DFCI-037935	GENIE-DFCI-037935-116437	No	Cancer of Unknown Primary	Poorly Differentiated Carcinoma, NOS	1	12	NA	Female	Non-Spanish/non-Hispanic	Metastasis	73	DFCI	PDC	White	Metastasis site unspecified	DFCI-ONCOPANEL-3
GENIE-DFCI-037936	GENIE-DFCI-037936-3306600	No	Cancer of Unknown Primary	Adenocarcinoma, NOS	2	12	NA	Male	Non-Spanish/non-Hispanic	Metastasis	61	DFCI	ADNOS	White	Local recurrence	DFCI-ONCOPANEL-3.1
GENIE-DFCI-037944	GENIE-DFCI-037944-74424	No	Colorectal Cancer	Colon Adenocarcinoma	1	9	NA	Female	Non-Spanish/non-Hispanic	Primary	55	DFCI	COAD	White	Primary tumor	DFCI-ONCOPANEL-3
GENIE-DFCI-037954	GENIE-DFCI-037954-116374	Yes	Thyroid Cancer	Papillary Thyroid Cancer	1	7	NA	Female	Non-Spanish/non-Hispanic	Metastasis	63	DFCI	THPA	White	Metastasis site unspecified	DFCI-ONCOPANEL-3
GENIE-DFCI-037956	GENIE-DFCI-037956-3914213	No	Soft Tissue Sarcoma	Solitary Fibrous Tumor/Hemangiopericytoma	3	8	NA	Male	Non-Spanish/non-Hispanic	Primary	73	DFCI	SFT	White	Primary tumor	DFCI-ONCOPANEL-3.1
GENIE-DFCI-037956	GENIE-DFCI-037956-3914106	No	Soft Tissue Sarcoma	Solitary Fibrous Tumor/Hemangiopericytoma	3	8	NA	Male	Non-Spanish/non-Hispanic	Primary	73	DFCI	SFT	White	Primary tumor	DFCI-ONCOPANEL-3.1
GENIE-DFCI-037958	GENIE-DFCI-037958-74360	Yes	Bladder Cancer	Bladder Urothelial Carcinoma	1	6	NA	Male	Non-Spanish/non-Hispanic	Primary	62	DFCI	BLCA	White	Primary tumor	DFCI-ONCOPANEL-3
GENIE-DFCI-037961	GENIE-DFCI-037961-74984	No	Non-Small Cell Lung Cancer	Lung Adenocarcinoma	1	12	NA	Male	Non-Spanish/non-Hispanic	Metastasis	46	DFCI	LUAD	White	Metastasis site unspecified	DFCI-ONCOPANEL-3
GENIE-DFCI-037974	GENIE-DFCI-037974-159050	No	Colorectal Cancer	Rectal Adenocarcinoma	1	8	NA	Female	Non-Spanish/non-Hispanic	Primary	63	DFCI	READ	White	Primary tumor	DFCI-ONCOPANEL-3
GENIE-DFCI-037976	GENIE-DFCI-037976-74797	No	Melanoma	Melanoma	1	23	NA	Female	Non-Spanish/non-Hispanic	Primary	29	DFCI	MEL	White	Primary tumor	DFCI-ONCOPANEL-3
GENIE-DFCI-037979	GENIE-DFCI-037979-74703	No	Colorectal Cancer	Colon Adenocarcinoma	1	12	NA	Male	Non-Spanish/non-Hispanic	Primary	45	DFCI	COAD	White	Primary tumor	DFCI-ONCOPANEL-3
GENIE-DFCI-037981	GENIE-DFCI-037981-74163	No	Colorectal Cancer	Colon Adenocarcinoma	1	16	NA	Male	Non-Spanish/non-Hispanic	Primary	60	DFCI	COAD	White	Primary tumor	DFCI-ONCOPANEL-3
GENIE-DFCI-037984	GENIE-DFCI-037984-74576	Yes	Colorectal Cancer	Colon Adenocarcinoma	1	15	NA	Male	Non-Spanish/non-Hispanic	Primary	65	DFCI	COAD	White	Primary tumor	DFCI-ONCOPANEL-3
GENIE-DFCI-037989	GENIE-DFCI-037989-74702	No	Non-Small Cell Lung Cancer	Lung Adenocarcinoma	2	17	NA	Female	Non-Spanish/non-Hispanic	Metastasis	67	DFCI	LUAD	White	Metastasis site unspecified	DFCI-ONCOPANEL-3
GENIE-DFCI-037989	GENIE-DFCI-037989-3446413	No	Non-Small Cell Lung Cancer	Lung Adenocarcinoma	2	14	NA	Female	Non-Spanish/non-Hispanic	Metastasis	67	DFCI	LUAD	White	Metastasis site unspecified	DFCI-ONCOPANEL-3.1
GENIE-DFCI-037991	GENIE-DFCI-037991-74469	No	Soft Tissue Sarcoma	Sarcoma, NOS	1	2	NA	Male	Non-Spanish/non-Hispanic	Primary	50	DFCI	SARCNOS	White	Primary tumor	DFCI-ONCOPANEL-3
GENIE-DFCI-037994	GENIE-DFCI-037994-130646	No	Non-Small Cell Lung Cancer	Non-Small Cell Lung Cancer	2	6	NA	Male	Non-Spanish/non-Hispanic	Primary	74	DFCI	NSCLC	White	Primary tumor	DFCI-ONCOPANEL-3
GENIE-DFCI-038012	GENIE-DFCI-038012-158901	No	Bladder Cancer	Bladder Adenocarcinoma	1	6	NA	Female	Non-Spanish/non-Hispanic	Primary	64	DFCI	BLAD	White	Primary tumor	DFCI-ONCOPANEL-3
GENIE-DFCI-038021	GENIE-DFCI-038021-757633	No	Non-Small Cell Lung Cancer	Lung Adenocarcinoma	2	32	NA	Female	Non-Spanish/non-Hispanic	Metastasis	55	DFCI	LUAD	White	Metastasis site unspecified	DFCI-ONCOPANEL-3
GENIE-DFCI-038021	GENIE-DFCI-038021-75023	No	Non-Small Cell Lung Cancer	Lung Adenocarcinoma	2	37	NA	Female	Non-Spanish/non-Hispanic	Primary	55	DFCI	LUAD	White	Primary tumor	DFCI-ONCOPANEL-3
GENIE-DFCI-038023	GENIE-DFCI-038023-88584	No	Cancer of Unknown Primary	Neuroendocrine Tumor, NOS	1	2	NA	Female	Non-Spanish/non-Hispanic	Metastasis	55	DFCI	NETNOS	White	Metastasis site unspecified	DFCI-ONCOPANEL-3
GENIE-DFCI-038025	GENIE-DFCI-038025-74167	No	Colorectal Cancer	Colon Adenocarcinoma	1	10	NA	Male	Non-Spanish/non-Hispanic	Primary	67	DFCI	COAD	White	Primary tumor	DFCI-ONCOPANEL-3
GENIE-DFCI-038028	GENIE-DFCI-038028-74835	No	Non-Small Cell Lung Cancer	Non-Small Cell Lung Cancer	1	11	NA	Male	Non-Spanish/non-Hispanic	Primary	63	DFCI	NSCLC	White	Primary tumor	DFCI-ONCOPANEL-3
GENIE-DFCI-038029	GENIE-DFCI-038029-74913	No	Cancer of Unknown Primary	Adenocarcinoma, NOS	1	2	NA	Female	Non-Spanish/non-Hispanic	Primary	71	DFCI	ADNOS	White	Primary tumor	DFCI-ONCOPANEL-3
GENIE-DFCI-038032	GENIE-DFCI-038032-74564	No	Cancer of Unknown Primary	Cancer of Unknown Primary	1	7	NA	Male	Non-Spanish/non-Hispanic	Not Applicable or Heme	57	DFCI	CUP	White	Not applicable or hematologic malignancy	DFCI-ONCOPANEL-3
GENIE-DFCI-038042	GENIE-DFCI-038042-203673	No	Non-Small Cell Lung Cancer	Lung Adenocarcinoma	1	15	NA	Male	Non-Spanish/non-Hispanic	Primary	81	DFCI	LUAD	White	Primary tumor	DFCI-ONCOPANEL-3
GENIE-DFCI-038061	GENIE-DFCI-038061-234253	No	Glioma	High-Grade Glioma, NOS	1	10	NA	Female	Non-Spanish/non-Hispanic	Primary	57	DFCI	HGGNOS	White	Primary tumor	DFCI-ONCOPANEL-3
GENIE-DFCI-038117	GENIE-DFCI-038117-249648	No	Colorectal Cancer	Colon Adenocarcinoma	1	8	NA	Female	Non-Spanish/non-Hispanic	Metastasis	54	DFCI	COAD	Asian	Metastasis site unspecified	DFCI-ONCOPANEL-3
GENIE-DFCI-038133	GENIE-DFCI-038133-218941	Yes	Glioma	Glioblastoma	1	9	NA	Male	Non-Spanish/non-Hispanic	Primary	45	DFCI	GB	White	Primary tumor	DFCI-ONCOPANEL-3
GENIE-DFCI-038203	GENIE-DFCI-038203-203595	No	Colorectal Cancer	Colon Adenocarcinoma	1	6	NA	Male	Non-Spanish/non-Hispanic	Metastasis	64	DFCI	COAD	White	Metastasis site unspecified	DFCI-ONCOPANEL-3
GENIE-DFCI-038224	GENIE-DFCI-038224-173875	No	Non-Small Cell Lung Cancer	Lung Adenocarcinoma	1	9	NA	Female	Non-Spanish/non-Hispanic	Primary	67	DFCI	LUAD	White	Primary tumor	DFCI-ONCOPANEL-3
GENIE-DFCI-038239	GENIE-DFCI-038239-173608	Yes	Glioma	Glioblastoma	1	4	NA	Female	Non-Spanish/non-Hispanic	Primary	78	DFCI	GB	White	Primary tumor	DFCI-ONCOPANEL-3
GENIE-DFCI-038268	GENIE-DFCI-038268-249918	Yes	Cancer of Unknown Primary	Squamous Cell Carcinoma, NOS	1	66	NA	Male	Non-Spanish/non-Hispanic	Metastasis	67	DFCI	SCCNOS	White	Metastasis site unspecified	DFCI-ONCOPANEL-3
GENIE-DFCI-038272	GENIE-DFCI-038272-265963	No	Non-Small Cell Lung Cancer	Lung Adenocarcinoma	2	9	NA	Female	Non-Spanish/non-Hispanic	Primary	77	DFCI	LUAD	White	Primary tumor	DFCI-ONCOPANEL-3
GENIE-DFCI-038340	GENIE-DFCI-038340-218971	No	Colorectal Cancer	Colon Adenocarcinoma	1	8	NA	Male	Non-Spanish/non-Hispanic	Primary	55	DFCI	COAD	White	Primary tumor	DFCI-ONCOPANEL-3
GENIE-DFCI-038429	GENIE-DFCI-038429-218943	No	Non-Small Cell Lung Cancer	Lung Adenocarcinoma	1	5	NA	Male	Non-Spanish/non-Hispanic	Metastasis	60	DFCI	LUAD	White	Metastasis site unspecified	DFCI-ONCOPANEL-3
GENIE-DFCI-038437	GENIE-DFCI-038437-250274	No	Non-Small Cell Lung Cancer	Non-Small Cell Lung Cancer	1	13	NA	Male	Non-Spanish/non-Hispanic	Primary	70	DFCI	NSCLC	White	Primary tumor	DFCI-ONCOPANEL-3
GENIE-DFCI-038505	GENIE-DFCI-038505-218561	No	Cancer of Unknown Primary	Neuroendocrine Tumor, NOS	1	7	NA	Female	Non-Spanish/non-Hispanic	Metastasis	64	DFCI	NETNOS	White	Metastasis site unspecified	DFCI-ONCOPANEL-3
GENIE-DFCI-038511	GENIE-DFCI-038511-218933	No	Cancer of Unknown Primary	Neuroendocrine Tumor, NOS	1	2	NA	Female	Non-Spanish/non-Hispanic	Primary	67	DFCI	NETNOS	White	Primary tumor	DFCI-ONCOPANEL-3
GENIE-DFCI-038522	GENIE-DFCI-038522-203675	No	Colorectal Cancer	Colon Adenocarcinoma	1	16	NA	Female	Non-Spanish/non-Hispanic	Primary	80	DFCI	COAD	White	Primary tumor	DFCI-ONCOPANEL-3
GENIE-DFCI-038525	GENIE-DFCI-038525-249979	No	Soft Tissue Sarcoma	Hemangioma	1	7	NA	Female	Non-Spanish/non-Hispanic	Primary	54	DFCI	HEMA	White	Primary tumor	DFCI-ONCOPANEL-3
GENIE-DFCI-038532	GENIE-DFCI-038532-234487	No	Colorectal Cancer	Colon Adenocarcinoma	1	16	NA	Female	Non-Spanish/non-Hispanic	Primary	42	DFCI	COAD	White	Primary tumor	DFCI-ONCOPANEL-3
GENIE-DFCI-038617	GENIE-DFCI-038617-173792	No	Non-Small Cell Lung Cancer	Lung Carcinoid	1	1	NA	Female	Non-Spanish/non-Hispanic	Primary	52	DFCI	LUCA	White	Primary tumor	DFCI-ONCOPANEL-3
GENIE-DFCI-038675	GENIE-DFCI-038675-250200	No	Non-Small Cell Lung Cancer	Poorly Differentiated Non-Small Cell Lung Cancer	1	8	NA	Female	Non-Spanish/non-Hispanic	Primary	62	DFCI	NSCLCPD	White	Primary tumor	DFCI-ONCOPANEL-3
GENIE-DFCI-038700	GENIE-DFCI-038700-202861	No	Head and Neck Cancer	Head and Neck Squamous Cell Carcinoma	1	3	NA	Male	Non-Spanish/non-Hispanic	Primary	58	DFCI	HNSC	White	Primary tumor	DFCI-ONCOPANEL-3
GENIE-DFCI-038728	GENIE-DFCI-038728-218929	No	Non-Small Cell Lung Cancer	Lung Adenocarcinoma	1	9	NA	Female	Non-Spanish/non-Hispanic	Primary	53	DFCI	LUAD	White	Primary tumor	DFCI-ONCOPANEL-3
GENIE-DFCI-038732	GENIE-DFCI-038732-234199	Yes	Melanoma	Melanoma	1	52	NA	Male	Non-Spanish/non-Hispanic	Primary	61	DFCI	MEL	White	Primary tumor	DFCI-ONCOPANEL-3
GENIE-DFCI-038802	GENIE-DFCI-038802-250214	No	Glioma	Glioblastoma	1	3	NA	Female	Non-Spanish/non-Hispanic	Metastasis	60	DFCI	GB	White	Local recurrence	DFCI-ONCOPANEL-3
GENIE-DFCI-038840	GENIE-DFCI-038840-203500	Yes	Soft Tissue Sarcoma	Sarcoma, NOS	1	23	NA	Male	Non-Spanish/non-Hispanic	Metastasis	78	DFCI	SARCNOS	White	Local recurrence	DFCI-ONCOPANEL-3
GENIE-DFCI-038869	GENIE-DFCI-038869-203391	No	Head and Neck Cancer	Oral Cavity Squamous Cell Carcinoma	1	10	NA	Male	Non-Spanish/non-Hispanic	Primary	76	DFCI	OCSC	White	Primary tumor	DFCI-ONCOPANEL-3
GENIE-DFCI-038925	GENIE-DFCI-038925-4004578	No	Colorectal Cancer	Colon Adenocarcinoma	3	25	NA	Female	Non-Spanish/non-Hispanic	Metastasis	26	DFCI	COAD	White	Metastasis site unspecified	DFCI-ONCOPANEL-3.1
GENIE-DFCI-038925	GENIE-DFCI-038925-3998110	No	Colorectal Cancer	Colon Adenocarcinoma	3	25	NA	Female	Non-Spanish/non-Hispanic	Metastasis	26	DFCI	COAD	White	Metastasis site unspecified	DFCI-ONCOPANEL-3.1
GENIE-DFCI-038938	GENIE-DFCI-038938-250201	No	Non-Small Cell Lung Cancer	Non-Small Cell Lung Cancer	1	11	NA	Female	Non-Spanish/non-Hispanic	Primary	78	DFCI	NSCLC	White	Primary tumor	DFCI-ONCOPANEL-3
GENIE-DFCI-038948	GENIE-DFCI-038948-202161	No	Non-Small Cell Lung Cancer	Lung Adenocarcinoma	1	30	NA	Female	Non-Spanish/non-Hispanic	Primary	51	DFCI	LUAD	White	Primary tumor	DFCI-ONCOPANEL-3
GENIE-DFCI-038987	GENIE-DFCI-038987-234186	No	Colorectal Cancer	Colon Adenocarcinoma	2	69	NA	Female	Non-Spanish/non-Hispanic	Primary	88	DFCI	COAD	White	Primary tumor	DFCI-ONCOPANEL-3
GENIE-DFCI-039015	GENIE-DFCI-039015-250205	No	Glioma	High-Grade Glioma, NOS	1	9	NA	Male	Non-Spanish/non-Hispanic	Primary	19	DFCI	HGGNOS	Asian	Primary tumor	DFCI-ONCOPANEL-3
GENIE-DFCI-039020	GENIE-DFCI-039020-218518	No	Colorectal Cancer	Colon Adenocarcinoma	1	7	NA	Female	Non-Spanish/non-Hispanic	Primary	52	DFCI	COAD	White	Primary tumor	DFCI-ONCOPANEL-3
GENIE-DFCI-039033	GENIE-DFCI-039033-218911	No	Non-Small Cell Lung Cancer	Non-Small Cell Lung Cancer	1	11	NA	Female	Non-Spanish/non-Hispanic	Primary	57	DFCI	NSCLC	White	Primary tumor	DFCI-ONCOPANEL-3
GENIE-DFCI-039067	GENIE-DFCI-039067-173715	Yes	Glioma	Oligodendroglioma	1	27	NA	Male	Non-Spanish/non-Hispanic	Metastasis	61	DFCI	ODG	White	Local recurrence	DFCI-ONCOPANEL-3
GENIE-DFCI-039097	GENIE-DFCI-039097-173867	No	Non-Small Cell Lung Cancer	Non-Small Cell Lung Cancer	1	13	NA	Female	Non-Spanish/non-Hispanic	Primary	76	DFCI	NSCLC	White	Primary tumor	DFCI-ONCOPANEL-3
GENIE-DFCI-039131	GENIE-DFCI-039131-203438	No	Colorectal Cancer	Colon Adenocarcinoma	1	349	NA	Male	Non-Spanish/non-Hispanic	Primary	62	DFCI	COAD	White	Primary tumor	DFCI-ONCOPANEL-3
GENIE-DFCI-039132	GENIE-DFCI-039132-249338	No	Non-Small Cell Lung Cancer	Lung Adenocarcinoma	1	15	NA	Female	Non-Spanish/non-Hispanic	Primary	69	DFCI	LUAD	White	Primary tumor	DFCI-ONCOPANEL-3
GENIE-DFCI-039173	GENIE-DFCI-039173-203526	No	Cancer of Unknown Primary	Cancer of Unknown Primary, NOS	1	7	NA	Female	Non-Spanish/non-Hispanic	Metastasis	82	DFCI	CUPNOS	White	Metastasis site unspecified	DFCI-ONCOPANEL-3
GENIE-DFCI-039179	GENIE-DFCI-039179-173712	No	Glioma	Glioblastoma Multiforme	1	12	NA	Female	Non-Spanish/non-Hispanic	Primary	75	DFCI	GBM	White	Primary tumor	DFCI-ONCOPANEL-3
GENIE-DFCI-039182	GENIE-DFCI-039182-234031	Yes	Thyroid Cancer	Papillary Thyroid Cancer	1	7	NA	Female	Non-Spanish/non-Hispanic	Primary	83	DFCI	THPA	White	Primary tumor	DFCI-ONCOPANEL-3
GENIE-DFCI-039194	GENIE-DFCI-039194-188655	No	Non-Small Cell Lung Cancer	Lung Adenocarcinoma	1	20	NA	Female	Non-Spanish/non-Hispanic	Primary	70	DFCI	LUAD	White	Primary tumor	DFCI-ONCOPANEL-3
GENIE-DFCI-039278	GENIE-DFCI-039278-188360	No	Colorectal Cancer	Colon Adenocarcinoma	1	8	NA	Male	Non-Spanish/non-Hispanic	Primary	60	DFCI	COAD	White	Primary tumor	DFCI-ONCOPANEL-3
GENIE-DFCI-039338	GENIE-DFCI-039338-173674	No	Non-Small Cell Lung Cancer	Lung Adenocarcinoma	1	14	NA	Female	Non-Spanish/non-Hispanic	Primary	68	DFCI	LUAD	White	Primary tumor	DFCI-ONCOPANEL-3
GENIE-DFCI-039349	GENIE-DFCI-039349-218329	No	Non-Small Cell Lung Cancer	Lung Adenocarcinoma	1	40	NA	Female	Non-Spanish/non-Hispanic	Primary	65	DFCI	LUAD	White	Primary tumor	DFCI-ONCOPANEL-3
GENIE-DFCI-039394	GENIE-DFCI-039394-217837	No	Cancer of Unknown Primary	Cancer of Unknown Primary	1	13	NA	Male	Non-Spanish/non-Hispanic	Metastasis	70	DFCI	CUP	White	Metastasis site unspecified	DFCI-ONCOPANEL-3
GENIE-DFCI-039428	GENIE-DFCI-039428-203686	No	Non-Small Cell Lung Cancer	Lung Adenocarcinoma	1	6	NA	Female	Non-Spanish/non-Hispanic	Primary	76	DFCI	LUAD	White	Primary tumor	DFCI-ONCOPANEL-3
GENIE-DFCI-039511	GENIE-DFCI-039511-188558	Yes	Melanoma	Melanoma	1	46	NA	Female	Non-Spanish/non-Hispanic	Metastasis	69	DFCI	MEL	White	Metastasis site unspecified	DFCI-ONCOPANEL-3
GENIE-DFCI-039512	GENIE-DFCI-039512-203594	Yes	Hepatobiliary Cancer	Cholangiocarcinoma	1	8	NA	Male	Non-Spanish/non-Hispanic	Primary	58	DFCI	CHOL	White	Primary tumor	DFCI-ONCOPANEL-3
GENIE-DFCI-039514	GENIE-DFCI-039514-173853	No	Non-Small Cell Lung Cancer	Lung Adenocarcinoma	1	15	NA	Female	Non-Spanish/non-Hispanic	Metastasis	59	DFCI	LUAD	White	Metastasis site unspecified	DFCI-ONCOPANEL-3
GENIE-DFCI-039555	GENIE-DFCI-039555-234048	Yes	Glioma	Glioblastoma	1	4	NA	Male	Non-Spanish/non-Hispanic	Unspecified	51	DFCI	GB	White	Not otherwise specified	DFCI-ONCOPANEL-3
GENIE-DFCI-039579	GENIE-DFCI-039579-188641	No	Soft Tissue Sarcoma	Dedifferentiated Liposarcoma	1	3	NA	Male	Non-Spanish/non-Hispanic	Metastasis	64	DFCI	DDLS	White	Local recurrence	DFCI-ONCOPANEL-3
GENIE-DFCI-039692	GENIE-DFCI-039692-234141	Yes	Non-Small Cell Lung Cancer	Lung Adenocarcinoma	1	9	NA	Male	Spanish/Hispanic	Primary	48	DFCI	LUAD	White	Primary tumor	DFCI-ONCOPANEL-3
GENIE-DFCI-039764	GENIE-DFCI-039764-234151	No	Soft Tissue Sarcoma	Myxofibrosarcoma	1	5	NA	Female	Non-Spanish/non-Hispanic	Primary	52	DFCI	MFS	White	Primary tumor	DFCI-ONCOPANEL-3
GENIE-DFCI-039803	GENIE-DFCI-039803-218748	Yes	Bladder Cancer	Bladder Urothelial Carcinoma	1	18	NA	Female	Non-Spanish/non-Hispanic	Metastasis	63	DFCI	BLCA	White	Metastasis site unspecified	DFCI-ONCOPANEL-3
GENIE-DFCI-039850	GENIE-DFCI-039850-250202	No	Colorectal Cancer	Colon Adenocarcinoma	1	11	NA	Female	Non-Spanish/non-Hispanic	Primary	85	DFCI	COAD	White	Primary tumor	DFCI-ONCOPANEL-3
GENIE-DFCI-039934	GENIE-DFCI-039934-250183	No	Non-Small Cell Lung Cancer	Atypical Lung Carcinoid	1	27	NA	Female	Non-Spanish/non-Hispanic	Metastasis	58	DFCI	ALUCA	White	Metastasis site unspecified	DFCI-ONCOPANEL-3
GENIE-DFCI-039976	GENIE-DFCI-039976-218548	No	Soft Tissue Sarcoma	Hemangioma	1	9	NA	Female	Non-Spanish/non-Hispanic	Primary	42	DFCI	HEMA	White	Primary tumor	DFCI-ONCOPANEL-3
GENIE-DFCI-039982	GENIE-DFCI-039982-173848	No	Cancer of Unknown Primary	Squamous Cell Carcinoma, NOS	1	18	NA	Male	Non-Spanish/non-Hispanic	Primary	53	DFCI	SCCNOS	White	Primary tumor	DFCI-ONCOPANEL-3
GENIE-DFCI-039986	GENIE-DFCI-039986-173611	Yes	Melanoma	Melanoma	1	18	NA	Male	Non-Spanish/non-Hispanic	Metastasis	57	DFCI	MEL	White	Metastasis site unspecified	DFCI-ONCOPANEL-3
GENIE-DFCI-039990	GENIE-DFCI-039990-218935	No	Hepatobiliary Cancer	Intrahepatic Cholangiocarcinoma	1	7	NA	Female	Non-Spanish/non-Hispanic	Primary	69	DFCI	IHCH	White	Primary tumor	DFCI-ONCOPANEL-3
GENIE-DFCI-040049	GENIE-DFCI-040049-233895	No	Colorectal Cancer	Colon Adenocarcinoma	1	12	NA	Male	Non-Spanish/non-Hispanic	Metastasis	67	DFCI	COAD	White	Metastasis site unspecified	DFCI-ONCOPANEL-3
GENIE-DFCI-040100	GENIE-DFCI-040100-249971	No	Bladder Cancer	Upper Tract Urothelial Carcinoma	1	15	NA	Female	Non-Spanish/non-Hispanic	Primary	80	DFCI	UTUC	White	Primary tumor	DFCI-ONCOPANEL-3
GENIE-DFCI-040103	GENIE-DFCI-040103-188560	Yes	Soft Tissue Sarcoma	Myxoid/Round-Cell Liposarcoma	1	4	NA	Female	Non-Spanish/non-Hispanic	Metastasis	49	DFCI	MRLS	White	Metastasis site unspecified	DFCI-ONCOPANEL-3
GENIE-DFCI-040157	GENIE-DFCI-040157-173799	No	Colorectal Cancer	Colorectal Adenocarcinoma	1	8	NA	Female	Non-Spanish/non-Hispanic	Metastasis	57	DFCI	COADREAD	White	Metastasis site unspecified	DFCI-ONCOPANEL-3
GENIE-DFCI-040190	GENIE-DFCI-040190-203480	No	Soft Tissue Sarcoma	Sarcoma, NOS	1	7	NA	Female	Non-Spanish/non-Hispanic	Metastasis	52	DFCI	SARCNOS	White	Metastasis site unspecified	DFCI-ONCOPANEL-3
GENIE-DFCI-040193	GENIE-DFCI-040193-173661	Yes	Glioma	Glioblastoma Multiforme	1	10	NA	Female	Non-Spanish/non-Hispanic	Primary	71	DFCI	GBM	White	Primary tumor	DFCI-ONCOPANEL-3
GENIE-DFCI-040207	GENIE-DFCI-040207-234065	No	Soft Tissue Sarcoma	Leiomyosarcoma	1	6	NA	Female	Non-Spanish/non-Hispanic	Metastasis	66	DFCI	LMS	White	Metastasis site unspecified	DFCI-ONCOPANEL-3
GENIE-DFCI-040215	GENIE-DFCI-040215-203525	No	Non-Small Cell Lung Cancer	Lung Adenocarcinoma	1	11	NA	Female	Non-Spanish/non-Hispanic	Metastasis	59	DFCI	LUAD	White	Metastasis site unspecified	DFCI-ONCOPANEL-3
GENIE-DFCI-040235	GENIE-DFCI-040235-188644	No	Colorectal Cancer	Colon Adenocarcinoma	1	63	NA	Female	Non-Spanish/non-Hispanic	Primary	61	DFCI	COAD	White	Primary tumor	DFCI-ONCOPANEL-3
GENIE-DFCI-040343	GENIE-DFCI-040343-203667	No	Non-Small Cell Lung Cancer	Lung Adenocarcinoma	1	18	NA	Female	Non-Spanish/non-Hispanic	Metastasis	55	DFCI	LUAD	White	Local recurrence	DFCI-ONCOPANEL-3
GENIE-DFCI-040360	GENIE-DFCI-040360-233857	Yes	Glioma	Oligodendroglioma	1	15	NA	Male	Non-Spanish/non-Hispanic	Metastasis	50	DFCI	ODG	White	Local recurrence	DFCI-ONCOPANEL-3
GENIE-DFCI-040379	GENIE-DFCI-040379-218621	No	Cancer of Unknown Primary	Neuroendocrine Tumor, NOS	1	5	NA	Female	Non-Spanish/non-Hispanic	Metastasis	39	DFCI	NETNOS	White	Metastasis site unspecified	DFCI-ONCOPANEL-3
GENIE-DFCI-040409	GENIE-DFCI-040409-188663	Yes	Glioma	Glioblastoma	1	8	NA	Female	Non-Spanish/non-Hispanic	Primary	48	DFCI	GB	White	Primary tumor	DFCI-ONCOPANEL-3
GENIE-DFCI-040451	GENIE-DFCI-040451-249989	Yes	Bladder Cancer	Bladder Urothelial Carcinoma	1	15	NA	Male	Non-Spanish/non-Hispanic	Primary	59	DFCI	BLCA	Black	Primary tumor	DFCI-ONCOPANEL-3
GENIE-DFCI-040480	GENIE-DFCI-040480-188569	No	Soft Tissue Sarcoma	Dedifferentiated Liposarcoma	1	7	NA	Male	Non-Spanish/non-Hispanic	Primary	75	DFCI	DDLS	White	Primary tumor	DFCI-ONCOPANEL-3
GENIE-DFCI-040528	GENIE-DFCI-040528-218529	No	Soft Tissue Sarcoma	Sarcoma, NOS	1	3	NA	Female	Non-Spanish/non-Hispanic	Primary	45	DFCI	SARCNOS	White	Primary tumor	DFCI-ONCOPANEL-3
GENIE-DFCI-040564	GENIE-DFCI-040564-3704827	No	Non-Small Cell Lung Cancer	Lung Adenocarcinoma	2	21	NA	Male	Non-Spanish/non-Hispanic	Metastasis	74	DFCI	LUAD	White	Metastasis site unspecified	DFCI-ONCOPANEL-3.1
GENIE-DFCI-040564	GENIE-DFCI-040564-218835	No	Non-Small Cell Lung Cancer	Lung Adenocarcinoma	2	16	NA	Male	Non-Spanish/non-Hispanic	Primary	74	DFCI	LUAD	White	Primary tumor	DFCI-ONCOPANEL-3
GENIE-DFCI-040584	GENIE-DFCI-040584-188380	Yes	Non-Small Cell Lung Cancer	Lung Adenocarcinoma	1	22	NA	Male	Non-Spanish/non-Hispanic	Not Applicable or Heme	76	DFCI	LUAD	White	Not applicable or hematologic malignancy	DFCI-ONCOPANEL-3
GENIE-DFCI-040592	GENIE-DFCI-040592-234474	No	Colorectal Cancer	Colon Adenocarcinoma	1	15	NA	Male	Non-Spanish/non-Hispanic	Metastasis	68	DFCI	COAD	White	Metastasis site unspecified	DFCI-ONCOPANEL-3
GENIE-DFCI-040620	GENIE-DFCI-040620-3474348	No	Hepatobiliary Cancer	Cholangiocarcinoma	2	8	NA	Female	Non-Spanish/non-Hispanic	Not Applicable or Heme	58	DFCI	CHOL	White	Not applicable or hematologic malignancy	DFCI-ONCOPANEL-3.1
GENIE-DFCI-040628	GENIE-DFCI-040628-173570	No	Glioma	Glioblastoma Multiforme	1	11	NA	Male	Non-Spanish/non-Hispanic	Primary	70	DFCI	GBM	White	Primary tumor	DFCI-ONCOPANEL-3
GENIE-DFCI-040699	GENIE-DFCI-040699-218942	No	Glioma	Glioblastoma	1	9	NA	Male	Non-Spanish/non-Hispanic	Metastasis	49	DFCI	GB	White	Local recurrence	DFCI-ONCOPANEL-3
GENIE-DFCI-040718	GENIE-DFCI-040718-188487	No	Non-Small Cell Lung Cancer	Lung Adenocarcinoma	1	31	NA	Male	Non-Spanish/non-Hispanic	Primary	62	DFCI	LUAD	White	Primary tumor	DFCI-ONCOPANEL-3
GENIE-DFCI-040749	GENIE-DFCI-040749-203631	No	Non-Small Cell Lung Cancer	Lung Adenocarcinoma	1	4	NA	Female	Non-Spanish/non-Hispanic	Primary	79	DFCI	LUAD	White	Primary tumor	DFCI-ONCOPANEL-3
GENIE-DFCI-040756	GENIE-DFCI-040756-250190	No	Cancer of Unknown Primary	Neuroendocrine Tumor, NOS	1	10	NA	Female	Non-Spanish/non-Hispanic	Primary	47	DFCI	NETNOS	White	Primary tumor	DFCI-ONCOPANEL-3
GENIE-DFCI-040827	GENIE-DFCI-040827-218981	Yes	Glioma	Glioblastoma	1	8	NA	Male	Non-Spanish/non-Hispanic	Primary	74	DFCI	GB	White	Primary tumor	DFCI-ONCOPANEL-3
GENIE-DFCI-040837	GENIE-DFCI-040837-203462	No	Cancer of Unknown Primary	Adenocarcinoma, NOS	1	6	NA	Female	Non-Spanish/non-Hispanic	Metastasis	64	DFCI	ADNOS	White	Metastasis site unspecified	DFCI-ONCOPANEL-3
GENIE-DFCI-040848	GENIE-DFCI-040848-3966041	No	Non-Small Cell Lung Cancer	Lung Adenocarcinoma	5	8	NA	Male	Non-Spanish/non-Hispanic	Metastasis	69	DFCI	LUAD	White	Metastasis site unspecified	DFCI-ONCOPANEL-3.1
GENIE-DFCI-040848	GENIE-DFCI-040848-3956904	No	Non-Small Cell Lung Cancer	Lung Adenocarcinoma	5	8	NA	Male	Non-Spanish/non-Hispanic	Metastasis	69	DFCI	LUAD	White	Metastasis site unspecified	DFCI-ONCOPANEL-3.1
GENIE-DFCI-040848	GENIE-DFCI-040848-299160	No	Non-Small Cell Lung Cancer	Lung Adenocarcinoma	5	6	NA	Male	Non-Spanish/non-Hispanic	Primary	69	DFCI	LUAD	White	Primary tumor	DFCI-ONCOPANEL-3
GENIE-DFCI-040848	GENIE-DFCI-040848-265852	No	Non-Small Cell Lung Cancer	Lung Adenocarcinoma	5	6	NA	Male	Non-Spanish/non-Hispanic	Primary	69	DFCI	LUAD	White	Primary tumor	DFCI-ONCOPANEL-3
GENIE-DFCI-040848	GENIE-DFCI-040848-234519	No	Non-Small Cell Lung Cancer	Lung Adenocarcinoma	5	5	NA	Male	Non-Spanish/non-Hispanic	Primary	69	DFCI	LUAD	White	Primary tumor	DFCI-ONCOPANEL-3
GENIE-DFCI-040882	GENIE-DFCI-040882-203503	No	Cancer of Unknown Primary	Neuroendocrine Tumor, NOS	1	5	NA	Female	Non-Spanish/non-Hispanic	Metastasis	53	DFCI	NETNOS	White	Metastasis site unspecified	DFCI-ONCOPANEL-3
GENIE-DFCI-040919	GENIE-DFCI-040919-203680	No	Non-Small Cell Lung Cancer	Lung Adenocarcinoma	1	12	NA	Female	Non-Spanish/non-Hispanic	Primary	70	DFCI	LUAD	White	Primary tumor	DFCI-ONCOPANEL-3
GENIE-DFCI-040936	GENIE-DFCI-040936-173773	No	Colorectal Cancer	Colorectal Adenocarcinoma	1	11	NA	Female	Non-Spanish/non-Hispanic	Metastasis	55	DFCI	COADREAD	White	Metastasis site unspecified	DFCI-ONCOPANEL-3
GENIE-DFCI-040985	GENIE-DFCI-040985-234317	No	Glioma	Glioblastoma	1	12	NA	Male	Non-Spanish/non-Hispanic	Not Applicable or Heme	62	DFCI	GB	White	Not applicable or hematologic malignancy	DFCI-ONCOPANEL-3
GENIE-DFCI-041059	GENIE-DFCI-041059-218901	Yes	Bladder Cancer	Bladder Urothelial Carcinoma	1	7	NA	Male	Non-Spanish/non-Hispanic	Primary	76	DFCI	BLCA	White	Primary tumor	DFCI-ONCOPANEL-3
GENIE-DFCI-041093	GENIE-DFCI-041093-173781	No	Soft Tissue Sarcoma	Leiomyosarcoma	1	10	NA	Female	Non-Spanish/non-Hispanic	Metastasis	72	DFCI	LMS	White	Metastasis site unspecified	DFCI-ONCOPANEL-3
GENIE-DFCI-041136	GENIE-DFCI-041136-218573	No	Glioma	Glioblastoma	1	74	NA	Male	Non-Spanish/non-Hispanic	Metastasis	44	DFCI	GB	White	Local recurrence	DFCI-ONCOPANEL-3
GENIE-DFCI-041166	GENIE-DFCI-041166-203665	No	Colorectal Cancer	Colon Adenocarcinoma	1	5	NA	Male	Non-Spanish/non-Hispanic	Primary	62	DFCI	COAD	White	Primary tumor	DFCI-ONCOPANEL-3
GENIE-DFCI-041269	GENIE-DFCI-041269-234096	No	Glioma	High-Grade Glioma, NOS	1	10	NA	Male	Non-Spanish/non-Hispanic	Primary	46	DFCI	HGGNOS	White	Primary tumor	DFCI-ONCOPANEL-3
GENIE-DFCI-041313	GENIE-DFCI-041313-173753	No	Colorectal Cancer	Colorectal Adenocarcinoma	1	13	NA	Female	Non-Spanish/non-Hispanic	Metastasis	38	DFCI	COADREAD	White	Metastasis site unspecified	DFCI-ONCOPANEL-3
GENIE-DFCI-041332	GENIE-DFCI-041332-218545	Yes	Hepatobiliary Cancer	Hepatocellular Carcinoma	1	11	NA	Male	Non-Spanish/non-Hispanic	Primary	64	DFCI	HCC	White	Primary tumor	DFCI-ONCOPANEL-3
GENIE-DFCI-041464	GENIE-DFCI-041464-249973	No	Melanoma	Melanoma	1	5	NA	Male	Non-Spanish/non-Hispanic	Metastasis	81	DFCI	MEL	White	Metastasis site unspecified	DFCI-ONCOPANEL-3
GENIE-DFCI-041470	GENIE-DFCI-041470-173638	No	Colorectal Cancer	Colon Adenocarcinoma	1	18	NA	Female	Non-Spanish/non-Hispanic	Primary	75	DFCI	COAD	White	Primary tumor	DFCI-ONCOPANEL-3
GENIE-DFCI-041493	GENIE-DFCI-041493-173869	No	Colorectal Cancer	Colon Adenocarcinoma	1	12	NA	Female	Non-Spanish/non-Hispanic	Primary	63	DFCI	COAD	Black	Primary tumor	DFCI-ONCOPANEL-3
GENIE-DFCI-041557	GENIE-DFCI-041557-188081	No	Head and Neck Cancer	Oral Cavity Squamous Cell Carcinoma	1	10	NA	Female	Non-Spanish/non-Hispanic	Primary	84	DFCI	OCSC	White	Primary tumor	DFCI-ONCOPANEL-3
GENIE-DFCI-041565	GENIE-DFCI-041565-217984	No	Non-Small Cell Lung Cancer	Lung Squamous Cell Carcinoma	1	9	NA	Male	Non-Spanish/non-Hispanic	Primary	63	DFCI	LUSC	White	Primary tumor	DFCI-ONCOPANEL-3
GENIE-DFCI-041768	GENIE-DFCI-041768-234526	No	Glioma	Anaplastic Astrocytoma	1	9	NA	Female	Non-Spanish/non-Hispanic	Primary	31	DFCI	AASTR	White	Primary tumor	DFCI-ONCOPANEL-3
GENIE-DFCI-041788	GENIE-DFCI-041788-250245	No	Cancer of Unknown Primary	Adenocarcinoma, NOS	1	17	NA	Female	Non-Spanish/non-Hispanic	Metastasis	63	DFCI	ADNOS	White	Metastasis site unspecified	DFCI-ONCOPANEL-3
GENIE-DFCI-041847	GENIE-DFCI-041847-250295	No	Non-Small Cell Lung Cancer	Lung Adenocarcinoma	1	74	NA	Female	Non-Spanish/non-Hispanic	Metastasis	64	DFCI	LUAD	White	Metastasis site unspecified	DFCI-ONCOPANEL-3
GENIE-DFCI-041850	GENIE-DFCI-041850-203674	No	Colorectal Cancer	Colorectal Adenocarcinoma	1	7	NA	Female	Non-Spanish/non-Hispanic	Metastasis	55	DFCI	COADREAD	White	Metastasis site unspecified	DFCI-ONCOPANEL-3
GENIE-DFCI-041937	GENIE-DFCI-041937-203493	No	Head and Neck Cancer	Oropharynx Squamous Cell Carcinoma	1	3	NA	Male	Non-Spanish/non-Hispanic	Metastasis	50	DFCI	OPHSC	White	Metastasis site unspecified	DFCI-ONCOPANEL-3
GENIE-DFCI-042061	GENIE-DFCI-042061-173864	No	Melanoma	Melanoma	1	7	NA	Male	Non-Spanish/non-Hispanic	Metastasis	85	DFCI	MEL	White	Metastasis site unspecified	DFCI-ONCOPANEL-3
GENIE-DFCI-042280	GENIE-DFCI-042280-203533	No	Colorectal Cancer	Colon Adenocarcinoma	1	7	NA	Female	Non-Spanish/non-Hispanic	Metastasis	68	DFCI	COAD	White	Metastasis site unspecified	DFCI-ONCOPANEL-3
GENIE-DFCI-042434	GENIE-DFCI-042434-203683	No	Colorectal Cancer	Colon Adenocarcinoma	2	7	NA	Female	Non-Spanish/non-Hispanic	Primary	59	DFCI	COAD	White	Primary tumor	DFCI-ONCOPANEL-3
GENIE-DFCI-042434	GENIE-DFCI-042434-265540	No	Head and Neck Cancer	Oropharynx Squamous Cell Carcinoma	2	9	NA	Female	Non-Spanish/non-Hispanic	Primary	59	DFCI	OPHSC	White	Primary tumor	DFCI-ONCOPANEL-3
GENIE-DFCI-042509	GENIE-DFCI-042509-188462	No	Non-Small Cell Lung Cancer	Lung Adenocarcinoma	1	11	NA	Female	Non-Spanish/non-Hispanic	Primary	54	DFCI	LUAD	White	Primary tumor	DFCI-ONCOPANEL-3
GENIE-DFCI-042746	GENIE-DFCI-042746-173887	No	Colorectal Cancer	Colon Adenocarcinoma	1	7	NA	Male	Non-Spanish/non-Hispanic	Metastasis	80	DFCI	COAD	White	Local recurrence	DFCI-ONCOPANEL-3
GENIE-DFCI-042922	GENIE-DFCI-042922-203355	Yes	Glioma	Glioblastoma	1	7	NA	Female	Non-Spanish/non-Hispanic	Primary	77	DFCI	GB	White	Primary tumor	DFCI-ONCOPANEL-3
GENIE-DFCI-043227	GENIE-DFCI-043227-3559342	No	Non-Small Cell Lung Cancer	Lung Adenocarcinoma	2	16	NA	Male	Non-Spanish/non-Hispanic	Primary	65	DFCI	LUAD	White	Primary tumor	DFCI-ONCOPANEL-3.1
GENIE-DFCI-043227	GENIE-DFCI-043227-234470	No	Non-Small Cell Lung Cancer	Lung Adenocarcinoma	2	22	NA	Male	Non-Spanish/non-Hispanic	Metastasis	65	DFCI	LUAD	White	Metastasis site unspecified	DFCI-ONCOPANEL-3
GENIE-DFCI-043252	GENIE-DFCI-043252-218702	No	Cancer of Unknown Primary	Neuroendocrine Tumor, NOS	1	4	NA	Male	Non-Spanish/non-Hispanic	Primary	62	DFCI	NETNOS	White	Primary tumor	DFCI-ONCOPANEL-3
GENIE-DFCI-043361	GENIE-DFCI-043361-217904	No	Thyroid Cancer	Papillary Thyroid Cancer	1	6	NA	Female	Non-Spanish/non-Hispanic	Primary	40	DFCI	THPA	White	Primary tumor	DFCI-ONCOPANEL-3
GENIE-DFCI-043424	GENIE-DFCI-043424-188665	Yes	Hepatobiliary Cancer	Hepatocellular Carcinoma	1	9	NA	Male	Non-Spanish/non-Hispanic	Metastasis	70	DFCI	HCC	White	Metastasis site unspecified	DFCI-ONCOPANEL-3
GENIE-DFCI-043684	GENIE-DFCI-043684-249616	No	Non-Small Cell Lung Cancer	Lung Adenocarcinoma	1	4	NA	Female	Non-Spanish/non-Hispanic	Primary	67	DFCI	LUAD	White	Primary tumor	DFCI-ONCOPANEL-3
GENIE-DFCI-043700	GENIE-DFCI-043700-218656	No	Cancer of Unknown Primary	Neuroendocrine Tumor, NOS	1	2	NA	Male	Non-Spanish/non-Hispanic	Metastasis	45	DFCI	NETNOS	White	Metastasis site unspecified	DFCI-ONCOPANEL-3
GENIE-DFCI-043961	GENIE-DFCI-043961-203699	No	Colorectal Cancer	Colon Adenocarcinoma	1	14	NA	Female	Non-Spanish/non-Hispanic	Metastasis	37	DFCI	COAD	White	Metastasis site unspecified	DFCI-ONCOPANEL-3
GENIE-DFCI-044066	GENIE-DFCI-044066-218619	No	Cancer of Unknown Primary	Neuroendocrine Tumor, NOS	1	5	NA	Male	Non-Spanish/non-Hispanic	Primary	61	DFCI	NETNOS	White	Primary tumor	DFCI-ONCOPANEL-3
GENIE-DFCI-044270	GENIE-DFCI-044270-188634	Yes	Glioma	Glioblastoma	3	15	NA	Male	Non-Spanish/non-Hispanic	Primary	44	DFCI	GB	White	Primary tumor	DFCI-ONCOPANEL-3
GENIE-DFCI-044270	GENIE-DFCI-044270-3884518	No	Glioma	Anaplastic Oligodendroglioma	3	61	NA	Male	Non-Spanish/non-Hispanic	Metastasis	44	DFCI	AODG	White	Local recurrence	DFCI-ONCOPANEL-3.1
GENIE-DFCI-044270	GENIE-DFCI-044270-3884165	No	Glioma	Anaplastic Oligodendroglioma	3	61	NA	Male	Non-Spanish/non-Hispanic	Metastasis	44	DFCI	AODG	White	Local recurrence	DFCI-ONCOPANEL-3.1
GENIE-DFCI-045199	GENIE-DFCI-045199-188629	No	Non-Small Cell Lung Cancer	Lung Adenocarcinoma	1	8	NA	Female	Non-Spanish/non-Hispanic	Metastasis	68	DFCI	LUAD	White	Metastasis site unspecified	DFCI-ONCOPANEL-3
GENIE-DFCI-045303	GENIE-DFCI-045303-173833	Yes	Melanoma	Melanoma	1	38	NA	Female	Non-Spanish/non-Hispanic	Metastasis	75	DFCI	MEL	White	Metastasis site unspecified	DFCI-ONCOPANEL-3
GENIE-DFCI-046105	GENIE-DFCI-046105-188567	No	Non-Small Cell Lung Cancer	Lung Adenocarcinoma	1	10	NA	Male	Non-Spanish/non-Hispanic	Primary	59	DFCI	LUAD	White	Primary tumor	DFCI-ONCOPANEL-3
GENIE-DFCI-046240	GENIE-DFCI-046240-188595	No	Glioma	Low-Grade Glioma, NOS	1	3	NA	Female	Non-Spanish/non-Hispanic	Unspecified	24	DFCI	LGGNOS	White	Not otherwise specified	DFCI-ONCOPANEL-3
GENIE-DFCI-046331	GENIE-DFCI-046331-218645	No	Cancer of Unknown Primary	Squamous Cell Carcinoma, NOS	1	11	NA	Male	Non-Spanish/non-Hispanic	Not Applicable or Heme	56	DFCI	SCCNOS	White	Not applicable or hematologic malignancy	DFCI-ONCOPANEL-3
GENIE-DFCI-046336	GENIE-DFCI-046336-218593	Yes	Bladder Cancer	Bladder Urothelial Carcinoma	1	16	NA	Male	Non-Spanish/non-Hispanic	Primary	86	DFCI	BLCA	White	Primary tumor	DFCI-ONCOPANEL-3
GENIE-DFCI-046427	GENIE-DFCI-046427-282466	No	Colorectal Cancer	Colorectal Adenocarcinoma	1	9	NA	Male	Non-Spanish/non-Hispanic	Primary	54	DFCI	COADREAD	White	Primary tumor	DFCI-ONCOPANEL-3
GENIE-DFCI-046548	GENIE-DFCI-046548-203506	Yes	Soft Tissue Sarcoma	Sarcoma, NOS	1	6	NA	Male	Non-Spanish/non-Hispanic	Metastasis	22	DFCI	SARCNOS	White	Metastasis site unspecified	DFCI-ONCOPANEL-3
GENIE-DFCI-046759	GENIE-DFCI-046759-173879	No	Colorectal Cancer	Colon Adenocarcinoma	1	11	NA	Male	Non-Spanish/non-Hispanic	Primary	61	DFCI	COAD	White	Primary tumor	DFCI-ONCOPANEL-3
GENIE-DFCI-046794	GENIE-DFCI-046794-234066	Yes	Bladder Cancer	Urethral Adenocarcinoma	1	14	NA	Female	Non-Spanish/non-Hispanic	Primary	51	DFCI	UAD	White	Primary tumor	DFCI-ONCOPANEL-3
GENIE-DFCI-046902	GENIE-DFCI-046902-234518	No	Non-Small Cell Lung Cancer	Lung Adenocarcinoma	1	24	NA	Male	Non-Spanish/non-Hispanic	Primary	69	DFCI	LUAD	White	Primary tumor	DFCI-ONCOPANEL-3
GENIE-DFCI-046927	GENIE-DFCI-046927-218671	Yes	Colorectal Cancer	Colon Adenocarcinoma	2	18	NA	Female	Non-Spanish/non-Hispanic	Metastasis	45	DFCI	COAD	Black	Metastasis site unspecified	DFCI-ONCOPANEL-3
GENIE-DFCI-046927	GENIE-DFCI-046927-3646519	No	Colorectal Cancer	Colon Adenocarcinoma	2	16	NA	Female	Non-Spanish/non-Hispanic	Primary	45	DFCI	COAD	Black	Primary tumor	DFCI-ONCOPANEL-3.1
GENIE-DFCI-046941	GENIE-DFCI-046941-250235	No	Colorectal Cancer	Rectal Adenocarcinoma	1	6	NA	Male	Non-Spanish/non-Hispanic	Primary	>89	DFCI	READ	White	Primary tumor	DFCI-ONCOPANEL-3
GENIE-DFCI-046950	GENIE-DFCI-046950-188294	No	Non-Small Cell Lung Cancer	Lung Squamous Cell Carcinoma	1	23	NA	Male	Non-Spanish/non-Hispanic	Primary	75	DFCI	LUSC	White	Primary tumor	DFCI-ONCOPANEL-3
GENIE-DFCI-046956	GENIE-DFCI-046956-218628	No	Non-Small Cell Lung Cancer	Lung Adenocarcinoma	2	12	NA	Female	Non-Spanish/non-Hispanic	Primary	68	DFCI	LUAD	White	Primary tumor	DFCI-ONCOPANEL-3
GENIE-DFCI-046956	GENIE-DFCI-046956-1252045	No	Non-Small Cell Lung Cancer	Lung Adenocarcinoma	2	10	NA	Female	Non-Spanish/non-Hispanic	Metastasis	68	DFCI	LUAD	White	Metastasis site unspecified	DFCI-ONCOPANEL-3.1
GENIE-DFCI-046970	GENIE-DFCI-046970-218711	No	Non-Small Cell Lung Cancer	Lung Adenocarcinoma	1	12	NA	Female	Non-Spanish/non-Hispanic	Primary	69	DFCI	LUAD	White	Primary tumor	DFCI-ONCOPANEL-3
GENIE-DFCI-046988	GENIE-DFCI-046988-249751	No	Bladder Cancer	Bladder Urothelial Carcinoma	1	8	NA	Male	Non-Spanish/non-Hispanic	Primary	72	DFCI	BLCA	White	Primary tumor	DFCI-ONCOPANEL-3
GENIE-DFCI-046994	GENIE-DFCI-046994-203491	No	Hepatobiliary Cancer	Gallbladder Cancer	1	10	NA	Female	Non-Spanish/non-Hispanic	Metastasis	72	DFCI	GBC	White	Metastasis site unspecified	DFCI-ONCOPANEL-3
GENIE-DFCI-046999	GENIE-DFCI-046999-173586	No	Non-Small Cell Lung Cancer	Lung Adenocarcinoma	1	4	NA	Female	Non-Spanish/non-Hispanic	Primary	65	DFCI	LUAD	White	Primary tumor	DFCI-ONCOPANEL-3
GENIE-DFCI-047200	GENIE-DFCI-047200-218909	No	Colorectal Cancer	Colon Adenocarcinoma	1	8	NA	Female	Non-Spanish/non-Hispanic	Primary	50	DFCI	COAD	White	Primary tumor	DFCI-ONCOPANEL-3
GENIE-DFCI-047286	GENIE-DFCI-047286-234329	No	Glioma	Anaplastic Astrocytoma	1	13	NA	Male	Non-Spanish/non-Hispanic	Metastasis	<18	DFCI	AASTR	Asian	Local recurrence	DFCI-ONCOPANEL-3
GENIE-DFCI-047535	GENIE-DFCI-047535-173803	No	Colorectal Cancer	Colon Adenocarcinoma	1	14	NA	Female	Non-Spanish/non-Hispanic	Primary	77	DFCI	COAD	White	Primary tumor	DFCI-ONCOPANEL-3
GENIE-DFCI-047640	GENIE-DFCI-047640-234374	No	Soft Tissue Sarcoma	Leiomyosarcoma	1	5	NA	Female	Non-Spanish/non-Hispanic	Primary	72	DFCI	LMS	White	Primary tumor	DFCI-ONCOPANEL-3
GENIE-DFCI-047800	GENIE-DFCI-047800-250259	No	Non-Small Cell Lung Cancer	Atypical Lung Carcinoid	1	7	NA	Female	Non-Spanish/non-Hispanic	Metastasis	59	DFCI	ALUCA	White	Metastasis site unspecified	DFCI-ONCOPANEL-3
GENIE-DFCI-047949	GENIE-DFCI-047949-250289	No	Non-Small Cell Lung Cancer	Lung Adenocarcinoma	1	10	NA	Female	Non-Spanish/non-Hispanic	Primary	79	DFCI	LUAD	White	Primary tumor	DFCI-ONCOPANEL-3
GENIE-DFCI-048156	GENIE-DFCI-048156-250262	No	Cancer of Unknown Primary	Neuroendocrine Carcinoma, NOS	1	5	NA	Male	Non-Spanish/non-Hispanic	Metastasis	22	DFCI	NECNOS	White	Metastasis site unspecified	DFCI-ONCOPANEL-3
GENIE-DFCI-048222	GENIE-DFCI-048222-234376	No	Colorectal Cancer	Colon Adenocarcinoma	1	13	NA	Female	Non-Spanish/non-Hispanic	Primary	64	DFCI	COAD	White	Primary tumor	DFCI-ONCOPANEL-3
GENIE-DFCI-048326	GENIE-DFCI-048326-218907	No	Cancer of Unknown Primary	Neuroendocrine Carcinoma, NOS	1	4	NA	Female	Non-Spanish/non-Hispanic	Metastasis	75	DFCI	NECNOS	White	Metastasis site unspecified	DFCI-ONCOPANEL-3
GENIE-DFCI-048397	GENIE-DFCI-048397-173776	No	Colorectal Cancer	Colorectal Adenocarcinoma	1	88	NA	Female	Non-Spanish/non-Hispanic	Metastasis	78	DFCI	COADREAD	White	Metastasis site unspecified	DFCI-ONCOPANEL-3
GENIE-DFCI-048441	GENIE-DFCI-048441-218914	No	Cancer of Unknown Primary	Neuroendocrine Tumor, NOS	1	NA	NA	Male	Non-Spanish/non-Hispanic	Metastasis	76	DFCI	NETNOS	White	Metastasis site unspecified	DFCI-ONCOPANEL-3
GENIE-DFCI-048577	GENIE-DFCI-048577-2149770	No	Colorectal Cancer	Colon Adenocarcinoma	2	6	NA	Male	Non-Spanish/non-Hispanic	Metastasis	67	DFCI	COAD	White	Metastasis site unspecified	DFCI-ONCOPANEL-3.1
GENIE-DFCI-048577	GENIE-DFCI-048577-188666	No	Colorectal Cancer	Colorectal Adenocarcinoma	2	6	NA	Male	Non-Spanish/non-Hispanic	Metastasis	67	DFCI	COADREAD	White	Metastasis site unspecified	DFCI-ONCOPANEL-3
GENIE-DFCI-048581	GENIE-DFCI-048581-250286	No	Cancer of Unknown Primary	Adenocarcinoma, NOS	1	16	NA	Female	Non-Spanish/non-Hispanic	Metastasis	69	DFCI	ADNOS	White	Metastasis site unspecified	DFCI-ONCOPANEL-3
GENIE-DFCI-048641	GENIE-DFCI-048641-250095	No	Soft Tissue Sarcoma	Leiomyosarcoma	1	8	NA	Female	Non-Spanish/non-Hispanic	Metastasis	33	DFCI	LMS	Black	Metastasis site unspecified	DFCI-ONCOPANEL-3
GENIE-DFCI-048658	GENIE-DFCI-048658-249774	No	Cancer of Unknown Primary	Neuroendocrine Tumor, NOS	1	5	NA	Male	Non-Spanish/non-Hispanic	Metastasis	68	DFCI	NETNOS	White	Metastasis site unspecified	DFCI-ONCOPANEL-3
GENIE-DFCI-048752	GENIE-DFCI-048752-249974	No	Head and Neck Cancer	Sinonasal Squamous Cell Carcinoma	2	13	NA	Male	Non-Spanish/non-Hispanic	Metastasis	74	DFCI	SNSC	White	Metastasis site unspecified	DFCI-ONCOPANEL-3
GENIE-DFCI-048752	GENIE-DFCI-048752-1729339	No	Head and Neck Cancer	Sinonasal Squamous Cell Carcinoma	2	15	NA	Male	Non-Spanish/non-Hispanic	Primary	74	DFCI	SNSC	White	Primary tumor	DFCI-ONCOPANEL-3.1
GENIE-DFCI-048769	GENIE-DFCI-048769-203510	No	Soft Tissue Sarcoma	Undifferentiated Pleomorphic Sarcoma/Malignant Fibrous Histiocytoma/High-Grade Spindle Cell Sarcoma	1	3	NA	Male	Non-Spanish/non-Hispanic	Metastasis	31	DFCI	MFH	White	Metastasis site unspecified	DFCI-ONCOPANEL-3
GENIE-DFCI-048905	GENIE-DFCI-048905-188621	No	Non-Small Cell Lung Cancer	Lung Adenocarcinoma	1	14	NA	Male	Non-Spanish/non-Hispanic	Primary	62	DFCI	LUAD	White	Primary tumor	DFCI-ONCOPANEL-3
GENIE-DFCI-049001	GENIE-DFCI-049001-188660	No	Colorectal Cancer	Rectal Adenocarcinoma	1	10	NA	Male	Non-Spanish/non-Hispanic	Metastasis	46	DFCI	READ	White	Metastasis site unspecified	DFCI-ONCOPANEL-3
GENIE-DFCI-049233	GENIE-DFCI-049233-218872	No	Cancer of Unknown Primary	Cancer of Unknown Primary	1	9	NA	Female	Non-Spanish/non-Hispanic	Metastasis	50	DFCI	CUP	White	Metastasis site unspecified	DFCI-ONCOPANEL-3
GENIE-DFCI-049282	GENIE-DFCI-049282-188574	Yes	Melanoma	Melanoma	1	19	NA	Male	Non-Spanish/non-Hispanic	Metastasis	83	DFCI	MEL	White	Metastasis site unspecified	DFCI-ONCOPANEL-3
GENIE-DFCI-049429	GENIE-DFCI-049429-218917	Yes	Non-Small Cell Lung Cancer	Lung Adenocarcinoma	1	33	NA	Female	Non-Spanish/non-Hispanic	Metastasis	59	DFCI	LUAD	White	Metastasis site unspecified	DFCI-ONCOPANEL-3
GENIE-DFCI-049436	GENIE-DFCI-049436-203005	No	Thyroid Cancer	Papillary Thyroid Cancer	1	4	NA	Male	Non-Spanish/non-Hispanic	Primary	53	DFCI	THPA	White	Primary tumor	DFCI-ONCOPANEL-3
GENIE-DFCI-049513	GENIE-DFCI-049513-218975	No	Colorectal Cancer	Colon Adenocarcinoma	1	12	NA	Female	Non-Spanish/non-Hispanic	Primary	66	DFCI	COAD	White	Primary tumor	DFCI-ONCOPANEL-3
GENIE-DFCI-049915	GENIE-DFCI-049915-173015	No	Thyroid Cancer	Papillary Thyroid Cancer	1	6	NA	Female	Non-Spanish/non-Hispanic	Primary	50	DFCI	THPA	White	Primary tumor	DFCI-ONCOPANEL-3
GENIE-DFCI-049928	GENIE-DFCI-049928-203664	Yes	Colorectal Cancer	Colon Adenocarcinoma	1	12	NA	Female	Non-Spanish/non-Hispanic	Primary	52	DFCI	COAD	Black	Primary tumor	DFCI-ONCOPANEL-3
GENIE-DFCI-049984	GENIE-DFCI-049984-203648	Yes	Glioma	Glioblastoma	1	9	NA	Male	Non-Spanish/non-Hispanic	Not Applicable or Heme	49	DFCI	GB	White	Not applicable or hematologic malignancy	DFCI-ONCOPANEL-3
GENIE-DFCI-050033	GENIE-DFCI-050033-188610	Yes	Non-Small Cell Lung Cancer	Lung Adenocarcinoma	1	16	NA	Female	Non-Spanish/non-Hispanic	Primary	76	DFCI	LUAD	White	Primary tumor	DFCI-ONCOPANEL-3
GENIE-DFCI-050053	GENIE-DFCI-050053-203517	Yes	Head and Neck Cancer	Oral Cavity Squamous Cell Carcinoma	1	24	NA	Female	Non-Spanish/non-Hispanic	Primary	75	DFCI	OCSC	White	Primary tumor	DFCI-ONCOPANEL-3
GENIE-DFCI-050070	GENIE-DFCI-050070-249778	No	Soft Tissue Sarcoma	Myxofibrosarcoma	1	3	NA	Male	Non-Spanish/non-Hispanic	Primary	60	DFCI	MFS	White	Primary tumor	DFCI-ONCOPANEL-3
GENIE-DFCI-050379	GENIE-DFCI-050379-234511	No	Melanoma	Melanoma	1	2	NA	Male	Non-Spanish/non-Hispanic	Metastasis	56	DFCI	MEL	White	Metastasis site unspecified	DFCI-ONCOPANEL-3
GENIE-DFCI-050582	GENIE-DFCI-050582-3824530	No	Colorectal Cancer	Colon Adenocarcinoma	3	7	NA	Male	Non-Spanish/non-Hispanic	Metastasis	60	DFCI	COAD	White	Metastasis site unspecified	DFCI-ONCOPANEL-3.1
GENIE-DFCI-050582	GENIE-DFCI-050582-3824519	No	Colorectal Cancer	Colon Adenocarcinoma	3	7	NA	Male	Non-Spanish/non-Hispanic	Metastasis	60	DFCI	COAD	White	Metastasis site unspecified	DFCI-ONCOPANEL-3.1
GENIE-DFCI-050582	GENIE-DFCI-050582-203649	No	Colorectal Cancer	Colon Adenocarcinoma	3	8	NA	Male	Non-Spanish/non-Hispanic	Metastasis	60	DFCI	COAD	White	Metastasis site unspecified	DFCI-ONCOPANEL-3
GENIE-DFCI-050647	GENIE-DFCI-050647-1844976	No	Colorectal Cancer	Colorectal Adenocarcinoma	2	9	NA	Male	Non-Spanish/non-Hispanic	Metastasis	59	DFCI	COADREAD	White	Metastasis site unspecified	DFCI-ONCOPANEL-3.1
GENIE-DFCI-050647	GENIE-DFCI-050647-173695	No	Colorectal Cancer	Colon Adenocarcinoma	2	9	NA	Male	Non-Spanish/non-Hispanic	Metastasis	59	DFCI	COAD	White	Metastasis site unspecified	DFCI-ONCOPANEL-3
GENIE-DFCI-050688	GENIE-DFCI-050688-203623	Yes	Head and Neck Cancer	Oral Cavity Squamous Cell Carcinoma	1	9	NA	Male	Non-Spanish/non-Hispanic	Primary	70	DFCI	OCSC	White	Primary tumor	DFCI-ONCOPANEL-3
GENIE-DFCI-050697	GENIE-DFCI-050697-250186	No	Non-Small Cell Lung Cancer	Lung Adenocarcinoma	1	10	NA	Female	Non-Spanish/non-Hispanic	Metastasis	61	DFCI	LUAD	White	Metastasis site unspecified	DFCI-ONCOPANEL-3
GENIE-DFCI-050699	GENIE-DFCI-050699-249224	No	Non-Small Cell Lung Cancer	Lung Squamous Cell Carcinoma	1	14	NA	Female	Non-Spanish/non-Hispanic	Primary	69	DFCI	LUSC	White	Primary tumor	DFCI-ONCOPANEL-3
GENIE-DFCI-050700	GENIE-DFCI-050700-173749	Yes	Colorectal Cancer	Colon Adenocarcinoma	1	13	NA	Female	Non-Spanish/non-Hispanic	Metastasis	59	DFCI	COAD	Black	Metastasis site unspecified	DFCI-ONCOPANEL-3
GENIE-DFCI-050701	GENIE-DFCI-050701-173852	No	Non-Small Cell Lung Cancer	Lung Adenocarcinoma	1	6	NA	Female	Non-Spanish/non-Hispanic	Metastasis	57	DFCI	LUAD	White	Metastasis site unspecified	DFCI-ONCOPANEL-3
GENIE-DFCI-050703	GENIE-DFCI-050703-188542	No	Cancer of Unknown Primary	Squamous Cell Carcinoma, NOS	1	14	NA	Male	Non-Spanish/non-Hispanic	Metastasis	52	DFCI	SCCNOS	White	Metastasis site unspecified	DFCI-ONCOPANEL-3
GENIE-DFCI-050704	GENIE-DFCI-050704-234241	No	Non-Small Cell Lung Cancer	Lung Adenocarcinoma	2	15	NA	Male	Non-Spanish/non-Hispanic	Metastasis	45	DFCI	LUAD	White	Metastasis site unspecified	DFCI-ONCOPANEL-3
GENIE-DFCI-050704	GENIE-DFCI-050704-188635	No	Non-Small Cell Lung Cancer	Lung Adenocarcinoma	2	NA	NA	Male	Non-Spanish/non-Hispanic	Metastasis	45	DFCI	LUAD	White	Metastasis site unspecified	DFCI-ONCOPANEL-3
GENIE-DFCI-050708	GENIE-DFCI-050708-188549	No	Head and Neck Cancer	Oral Cavity Squamous Cell Carcinoma	1	5	NA	Female	Non-Spanish/non-Hispanic	Primary	61	DFCI	OCSC	White	Primary tumor	DFCI-ONCOPANEL-3
GENIE-DFCI-050710	GENIE-DFCI-050710-218846	No	Colorectal Cancer	Colon Adenocarcinoma	1	3	NA	Female	Non-Spanish/non-Hispanic	Primary	68	DFCI	COAD	White	Primary tumor	DFCI-ONCOPANEL-3
GENIE-DFCI-050712	GENIE-DFCI-050712-173751	No	Non-Small Cell Lung Cancer	Lung Adenocarcinoma	1	25	NA	Female	Non-Spanish/non-Hispanic	Primary	82	DFCI	LUAD	White	Primary tumor	DFCI-ONCOPANEL-3
GENIE-DFCI-050714	GENIE-DFCI-050714-203573	Yes	Non-Small Cell Lung Cancer	Lung Adenocarcinoma	1	6	NA	Female	Non-Spanish/non-Hispanic	Primary	80	DFCI	LUAD	White	Primary tumor	DFCI-ONCOPANEL-3
GENIE-DFCI-050715	GENIE-DFCI-050715-203615	No	Glioma	Diffuse Glioma	1	6	NA	Female	Non-Spanish/non-Hispanic	Primary	30	DFCI	DIFG	White	Primary tumor	DFCI-ONCOPANEL-3
GENIE-DFCI-050717	GENIE-DFCI-050717-173789	No	Non-Small Cell Lung Cancer	Lung Adenocarcinoma	1	15	NA	Female	Non-Spanish/non-Hispanic	Metastasis	67	DFCI	LUAD	White	Metastasis site unspecified	DFCI-ONCOPANEL-3
GENIE-DFCI-050719	GENIE-DFCI-050719-203507	Yes	Bladder Cancer	Bladder Urothelial Carcinoma	1	35	NA	Male	Non-Spanish/non-Hispanic	Primary	75	DFCI	BLCA	White	Primary tumor	DFCI-ONCOPANEL-3
GENIE-DFCI-050720	GENIE-DFCI-050720-203425	No	Head and Neck Cancer	Oropharynx Squamous Cell Carcinoma	1	15	NA	Female	Non-Spanish/non-Hispanic	Primary	68	DFCI	OPHSC	White	Primary tumor	DFCI-ONCOPANEL-3
GENIE-DFCI-050724	GENIE-DFCI-050724-218446	No	Cancer of Unknown Primary	Cancer of Unknown Primary	1	5	NA	Male	Non-Spanish/non-Hispanic	Metastasis	<18	DFCI	CUP	White	Metastasis site unspecified	DFCI-ONCOPANEL-3
GENIE-DFCI-050727	GENIE-DFCI-050727-188646	No	Hepatobiliary Cancer	Cholangiocarcinoma	1	13	NA	Male	Non-Spanish/non-Hispanic	Metastasis	85	DFCI	CHOL	White	Metastasis site unspecified	DFCI-ONCOPANEL-3
GENIE-DFCI-050730	GENIE-DFCI-050730-234355	Yes	Glioma	Glioblastoma	1	5	NA	Female	Non-Spanish/non-Hispanic	Primary	73	DFCI	GB	White	Primary tumor	DFCI-ONCOPANEL-3
GENIE-DFCI-050731	GENIE-DFCI-050731-203342	No	Thyroid Cancer	Papillary Thyroid Cancer	1	3	NA	Female	Non-Spanish/non-Hispanic	Primary	27	DFCI	THPA	White	Primary tumor	DFCI-ONCOPANEL-3
GENIE-DFCI-050732	GENIE-DFCI-050732-203671	No	Cancer of Unknown Primary	Adenocarcinoma, NOS	3	14	NA	Female	Non-Spanish/non-Hispanic	Primary	59	DFCI	ADNOS	White	Primary tumor	DFCI-ONCOPANEL-3
GENIE-DFCI-050732	GENIE-DFCI-050732-2708122	No	Non-Small Cell Lung Cancer	Lung Adenocarcinoma	3	11	NA	Female	Non-Spanish/non-Hispanic	Primary	59	DFCI	LUAD	White	Primary tumor	DFCI-ONCOPANEL-3.1
GENIE-DFCI-050732	GENIE-DFCI-050732-2456021	No	Non-Small Cell Lung Cancer	Lung Adenocarcinoma	3	9	NA	Female	Non-Spanish/non-Hispanic	Primary	59	DFCI	LUAD	White	Primary tumor	DFCI-ONCOPANEL-3.1
GENIE-DFCI-050736	GENIE-DFCI-050736-218798	No	Colorectal Cancer	Colon Adenocarcinoma	1	9	NA	Male	Non-Spanish/non-Hispanic	Primary	53	DFCI	COAD	White	Primary tumor	DFCI-ONCOPANEL-3
GENIE-DFCI-050738	GENIE-DFCI-050738-234120	No	Head and Neck Cancer	Oropharynx Squamous Cell Carcinoma	1	10	NA	Male	Non-Spanish/non-Hispanic	Primary	62	DFCI	OPHSC	White	Primary tumor	DFCI-ONCOPANEL-3
GENIE-DFCI-050742	GENIE-DFCI-050742-250250	No	Non-Small Cell Lung Cancer	Lung Squamous Cell Carcinoma	1	6	NA	Male	Non-Spanish/non-Hispanic	Primary	70	DFCI	LUSC	White	Primary tumor	DFCI-ONCOPANEL-3
GENIE-DFCI-050743	GENIE-DFCI-050743-203353	No	Head and Neck Cancer	Oropharynx Squamous Cell Carcinoma	1	11	NA	Female	Non-Spanish/non-Hispanic	Metastasis	70	DFCI	OPHSC	White	Metastasis site unspecified	DFCI-ONCOPANEL-3
GENIE-DFCI-050746	GENIE-DFCI-050746-249630	Yes	Cancer of Unknown Primary	Squamous Cell Carcinoma, NOS	1	16	NA	Male	Non-Spanish/non-Hispanic	Primary	72	DFCI	SCCNOS	White	Primary tumor	DFCI-ONCOPANEL-3
GENIE-DFCI-050747	GENIE-DFCI-050747-188532	Yes	Glioma	Glioblastoma	1	17	NA	Female	Non-Spanish/non-Hispanic	Metastasis	51	DFCI	GB	White	Local recurrence	DFCI-ONCOPANEL-3
GENIE-DFCI-050749	GENIE-DFCI-050749-173868	No	Colorectal Cancer	Colon Adenocarcinoma	1	148	NA	Male	Non-Spanish/non-Hispanic	Metastasis	51	DFCI	COAD	White	Local recurrence	DFCI-ONCOPANEL-3
GENIE-DFCI-050752	GENIE-DFCI-050752-203537	No	Hepatobiliary Cancer	Cholangiocarcinoma	1	5	NA	Male	Non-Spanish/non-Hispanic	Metastasis	52	DFCI	CHOL	White	Metastasis site unspecified	DFCI-ONCOPANEL-3
GENIE-DFCI-050753	GENIE-DFCI-050753-203652	No	Soft Tissue Sarcoma	Alveolar Soft Part Sarcoma	1	7	NA	Male	Non-Spanish/non-Hispanic	Metastasis	37	DFCI	ASPS	White	Metastasis site unspecified	DFCI-ONCOPANEL-3
GENIE-DFCI-050755	GENIE-DFCI-050755-203343	No	Head and Neck Cancer	Head and Neck Squamous Cell Carcinoma	1	8	NA	Female	Non-Spanish/non-Hispanic	Primary	66	DFCI	HNSC	White	Primary tumor	DFCI-ONCOPANEL-3
GENIE-DFCI-050756	GENIE-DFCI-050756-203452	Yes	Glioma	Glioblastoma Multiforme	1	7	NA	Male	Non-Spanish/non-Hispanic	Primary	80	DFCI	GBM	White	Primary tumor	DFCI-ONCOPANEL-3
GENIE-DFCI-050757	GENIE-DFCI-050757-234382	No	Colorectal Cancer	Colorectal Adenocarcinoma	1	12	NA	Male	Non-Spanish/non-Hispanic	Primary	40	DFCI	COADREAD	White	Primary tumor	DFCI-ONCOPANEL-3
GENIE-DFCI-050759	GENIE-DFCI-050759-203290	No	Colorectal Cancer	Colon Adenocarcinoma	1	9	NA	Female	Non-Spanish/non-Hispanic	Primary	30	DFCI	COAD	White	Primary tumor	DFCI-ONCOPANEL-3
GENIE-DFCI-050761	GENIE-DFCI-050761-188654	No	Colorectal Cancer	Colon Adenocarcinoma	1	11	NA	Male	Non-Spanish/non-Hispanic	Primary	46	DFCI	COAD	White	Primary tumor	DFCI-ONCOPANEL-3
GENIE-DFCI-050768	GENIE-DFCI-050768-203656	No	Colorectal Cancer	Colon Adenocarcinoma	1	13	NA	Female	Non-Spanish/non-Hispanic	Metastasis	76	DFCI	COAD	White	Metastasis site unspecified	DFCI-ONCOPANEL-3
GENIE-DFCI-050769	GENIE-DFCI-050769-203448	No	Glioma	Ganglioglioma	1	4	NA	Female	Non-Spanish/non-Hispanic	Unspecified	<18	DFCI	GNG	White	Not otherwise specified	DFCI-ONCOPANEL-3
GENIE-DFCI-050775	GENIE-DFCI-050775-203494	No	Cancer of Unknown Primary	Cancer of Unknown Primary	1	9	NA	Male	Non-Spanish/non-Hispanic	Metastasis	57	DFCI	CUP	White	Metastasis site unspecified	DFCI-ONCOPANEL-3
GENIE-DFCI-050776	GENIE-DFCI-050776-250255	No	Thyroid Cancer	Papillary Thyroid Cancer	1	4	NA	Female	Non-Spanish/non-Hispanic	Primary	26	DFCI	THPA	White	Primary tumor	DFCI-ONCOPANEL-3
GENIE-DFCI-050780	GENIE-DFCI-050780-188617	No	Soft Tissue Sarcoma	Perivascular Epithelioid Cell Tumor	1	5	NA	Female	Non-Spanish/non-Hispanic	Primary	59	DFCI	PECOMA	White	Primary tumor	DFCI-ONCOPANEL-3
GENIE-DFCI-050785	GENIE-DFCI-050785-218968	No	Non-Small Cell Lung Cancer	Lung Adenocarcinoma	1	12	NA	Male	Non-Spanish/non-Hispanic	Primary	74	DFCI	LUAD	White	Primary tumor	DFCI-ONCOPANEL-3
GENIE-DFCI-050789	GENIE-DFCI-050789-203678	No	Hepatobiliary Cancer	Cholangiocarcinoma	1	14	NA	Male	Non-Spanish/non-Hispanic	Metastasis	44	DFCI	CHOL	White	Metastasis site unspecified	DFCI-ONCOPANEL-3
GENIE-DFCI-050792	GENIE-DFCI-050792-250086	No	Cancer of Unknown Primary	Adenocarcinoma, NOS	1	9	NA	Male	Non-Spanish/non-Hispanic	Metastasis	51	DFCI	ADNOS	White	Metastasis site unspecified	DFCI-ONCOPANEL-3
GENIE-DFCI-050796	GENIE-DFCI-050796-203583	No	Colorectal Cancer	Colon Adenocarcinoma	1	16	NA	Female	Non-Spanish/non-Hispanic	Primary	51	DFCI	COAD	White	Primary tumor	DFCI-ONCOPANEL-3
GENIE-DFCI-050798	GENIE-DFCI-050798-234223	No	Soft Tissue Sarcoma	Dedifferentiated Liposarcoma	1	7	NA	Male	Non-Spanish/non-Hispanic	Primary	56	DFCI	DDLS	White	Primary tumor	DFCI-ONCOPANEL-3
GENIE-DFCI-050799	GENIE-DFCI-050799-218605	Yes	Bladder Cancer	Bladder Urothelial Carcinoma	1	6	NA	Male	Non-Spanish/non-Hispanic	Primary	>89	DFCI	BLCA	White	Primary tumor	DFCI-ONCOPANEL-3
GENIE-DFCI-050800	GENIE-DFCI-050800-188618	No	Non-Small Cell Lung Cancer	Atypical Lung Carcinoid	1	7	NA	Male	Non-Spanish/non-Hispanic	Metastasis	76	DFCI	ALUCA	White	Metastasis site unspecified	DFCI-ONCOPANEL-3
GENIE-DFCI-050802	GENIE-DFCI-050802-218657	Yes	Non-Small Cell Lung Cancer	Lung Adenocarcinoma	1	21	NA	Female	Non-Spanish/non-Hispanic	Metastasis	50	DFCI	LUAD	White	Metastasis site unspecified	DFCI-ONCOPANEL-3
GENIE-DFCI-050811	GENIE-DFCI-050811-664176	No	Melanoma	Melanoma	1	100	NA	Male	Non-Spanish/non-Hispanic	Metastasis	84	DFCI	MEL	White	Metastasis site unspecified	DFCI-ONCOPANEL-3
GENIE-DFCI-050827	GENIE-DFCI-050827-233963	No	Non-Small Cell Lung Cancer	Lung Neuroendocrine Tumor	1	8	NA	Male	Non-Spanish/non-Hispanic	Metastasis	61	DFCI	LNET	White	Metastasis site unspecified	DFCI-ONCOPANEL-3
GENIE-DFCI-050896	GENIE-DFCI-050896-218275	No	Soft Tissue Sarcoma	Undifferentiated Pleomorphic Sarcoma/Malignant Fibrous Histiocytoma/High-Grade Spindle Cell Sarcoma	1	8	NA	Male	Non-Spanish/non-Hispanic	Metastasis	58	DFCI	MFH	White	Metastasis site unspecified	DFCI-ONCOPANEL-3
GENIE-DFCI-050919	GENIE-DFCI-050919-203698	Yes	Melanoma	Melanoma	1	16	NA	Female	Non-Spanish/non-Hispanic	Metastasis	79	DFCI	MEL	White	Metastasis site unspecified	DFCI-ONCOPANEL-3
GENIE-DFCI-050924	GENIE-DFCI-050924-218956	No	Melanoma	Melanoma	1	9	NA	Female	Non-Spanish/non-Hispanic	Primary	47	DFCI	MEL	Asian	Primary tumor	DFCI-ONCOPANEL-3
GENIE-DFCI-050926	GENIE-DFCI-050926-234459	No	Colorectal Cancer	Colon Adenocarcinoma	1	10	NA	Female	Non-Spanish/non-Hispanic	Primary	53	DFCI	COAD	White	Primary tumor	DFCI-ONCOPANEL-3
GENIE-DFCI-050927	GENIE-DFCI-050927-203569	No	Non-Small Cell Lung Cancer	Lung Adenocarcinoma	1	6	NA	Female	Non-Spanish/non-Hispanic	Primary	48	DFCI	LUAD	White	Primary tumor	DFCI-ONCOPANEL-3
GENIE-DFCI-050928	GENIE-DFCI-050928-203644	No	Colorectal Cancer	Rectal Adenocarcinoma	1	12	NA	Male	Non-Spanish/non-Hispanic	Primary	57	DFCI	READ	White	Primary tumor	DFCI-ONCOPANEL-3
GENIE-DFCI-050929	GENIE-DFCI-050929-188603	Yes	Glioma	Glioblastoma	1	11	NA	Female	Non-Spanish/non-Hispanic	Primary	49	DFCI	GB	White	Primary tumor	DFCI-ONCOPANEL-3
GENIE-DFCI-050930	GENIE-DFCI-050930-234476	Yes	Melanoma	Melanoma	1	16	NA	Male	Non-Spanish/non-Hispanic	Metastasis	64	DFCI	MEL	White	Metastasis site unspecified	DFCI-ONCOPANEL-3
GENIE-DFCI-050931	GENIE-DFCI-050931-249611	Yes	Non-Small Cell Lung Cancer	Non-Small Cell Lung Cancer	1	17	NA	Female	Non-Spanish/non-Hispanic	Metastasis	50	DFCI	NSCLC	Black	Metastasis site unspecified	DFCI-ONCOPANEL-3
GENIE-DFCI-050932	GENIE-DFCI-050932-234162	No	Soft Tissue Sarcoma	Leiomyosarcoma	1	5	NA	Female	Non-Spanish/non-Hispanic	Primary	60	DFCI	LMS	White	Primary tumor	DFCI-ONCOPANEL-3
GENIE-DFCI-050933	GENIE-DFCI-050933-218921	No	Colorectal Cancer	Colon Adenocarcinoma	1	19	NA	Female	Non-Spanish/non-Hispanic	Primary	78	DFCI	COAD	Asian	Primary tumor	DFCI-ONCOPANEL-3
GENIE-DFCI-050937	GENIE-DFCI-050937-203540	No	Glioma	High-Grade Glioma, NOS	1	5	NA	Male	Non-Spanish/non-Hispanic	Unspecified	<18	DFCI	HGGNOS	White	Not otherwise specified	DFCI-ONCOPANEL-3
GENIE-DFCI-050939	GENIE-DFCI-050939-218689	No	Cancer of Unknown Primary	Adenocarcinoma, NOS	1	8	NA	Female	Non-Spanish/non-Hispanic	Not Applicable or Heme	73	DFCI	ADNOS	White	Not applicable or hematologic malignancy	DFCI-ONCOPANEL-3
GENIE-DFCI-050941	GENIE-DFCI-050941-203499	No	Non-Small Cell Lung Cancer	Lung Adenocarcinoma	1	19	NA	Female	Non-Spanish/non-Hispanic	Metastasis	40	DFCI	LUAD	White	Metastasis site unspecified	DFCI-ONCOPANEL-3
GENIE-DFCI-050942	GENIE-DFCI-050942-218920	No	Colorectal Cancer	Colon Adenocarcinoma	1	11	NA	Male	Non-Spanish/non-Hispanic	Primary	73	DFCI	COAD	Black	Primary tumor	DFCI-ONCOPANEL-3
GENIE-DFCI-050943	GENIE-DFCI-050943-234479	Yes	Glioma	Glioblastoma	1	10	NA	Male	Non-Spanish/non-Hispanic	Not Applicable or Heme	70	DFCI	GB	White	Not applicable or hematologic malignancy	DFCI-ONCOPANEL-3
GENIE-DFCI-050944	GENIE-DFCI-050944-203466	No	Colorectal Cancer	Colon Adenocarcinoma	1	16	NA	Female	Non-Spanish/non-Hispanic	Primary	46	DFCI	COAD	White	Primary tumor	DFCI-ONCOPANEL-3
GENIE-DFCI-050945	GENIE-DFCI-050945-233884	No	Non-Small Cell Lung Cancer	Lung Adenocarcinoma	1	23	NA	Female	Non-Spanish/non-Hispanic	Metastasis	56	DFCI	LUAD	White	Metastasis site unspecified	DFCI-ONCOPANEL-3
GENIE-DFCI-050946	GENIE-DFCI-050946-218915	No	Colorectal Cancer	Colon Adenocarcinoma	1	7	NA	Male	Non-Spanish/non-Hispanic	Primary	59	DFCI	COAD	White	Primary tumor	DFCI-ONCOPANEL-3
GENIE-DFCI-050947	GENIE-DFCI-050947-249984	No	Colorectal Cancer	Colon Adenocarcinoma	1	8	NA	Male	Non-Spanish/non-Hispanic	Primary	40	DFCI	COAD	White	Primary tumor	DFCI-ONCOPANEL-3
GENIE-DFCI-050948	GENIE-DFCI-050948-203616	Yes	Soft Tissue Sarcoma	Leiomyosarcoma	1	18	NA	Female	Non-Spanish/non-Hispanic	Primary	73	DFCI	LMS	White	Primary tumor	DFCI-ONCOPANEL-3
GENIE-DFCI-050950	GENIE-DFCI-050950-218674	No	Non-Small Cell Lung Cancer	Lung Adenocarcinoma	1	19	NA	Female	Non-Spanish/non-Hispanic	Metastasis	63	DFCI	LUAD	White	Metastasis site unspecified	DFCI-ONCOPANEL-3
GENIE-DFCI-050954	GENIE-DFCI-050954-250228	No	Colorectal Cancer	Colorectal Adenocarcinoma	1	11	NA	Male	Non-Spanish/non-Hispanic	Metastasis	77	DFCI	COADREAD	White	Metastasis site unspecified	DFCI-ONCOPANEL-3
GENIE-DFCI-050957	GENIE-DFCI-050957-234255	No	Glioma	Astrocytoma	1	8	NA	Male	Non-Spanish/non-Hispanic	Not Applicable or Heme	40	DFCI	ASTR	White	Not applicable or hematologic malignancy	DFCI-ONCOPANEL-3
GENIE-DFCI-050959	GENIE-DFCI-050959-234464	No	Glioma	Anaplastic Astrocytoma	1	7	NA	Female	Non-Spanish/non-Hispanic	Primary	46	DFCI	AASTR	White	Primary tumor	DFCI-ONCOPANEL-3
GENIE-DFCI-050960	GENIE-DFCI-050960-218582	Yes	Glioma	Glioblastoma	1	13	NA	Male	Non-Spanish/non-Hispanic	Primary	64	DFCI	GB	White	Primary tumor	DFCI-ONCOPANEL-3
GENIE-DFCI-050964	GENIE-DFCI-050964-233951	No	Soft Tissue Sarcoma	Leiomyosarcoma	1	7	NA	Female	Non-Spanish/non-Hispanic	Primary	53	DFCI	LMS	White	Primary tumor	DFCI-ONCOPANEL-3
GENIE-DFCI-050965	GENIE-DFCI-050965-203650	No	Hepatobiliary Cancer	Cholangiocarcinoma	1	9	NA	Male	Non-Spanish/non-Hispanic	Primary	75	DFCI	CHOL	White	Primary tumor	DFCI-ONCOPANEL-3
GENIE-DFCI-050967	GENIE-DFCI-050967-218953	No	Cancer of Unknown Primary	Adenocarcinoma, NOS	1	5	NA	Female	Spanish/Hispanic	Metastasis	30	DFCI	ADNOS	Black	Metastasis site unspecified	DFCI-ONCOPANEL-3
GENIE-DFCI-050968	GENIE-DFCI-050968-218947	No	Colorectal Cancer	Colon Adenocarcinoma	1	13	NA	Male	Non-Spanish/non-Hispanic	Primary	45	DFCI	COAD	Black	Primary tumor	DFCI-ONCOPANEL-3
GENIE-DFCI-050969	GENIE-DFCI-050969-218581	No	Non-Small Cell Lung Cancer	Lung Adenocarcinoma	1	10	NA	Female	Non-Spanish/non-Hispanic	Metastasis	59	DFCI	LUAD	White	Metastasis site unspecified	DFCI-ONCOPANEL-3
GENIE-DFCI-050971	GENIE-DFCI-050971-234232	No	Soft Tissue Sarcoma	Dedifferentiated Liposarcoma	1	4	NA	Male	Non-Spanish/non-Hispanic	Primary	53	DFCI	DDLS	White	Primary tumor	DFCI-ONCOPANEL-3
GENIE-DFCI-050972	GENIE-DFCI-050972-218936	No	Colorectal Cancer	Colon Adenocarcinoma	1	17	NA	Female	Non-Spanish/non-Hispanic	Metastasis	59	DFCI	COAD	Black	Metastasis site unspecified	DFCI-ONCOPANEL-3
GENIE-DFCI-050973	GENIE-DFCI-050973-203685	Yes	Cancer of Unknown Primary	Adenocarcinoma, NOS	1	13	NA	Male	Non-Spanish/non-Hispanic	Metastasis	68	DFCI	ADNOS	White	Metastasis site unspecified	DFCI-ONCOPANEL-3
GENIE-DFCI-050974	GENIE-DFCI-050974-218599	No	Cancer of Unknown Primary	Adenocarcinoma, NOS	1	13	NA	Female	Non-Spanish/non-Hispanic	Metastasis	55	DFCI	ADNOS	White	Metastasis site unspecified	DFCI-ONCOPANEL-3
GENIE-DFCI-050975	GENIE-DFCI-050975-234453	No	Cancer of Unknown Primary	Adenocarcinoma, NOS	1	5	NA	Male	Non-Spanish/non-Hispanic	Not Applicable or Heme	84	DFCI	ADNOS	White	Not applicable or hematologic malignancy	DFCI-ONCOPANEL-3
GENIE-DFCI-050978	GENIE-DFCI-050978-203700	No	Head and Neck Cancer	Head and Neck Squamous Cell Carcinoma	1	35	NA	Male	Non-Spanish/non-Hispanic	Primary	68	DFCI	HNSC	White	Primary tumor	DFCI-ONCOPANEL-3
GENIE-DFCI-050979	GENIE-DFCI-050979-203504	No	Head and Neck Cancer	Head and Neck Squamous Cell Carcinoma	1	7	NA	Female	Non-Spanish/non-Hispanic	Primary	54	DFCI	HNSC	White	Primary tumor	DFCI-ONCOPANEL-3
GENIE-DFCI-050984	GENIE-DFCI-050984-218969	No	Colorectal Cancer	Rectal Adenocarcinoma	1	2	NA	Female	Spanish/Hispanic	Primary	35	DFCI	READ	White	Primary tumor	DFCI-ONCOPANEL-3
GENIE-DFCI-050986	GENIE-DFCI-050986-234512	No	Glioma	Glioblastoma	1	4	NA	Male	Non-Spanish/non-Hispanic	Primary	47	DFCI	GB	White	Primary tumor	DFCI-ONCOPANEL-3
GENIE-DFCI-050987	GENIE-DFCI-050987-234095	Yes	Glioma	Glioblastoma	1	9	NA	Male	Non-Spanish/non-Hispanic	Primary	55	DFCI	GB	White	Primary tumor	DFCI-ONCOPANEL-3
GENIE-DFCI-050988	GENIE-DFCI-050988-218919	No	Colorectal Cancer	Colon Adenocarcinoma	1	12	NA	Female	Non-Spanish/non-Hispanic	Metastasis	71	DFCI	COAD	White	Metastasis site unspecified	DFCI-ONCOPANEL-3
GENIE-DFCI-050991	GENIE-DFCI-050991-203536	No	Colorectal Cancer	Colon Adenocarcinoma	1	13	NA	Male	Non-Spanish/non-Hispanic	Primary	44	DFCI	COAD	White	Primary tumor	DFCI-ONCOPANEL-3
GENIE-DFCI-050992	GENIE-DFCI-050992-203681	No	Colorectal Cancer	Colorectal Adenocarcinoma	1	11	NA	Female	Non-Spanish/non-Hispanic	Metastasis	43	DFCI	COADREAD	White	Metastasis site unspecified	DFCI-ONCOPANEL-3
GENIE-DFCI-050994	GENIE-DFCI-050994-234356	No	Colorectal Cancer	Colon Adenocarcinoma	1	17	NA	Female	Non-Spanish/non-Hispanic	Metastasis	86	DFCI	COAD	White	Metastasis site unspecified	DFCI-ONCOPANEL-3
GENIE-DFCI-050996	GENIE-DFCI-050996-234045	Yes	Glioma	Glioblastoma	1	8	NA	Female	Non-Spanish/non-Hispanic	Primary	50	DFCI	GB	White	Primary tumor	DFCI-ONCOPANEL-3
GENIE-DFCI-050997	GENIE-DFCI-050997-250287	No	Non-Small Cell Lung Cancer	Lung Adenocarcinoma	1	10	NA	Female	Non-Spanish/non-Hispanic	Primary	69	DFCI	LUAD	White	Primary tumor	DFCI-ONCOPANEL-3
GENIE-DFCI-051002	GENIE-DFCI-051002-218678	No	Glioma	High-Grade Glioma, NOS	2	4	NA	Female	Non-Spanish/non-Hispanic	Not Applicable or Heme	<18	DFCI	HGGNOS	White	Not applicable or hematologic malignancy	DFCI-ONCOPANEL-3
GENIE-DFCI-051002	GENIE-DFCI-051002-1150108	No	Glioma	Diffuse Intrinsic Pontine Glioma	2	6	NA	Female	Non-Spanish/non-Hispanic	Not Applicable or Heme	<18	DFCI	DIPG	White	Not applicable or hematologic malignancy	DFCI-ONCOPANEL-3.1
GENIE-DFCI-051003	GENIE-DFCI-051003-234188	No	Colorectal Cancer	Colon Adenocarcinoma	1	10	NA	Female	Non-Spanish/non-Hispanic	Primary	54	DFCI	COAD	White	Primary tumor	DFCI-ONCOPANEL-3
GENIE-DFCI-051007	GENIE-DFCI-051007-234286	Yes	Bladder Cancer	Bladder Urothelial Carcinoma	1	24	NA	Male	Non-Spanish/non-Hispanic	Primary	60	DFCI	BLCA	White	Primary tumor	DFCI-ONCOPANEL-3
GENIE-DFCI-051008	GENIE-DFCI-051008-218635	No	Non-Small Cell Lung Cancer	Lung Adenocarcinoma	1	20	NA	Female	Non-Spanish/non-Hispanic	Metastasis	61	DFCI	LUAD	White	Metastasis site unspecified	DFCI-ONCOPANEL-3
GENIE-DFCI-051009	GENIE-DFCI-051009-234457	No	Glioma	Anaplastic Astrocytoma	1	7	NA	Male	Non-Spanish/non-Hispanic	Not Applicable or Heme	59	DFCI	AASTR	White	Not applicable or hematologic malignancy	DFCI-ONCOPANEL-3
GENIE-DFCI-051010	GENIE-DFCI-051010-203679	No	Hepatobiliary Cancer	Cholangiocarcinoma	1	6	NA	Female	Non-Spanish/non-Hispanic	Primary	58	DFCI	CHOL	White	Primary tumor	DFCI-ONCOPANEL-3
GENIE-DFCI-051012	GENIE-DFCI-051012-250111	No	Non-Small Cell Lung Cancer	Pleuropulmonary Blastoma	3	11	NA	Female	Non-Spanish/non-Hispanic	Not Applicable or Heme	<18	DFCI	PPB	White	Not applicable or hematologic malignancy	DFCI-ONCOPANEL-3
GENIE-DFCI-051013	GENIE-DFCI-051013-218658	No	Bladder Cancer	Urethral Urothelial Carcinoma	1	4	NA	Male	Non-Spanish/non-Hispanic	Primary	72	DFCI	UCU	White	Primary tumor	DFCI-ONCOPANEL-3
GENIE-DFCI-051014	GENIE-DFCI-051014-203692	No	Non-Small Cell Lung Cancer	Lung Adenocarcinoma	1	10	NA	Male	Non-Spanish/non-Hispanic	Not Applicable or Heme	64	DFCI	LUAD	White	Not applicable or hematologic malignancy	DFCI-ONCOPANEL-3
GENIE-DFCI-051015	GENIE-DFCI-051015-249916	No	Colorectal Cancer	Colon Adenocarcinoma	1	5	NA	Female	Non-Spanish/non-Hispanic	Metastasis	69	DFCI	COAD	White	Metastasis site unspecified	DFCI-ONCOPANEL-3
GENIE-DFCI-051016	GENIE-DFCI-051016-203654	Yes	Melanoma	Melanoma	1	19	NA	Female	Non-Spanish/non-Hispanic	Metastasis	>89	DFCI	MEL	White	Metastasis site unspecified	DFCI-ONCOPANEL-3
GENIE-DFCI-051017	GENIE-DFCI-051017-234319	No	Cancer of Unknown Primary	Poorly Differentiated Carcinoma, NOS	1	17	NA	Male	Non-Spanish/non-Hispanic	Not Applicable or Heme	48	DFCI	PDC	White	Not applicable or hematologic malignancy	DFCI-ONCOPANEL-3
GENIE-DFCI-051019	GENIE-DFCI-051019-218640	Yes	Colorectal Cancer	Colon Adenocarcinoma	1	15	NA	Female	Non-Spanish/non-Hispanic	Metastasis	37	DFCI	COAD	White	Metastasis site unspecified	DFCI-ONCOPANEL-3
GENIE-DFCI-051020	GENIE-DFCI-051020-218980	Yes	Hepatobiliary Cancer	Hepatocellular Carcinoma	1	7	NA	Male	Non-Spanish/non-Hispanic	Metastasis	58	DFCI	HCC	White	Metastasis site unspecified	DFCI-ONCOPANEL-3
GENIE-DFCI-051021	GENIE-DFCI-051021-234294	Yes	Glioma	Astrocytoma	1	8	NA	Male	Non-Spanish/non-Hispanic	Primary	28	DFCI	ASTR	White	Primary tumor	DFCI-ONCOPANEL-3
GENIE-DFCI-051022	GENIE-DFCI-051022-203687	No	Cancer of Unknown Primary	Adenocarcinoma, NOS	1	5	NA	Male	Non-Spanish/non-Hispanic	Not Applicable or Heme	51	DFCI	ADNOS	White	Not applicable or hematologic malignancy	DFCI-ONCOPANEL-3
GENIE-DFCI-051023	GENIE-DFCI-051023-218944	No	Colorectal Cancer	Colon Adenocarcinoma	1	16	NA	Male	Non-Spanish/non-Hispanic	Primary	52	DFCI	COAD	Black	Primary tumor	DFCI-ONCOPANEL-3
GENIE-DFCI-051025	GENIE-DFCI-051025-218905	No	Non-Small Cell Lung Cancer	Lung Adenocarcinoma	1	9	NA	Female	Non-Spanish/non-Hispanic	Metastasis	52	DFCI	LUAD	White	Metastasis site unspecified	DFCI-ONCOPANEL-3
GENIE-DFCI-051029	GENIE-DFCI-051029-218946	Yes	Glioma	Glioblastoma	2	8	NA	Female	Non-Spanish/non-Hispanic	Primary	44	DFCI	GB	White	Primary tumor	DFCI-ONCOPANEL-3
GENIE-DFCI-051029	GENIE-DFCI-051029-350278	No	Glioma	High-Grade Glioma, NOS	2	7	NA	Female	Non-Spanish/non-Hispanic	Not Applicable or Heme	44	DFCI	HGGNOS	White	Not applicable or hematologic malignancy	DFCI-ONCOPANEL-3
GENIE-DFCI-051118	GENIE-DFCI-051118-217797	No	Colorectal Cancer	Rectal Adenocarcinoma	1	10	NA	Female	Non-Spanish/non-Hispanic	Primary	51	DFCI	READ	White	Primary tumor	DFCI-ONCOPANEL-3
GENIE-DFCI-051141	GENIE-DFCI-051141-234488	No	Bladder Cancer	Bladder Urothelial Carcinoma	1	21	NA	Male	Non-Spanish/non-Hispanic	Metastasis	79	DFCI	BLCA	White	Metastasis site unspecified	DFCI-ONCOPANEL-3
GENIE-DFCI-051142	GENIE-DFCI-051142-249742	No	Non-Small Cell Lung Cancer	Lung Squamous Cell Carcinoma	1	13	NA	Male	Non-Spanish/non-Hispanic	Primary	74	DFCI	LUSC	White	Primary tumor	DFCI-ONCOPANEL-3
GENIE-DFCI-051145	GENIE-DFCI-051145-249881	Yes	Bladder Cancer	Bladder Urothelial Carcinoma	1	12	NA	Male	Non-Spanish/non-Hispanic	Primary	66	DFCI	BLCA	White	Primary tumor	DFCI-ONCOPANEL-3
GENIE-DFCI-051147	GENIE-DFCI-051147-218567	No	Glioma	Low-Grade Glioma, NOS	1	8	NA	Male	Non-Spanish/non-Hispanic	Primary	<18	DFCI	LGGNOS	White	Primary tumor	DFCI-ONCOPANEL-3
GENIE-DFCI-051150	GENIE-DFCI-051150-218930	No	Non-Small Cell Lung Cancer	Lung Adenocarcinoma	1	11	NA	Female	Non-Spanish/non-Hispanic	Metastasis	60	DFCI	LUAD	White	Metastasis site unspecified	DFCI-ONCOPANEL-3
GENIE-DFCI-051151	GENIE-DFCI-051151-234154	Yes	Glioma	Glioblastoma	2	12	NA	Female	Non-Spanish/non-Hispanic	Primary	63	DFCI	GB	Asian	Primary tumor	DFCI-ONCOPANEL-3
GENIE-DFCI-051151	GENIE-DFCI-051151-481755	No	Glioma	Glioblastoma	2	12	NA	Female	Non-Spanish/non-Hispanic	Metastasis	63	DFCI	GB	Asian	Local recurrence	DFCI-ONCOPANEL-3
GENIE-DFCI-051153	GENIE-DFCI-051153-249903	No	Non-Small Cell Lung Cancer	Lung Adenocarcinoma	1	15	NA	Male	Non-Spanish/non-Hispanic	Primary	60	DFCI	LUAD	White	Primary tumor	DFCI-ONCOPANEL-3
GENIE-DFCI-051154	GENIE-DFCI-051154-218641	No	Glioma	High-Grade Glioma, NOS	1	13	NA	Female	Non-Spanish/non-Hispanic	Primary	28	DFCI	HGGNOS	White	Primary tumor	DFCI-ONCOPANEL-3
GENIE-DFCI-051155	GENIE-DFCI-051155-234427	Yes	Glioma	Glioblastoma	1	8	NA	Male	Non-Spanish/non-Hispanic	Primary	64	DFCI	GB	White	Primary tumor	DFCI-ONCOPANEL-3
GENIE-DFCI-051156	GENIE-DFCI-051156-250230	No	Non-Small Cell Lung Cancer	Lung Adenocarcinoma	1	7	NA	Male	Non-Spanish/non-Hispanic	Primary	67	DFCI	LUAD	White	Primary tumor	DFCI-ONCOPANEL-3
GENIE-DFCI-051158	GENIE-DFCI-051158-250277	No	Soft Tissue Sarcoma	Myxoma	1	5	NA	Female	Non-Spanish/non-Hispanic	Primary	52	DFCI	MYXO	White	Primary tumor	DFCI-ONCOPANEL-3
GENIE-DFCI-051159	GENIE-DFCI-051159-218964	No	Colorectal Cancer	Colon Adenocarcinoma	1	9	NA	Female	Non-Spanish/non-Hispanic	Metastasis	59	DFCI	COAD	White	Metastasis site unspecified	DFCI-ONCOPANEL-3
GENIE-DFCI-051160	GENIE-DFCI-051160-218973	No	Colorectal Cancer	Colon Adenocarcinoma	1	5	NA	Female	Non-Spanish/non-Hispanic	Primary	38	DFCI	COAD	White	Primary tumor	DFCI-ONCOPANEL-3
GENIE-DFCI-051161	GENIE-DFCI-051161-250270	Yes	Glioma	High-Grade Glioma, NOS	1	11	NA	Male	Non-Spanish/non-Hispanic	Primary	49	DFCI	HGGNOS	White	Primary tumor	DFCI-ONCOPANEL-3
GENIE-DFCI-051163	GENIE-DFCI-051163-218521	Yes	Glioma	Glioblastoma	1	5	NA	Female	Non-Spanish/non-Hispanic	Primary	43	DFCI	GB	White	Primary tumor	DFCI-ONCOPANEL-3
GENIE-DFCI-051169	GENIE-DFCI-051169-250082	No	Non-Small Cell Lung Cancer	Lung Adenocarcinoma	1	23	NA	Female	Non-Spanish/non-Hispanic	Metastasis	64	DFCI	LUAD	White	Metastasis site unspecified	DFCI-ONCOPANEL-3
GENIE-DFCI-051170	GENIE-DFCI-051170-218954	No	Non-Small Cell Lung Cancer	Lung Adenocarcinoma	1	10	NA	Female	Non-Spanish/non-Hispanic	Primary	57	DFCI	LUAD	White	Primary tumor	DFCI-ONCOPANEL-3
GENIE-DFCI-051171	GENIE-DFCI-051171-234523	No	Cancer of Unknown Primary	Adenocarcinoma, NOS	1	8	NA	Female	Non-Spanish/non-Hispanic	Not Applicable or Heme	45	DFCI	ADNOS	White	Not applicable or hematologic malignancy	DFCI-ONCOPANEL-3
GENIE-DFCI-051172	GENIE-DFCI-051172-249732	Yes	Non-Small Cell Lung Cancer	Lung Adenocarcinoma	1	16	NA	Female	Non-Spanish/non-Hispanic	Primary	68	DFCI	LUAD	White	Primary tumor	DFCI-ONCOPANEL-3
GENIE-DFCI-051173	GENIE-DFCI-051173-218959	Yes	Non-Small Cell Lung Cancer	Lung Adenocarcinoma	1	16	NA	Female	Non-Spanish/non-Hispanic	Primary	47	DFCI	LUAD	White	Primary tumor	DFCI-ONCOPANEL-3
GENIE-DFCI-051174	GENIE-DFCI-051174-218979	Yes	Colorectal Cancer	Colon Adenocarcinoma	1	6	NA	Female	Non-Spanish/non-Hispanic	Primary	33	DFCI	COAD	White	Primary tumor	DFCI-ONCOPANEL-3
GENIE-DFCI-051175	GENIE-DFCI-051175-234442	No	Non-Small Cell Lung Cancer	Lung Adenocarcinoma	1	5	NA	Male	Non-Spanish/non-Hispanic	Primary	43	DFCI	LUAD	White	Primary tumor	DFCI-ONCOPANEL-3
GENIE-DFCI-051176	GENIE-DFCI-051176-234250	No	Glioma	Low-Grade Glioma, NOS	1	3	NA	Male	Non-Spanish/non-Hispanic	Not Applicable or Heme	<18	DFCI	LGGNOS	White	Not applicable or hematologic malignancy	DFCI-ONCOPANEL-3
GENIE-DFCI-051178	GENIE-DFCI-051178-218960	Yes	Non-Small Cell Lung Cancer	Lung Adenocarcinoma	1	31	NA	Male	Non-Spanish/non-Hispanic	Metastasis	76	DFCI	LUAD	White	Metastasis site unspecified	DFCI-ONCOPANEL-3
GENIE-DFCI-051181	GENIE-DFCI-051181-250192	No	Colorectal Cancer	Rectal Adenocarcinoma	1	7	NA	Male	Non-Spanish/non-Hispanic	Primary	40	DFCI	READ	White	Primary tumor	DFCI-ONCOPANEL-3
GENIE-DFCI-051182	GENIE-DFCI-051182-234339	No	Head and Neck Cancer	Oral Cavity Squamous Cell Carcinoma	1	7	NA	Male	Non-Spanish/non-Hispanic	Metastasis	55	DFCI	OCSC	White	Local recurrence	DFCI-ONCOPANEL-3
GENIE-DFCI-051183	GENIE-DFCI-051183-234499	No	Colorectal Cancer	Colon Adenocarcinoma	1	17	NA	Male	Non-Spanish/non-Hispanic	Primary	64	DFCI	COAD	White	Primary tumor	DFCI-ONCOPANEL-3
GENIE-DFCI-051184	GENIE-DFCI-051184-218948	No	Hepatobiliary Cancer	Gallbladder Cancer	1	13	NA	Female	Non-Spanish/non-Hispanic	Metastasis	70	DFCI	GBC	White	Metastasis site unspecified	DFCI-ONCOPANEL-3
GENIE-DFCI-051185	GENIE-DFCI-051185-250226	No	Cancer of Unknown Primary	Neuroendocrine Carcinoma, NOS	2	11	NA	Female	Non-Spanish/non-Hispanic	Not Applicable or Heme	54	DFCI	NECNOS	Asian	Not applicable or hematologic malignancy	DFCI-ONCOPANEL-3
GENIE-DFCI-051186	GENIE-DFCI-051186-218924	No	Cancer of Unknown Primary	Adenocarcinoma, NOS	1	11	NA	Female	Non-Spanish/non-Hispanic	Not Applicable or Heme	77	DFCI	ADNOS	White	Not applicable or hematologic malignancy	DFCI-ONCOPANEL-3
GENIE-DFCI-051187	GENIE-DFCI-051187-3531122	No	Cancer of Unknown Primary	Small Cell Carcinoma of Unknown Primary	2	21	NA	Female	Non-Spanish/non-Hispanic	Metastasis	56	DFCI	SCUP	White	Metastasis site unspecified	DFCI-ONCOPANEL-3.1
GENIE-DFCI-051190	GENIE-DFCI-051190-218675	No	Glioma	Low-Grade Glioma, NOS	1	7	NA	Female	Non-Spanish/non-Hispanic	Primary	<18	DFCI	LGGNOS	White	Primary tumor	DFCI-ONCOPANEL-3
GENIE-DFCI-051192	GENIE-DFCI-051192-250243	No	Non-Small Cell Lung Cancer	Lung Adenocarcinoma	1	6	NA	Female	Non-Spanish/non-Hispanic	Primary	69	DFCI	LUAD	White	Primary tumor	DFCI-ONCOPANEL-3
GENIE-DFCI-051195	GENIE-DFCI-051195-234461	No	Glioma	Glioblastoma	1	9	NA	Male	Non-Spanish/non-Hispanic	Primary	76	DFCI	GB	White	Primary tumor	DFCI-ONCOPANEL-3
GENIE-DFCI-051198	GENIE-DFCI-051198-234485	No	Cancer of Unknown Primary	Neuroendocrine Tumor, NOS	1	9	NA	Female	Non-Spanish/non-Hispanic	Metastasis	68	DFCI	NETNOS	White	Metastasis site unspecified	DFCI-ONCOPANEL-3
GENIE-DFCI-051199	GENIE-DFCI-051199-218938	No	Non-Small Cell Lung Cancer	Lung Adenocarcinoma	1	12	NA	Female	Non-Spanish/non-Hispanic	Metastasis	54	DFCI	LUAD	Asian	Metastasis site unspecified	DFCI-ONCOPANEL-3
GENIE-DFCI-051201	GENIE-DFCI-051201-234465	No	Glioma	High-Grade Glioma, NOS	1	19	NA	Male	Non-Spanish/non-Hispanic	Primary	57	DFCI	HGGNOS	White	Primary tumor	DFCI-ONCOPANEL-3
GENIE-DFCI-051204	GENIE-DFCI-051204-250099	No	Non-Small Cell Lung Cancer	Lung Adenocarcinoma	1	4	NA	Female	Non-Spanish/non-Hispanic	Primary	40	DFCI	LUAD	White	Primary tumor	DFCI-ONCOPANEL-3
GENIE-DFCI-051206	GENIE-DFCI-051206-218966	Yes	Colorectal Cancer	Colon Adenocarcinoma	1	66	NA	Female	Non-Spanish/non-Hispanic	Primary	65	DFCI	COAD	White	Primary tumor	DFCI-ONCOPANEL-3
GENIE-DFCI-051209	GENIE-DFCI-051209-250220	Yes	Melanoma	Melanoma	1	4	NA	Female	Non-Spanish/non-Hispanic	Metastasis	34	DFCI	MEL	White	Metastasis site unspecified	DFCI-ONCOPANEL-3
GENIE-DFCI-051213	GENIE-DFCI-051213-250049	Yes	Glioma	Glioblastoma	1	14	NA	Male	Non-Spanish/non-Hispanic	Primary	86	DFCI	GB	White	Primary tumor	DFCI-ONCOPANEL-3
GENIE-DFCI-051215	GENIE-DFCI-051215-218910	No	Non-Small Cell Lung Cancer	Lung Adenocarcinoma	1	13	NA	Female	Non-Spanish/non-Hispanic	Metastasis	51	DFCI	LUAD	White	Metastasis site unspecified	DFCI-ONCOPANEL-3
GENIE-DFCI-051216	GENIE-DFCI-051216-526562	No	Non-Small Cell Lung Cancer	Lung Adenocarcinoma	2	6	NA	Female	Non-Spanish/non-Hispanic	Metastasis	61	DFCI	LUAD	White	Metastasis site unspecified	DFCI-ONCOPANEL-3
GENIE-DFCI-051216	GENIE-DFCI-051216-250107	No	Non-Small Cell Lung Cancer	Lung Adenocarcinoma	2	9	NA	Female	Non-Spanish/non-Hispanic	Metastasis	61	DFCI	LUAD	White	Metastasis site unspecified	DFCI-ONCOPANEL-3
GENIE-DFCI-051218	GENIE-DFCI-051218-234316	No	Soft Tissue Sarcoma	Hemangioma	1	4	NA	Female	Non-Spanish/non-Hispanic	Primary	<18	DFCI	HEMA	White	Primary tumor	DFCI-ONCOPANEL-3
GENIE-DFCI-051223	GENIE-DFCI-051223-250043	Yes	Non-Small Cell Lung Cancer	Lung Squamous Cell Carcinoma	1	18	NA	Male	Non-Spanish/non-Hispanic	Primary	53	DFCI	LUSC	White	Primary tumor	DFCI-ONCOPANEL-3
GENIE-DFCI-051224	GENIE-DFCI-051224-218912	No	Hepatobiliary Cancer	Cholangiocarcinoma	1	7	NA	Male	Non-Spanish/non-Hispanic	Primary	81	DFCI	CHOL	White	Primary tumor	DFCI-ONCOPANEL-3
GENIE-DFCI-051228	GENIE-DFCI-051228-234478	No	Colorectal Cancer	Colon Adenocarcinoma	1	7	NA	Male	Non-Spanish/non-Hispanic	Metastasis	45	DFCI	COAD	White	Metastasis site unspecified	DFCI-ONCOPANEL-3
GENIE-DFCI-051229	GENIE-DFCI-051229-234489	No	Non-Small Cell Lung Cancer	Lung Adenocarcinoma	1	7	NA	Male	Non-Spanish/non-Hispanic	Primary	73	DFCI	LUAD	White	Primary tumor	DFCI-ONCOPANEL-3
GENIE-DFCI-051230	GENIE-DFCI-051230-218967	No	Colorectal Cancer	Colon Adenocarcinoma	1	13	NA	Female	Non-Spanish/non-Hispanic	Primary	52	DFCI	COAD	Asian	Primary tumor	DFCI-ONCOPANEL-3
GENIE-DFCI-051231	GENIE-DFCI-051231-234472	No	Non-Small Cell Lung Cancer	Lung Squamous Cell Carcinoma	1	11	NA	Male	Non-Spanish/non-Hispanic	Metastasis	66	DFCI	LUSC	White	Metastasis site unspecified	DFCI-ONCOPANEL-3
GENIE-DFCI-051233	GENIE-DFCI-051233-234368	No	Glioma	Low-Grade Glioma, NOS	1	7	NA	Female	Non-Spanish/non-Hispanic	Not Applicable or Heme	19	DFCI	LGGNOS	White	Not applicable or hematologic malignancy	DFCI-ONCOPANEL-3
GENIE-DFCI-051234	GENIE-DFCI-051234-250196	No	Cancer of Unknown Primary	Adenocarcinoma, NOS	1	13	NA	Male	Non-Spanish/non-Hispanic	Metastasis	74	DFCI	ADNOS	White	Metastasis site unspecified	DFCI-ONCOPANEL-3
GENIE-DFCI-051240	GENIE-DFCI-051240-250221	No	Colorectal Cancer	Colon Adenocarcinoma	1	15	NA	Female	Non-Spanish/non-Hispanic	Primary	76	DFCI	COAD	White	Primary tumor	DFCI-ONCOPANEL-3
GENIE-DFCI-051241	GENIE-DFCI-051241-234469	Yes	Colorectal Cancer	Colon Adenocarcinoma	1	12	NA	Male	Spanish/Hispanic	Metastasis	64	DFCI	COAD	White	Metastasis site unspecified	DFCI-ONCOPANEL-3
GENIE-DFCI-051242	GENIE-DFCI-051242-250223	No	Colorectal Cancer	Colon Adenocarcinoma	1	7	NA	Female	Non-Spanish/non-Hispanic	Primary	48	DFCI	COAD	White	Primary tumor	DFCI-ONCOPANEL-3
GENIE-DFCI-051243	GENIE-DFCI-051243-250236	No	Colorectal Cancer	Colon Adenocarcinoma	1	7	NA	Female	Non-Spanish/non-Hispanic	Primary	50	DFCI	COAD	White	Primary tumor	DFCI-ONCOPANEL-3
GENIE-DFCI-051244	GENIE-DFCI-051244-266331	No	Non-Small Cell Lung Cancer	Lung Adenocarcinoma	2	8	NA	Male	Non-Spanish/non-Hispanic	Primary	59	DFCI	LUAD	White	Primary tumor	DFCI-ONCOPANEL-3
GENIE-DFCI-051244	GENIE-DFCI-051244-250203	No	Non-Small Cell Lung Cancer	Lung Adenocarcinoma	2	14	NA	Male	Non-Spanish/non-Hispanic	Primary	59	DFCI	LUAD	White	Primary tumor	DFCI-ONCOPANEL-3
GENIE-DFCI-051252	GENIE-DFCI-051252-234463	No	Soft Tissue Sarcoma	Leiomyosarcoma	1	9	NA	Female	Non-Spanish/non-Hispanic	Primary	65	DFCI	LMS	White	Primary tumor	DFCI-ONCOPANEL-3
GENIE-DFCI-051281	GENIE-DFCI-051281-250041	Yes	Glioma	Glioblastoma	1	14	NA	Male	Non-Spanish/non-Hispanic	Primary	65	DFCI	GB	White	Primary tumor	DFCI-ONCOPANEL-3
GENIE-DFCI-051344	GENIE-DFCI-051344-173880	No	Bladder Cancer	Bladder Urothelial Carcinoma	1	10	NA	Male	Non-Spanish/non-Hispanic	Primary	65	DFCI	BLCA	White	Primary tumor	DFCI-ONCOPANEL-3
GENIE-DFCI-051352	GENIE-DFCI-051352-250153	No	Melanoma	Melanoma	1	5	NA	Male	Non-Spanish/non-Hispanic	Metastasis	35	DFCI	MEL	White	Metastasis site unspecified	DFCI-ONCOPANEL-3
GENIE-DFCI-051363	GENIE-DFCI-051363-250253	No	Non-Small Cell Lung Cancer	Lung Adenocarcinoma	1	10	NA	Female	Non-Spanish/non-Hispanic	Primary	83	DFCI	LUAD	White	Primary tumor	DFCI-ONCOPANEL-3
GENIE-DFCI-051366	GENIE-DFCI-051366-250278	No	Thyroid Cancer	Papillary Thyroid Cancer	1	5	NA	Female	Non-Spanish/non-Hispanic	Primary	60	DFCI	THPA	White	Primary tumor	DFCI-ONCOPANEL-3
GENIE-DFCI-051374	GENIE-DFCI-051374-250258	Yes	Glioma	Low-Grade Glioma, NOS	1	6	NA	Female	Non-Spanish/non-Hispanic	Primary	18	DFCI	LGGNOS	White	Primary tumor	DFCI-ONCOPANEL-3
GENIE-DFCI-051419	GENIE-DFCI-051419-250229	Yes	Non-Small Cell Lung Cancer	Lung Adenocarcinoma	1	32	NA	Female	Non-Spanish/non-Hispanic	Primary	77	DFCI	LUAD	White	Primary tumor	DFCI-ONCOPANEL-3
GENIE-DFCI-051438	GENIE-DFCI-051438-234515	No	Cancer of Unknown Primary	Neuroendocrine Tumor, NOS	1	3	NA	Female	Non-Spanish/non-Hispanic	Metastasis	63	DFCI	NETNOS	White	Metastasis site unspecified	DFCI-ONCOPANEL-3
GENIE-DFCI-051456	GENIE-DFCI-051456-234471	No	Glioma	Low-Grade Glioma, NOS	1	4	NA	Male	Non-Spanish/non-Hispanic	Primary	18	DFCI	LGGNOS	White	Primary tumor	DFCI-ONCOPANEL-3
GENIE-DFCI-051485	GENIE-DFCI-051485-234289	Yes	Glioma	Glioblastoma	1	9	NA	Male	Non-Spanish/non-Hispanic	Primary	41	DFCI	GB	White	Primary tumor	DFCI-ONCOPANEL-3
GENIE-DFCI-051510	GENIE-DFCI-051510-188568	No	Soft Tissue Sarcoma	Sarcoma, NOS	1	29	NA	Male	Non-Spanish/non-Hispanic	Not Applicable or Heme	64	DFCI	SARCNOS	White	Not applicable or hematologic malignancy	DFCI-ONCOPANEL-3
GENIE-DFCI-051530	GENIE-DFCI-051530-234143	No	Soft Tissue Sarcoma	Synovial Sarcoma	1	7	NA	Male	Spanish/Hispanic	Primary	38	DFCI	SYNS	White	Primary tumor	DFCI-ONCOPANEL-3
GENIE-DFCI-051635	GENIE-DFCI-051635-173768	No	Colorectal Cancer	Colon Adenocarcinoma	1	78	NA	Female	Non-Spanish/non-Hispanic	Primary	81	DFCI	COAD	White	Primary tumor	DFCI-ONCOPANEL-3
GENIE-DFCI-051640	GENIE-DFCI-051640-203632	No	Non-Small Cell Lung Cancer	Lung Adenocarcinoma	1	13	NA	Male	Non-Spanish/non-Hispanic	Metastasis	78	DFCI	LUAD	White	Local recurrence	DFCI-ONCOPANEL-3
GENIE-DFCI-051645	GENIE-DFCI-051645-173826	Yes	Melanoma	Melanoma	1	13	NA	Male	Non-Spanish/non-Hispanic	Metastasis	36	DFCI	MEL	White	Metastasis site unspecified	DFCI-ONCOPANEL-3
GENIE-DFCI-051650	GENIE-DFCI-051650-203558	Yes	Bladder Cancer	Bladder Urothelial Carcinoma	1	11	NA	Male	Non-Spanish/non-Hispanic	Primary	59	DFCI	BLCA	White	Primary tumor	DFCI-ONCOPANEL-3
GENIE-DFCI-051705	GENIE-DFCI-051705-173889	No	Colorectal Cancer	Colon Adenocarcinoma	1	8	NA	Male	Non-Spanish/non-Hispanic	Metastasis	40	DFCI	COAD	White	Metastasis site unspecified	DFCI-ONCOPANEL-3
GENIE-DFCI-051725	GENIE-DFCI-051725-234043	No	Colorectal Cancer	Colon Adenocarcinoma	1	19	NA	Male	Non-Spanish/non-Hispanic	Metastasis	62	DFCI	COAD	White	Metastasis site unspecified	DFCI-ONCOPANEL-3
GENIE-DFCI-051726	GENIE-DFCI-051726-173723	No	Colorectal Cancer	Colon Adenocarcinoma	1	10	NA	Female	Non-Spanish/non-Hispanic	Primary	53	DFCI	COAD	White	Primary tumor	DFCI-ONCOPANEL-3
GENIE-DFCI-051752	GENIE-DFCI-051752-202994	No	Bladder Cancer	Bladder Urothelial Carcinoma	1	10	NA	Female	Non-Spanish/non-Hispanic	Primary	67	DFCI	BLCA	White	Primary tumor	DFCI-ONCOPANEL-3
GENIE-DFCI-051775	GENIE-DFCI-051775-218476	No	Bladder Cancer	Bladder Urothelial Carcinoma	1	4	NA	Male	Non-Spanish/non-Hispanic	Primary	68	DFCI	BLCA	White	Primary tumor	DFCI-ONCOPANEL-3
GENIE-DFCI-051813	GENIE-DFCI-051813-234513	No	Colorectal Cancer	Rectal Adenocarcinoma	1	10	NA	Male	Non-Spanish/non-Hispanic	Primary	75	DFCI	READ	White	Primary tumor	DFCI-ONCOPANEL-3
GENIE-DFCI-051845	GENIE-DFCI-051845-173569	No	Non-Small Cell Lung Cancer	Lung Adenocarcinoma	1	14	NA	Male	Non-Spanish/non-Hispanic	Primary	80	DFCI	LUAD	White	Primary tumor	DFCI-ONCOPANEL-3
GENIE-DFCI-051866	GENIE-DFCI-051866-234452	No	Cancer of Unknown Primary	Neuroendocrine Carcinoma, NOS	1	10	NA	Female	Non-Spanish/non-Hispanic	Metastasis	50	DFCI	NECNOS	White	Metastasis site unspecified	DFCI-ONCOPANEL-3
GENIE-DFCI-051868	GENIE-DFCI-051868-188600	No	Cancer of Unknown Primary	Poorly Differentiated Carcinoma, NOS	1	15	NA	Female	Non-Spanish/non-Hispanic	Not Applicable or Heme	60	DFCI	PDC	White	Not applicable or hematologic malignancy	DFCI-ONCOPANEL-3
GENIE-DFCI-051869	GENIE-DFCI-051869-218540	No	Colorectal Cancer	Colon Adenocarcinoma	1	14	NA	Male	Non-Spanish/non-Hispanic	Metastasis	46	DFCI	COAD	White	Metastasis site unspecified	DFCI-ONCOPANEL-3
GENIE-DFCI-051870	GENIE-DFCI-051870-218546	Yes	Head and Neck Cancer	Oral Cavity Squamous Cell Carcinoma	1	7	NA	Male	Non-Spanish/non-Hispanic	Primary	52	DFCI	OCSC	White	Primary tumor	DFCI-ONCOPANEL-3
GENIE-DFCI-051889	GENIE-DFCI-051889-234475	Yes	Melanoma	Melanoma	1	14	NA	Male	Non-Spanish/non-Hispanic	Metastasis	34	DFCI	MEL	White	Metastasis site unspecified	DFCI-ONCOPANEL-3
GENIE-DFCI-051894	GENIE-DFCI-051894-218632	Yes	Glioma	Glioblastoma	1	4	NA	Male	Non-Spanish/non-Hispanic	Unspecified	63	DFCI	GB	White	Not otherwise specified	DFCI-ONCOPANEL-3
GENIE-DFCI-052053	GENIE-DFCI-052053-188627	No	Colorectal Cancer	Colon Adenocarcinoma	1	104	NA	Male	Non-Spanish/non-Hispanic	Primary	55	DFCI	COAD	White	Primary tumor	DFCI-ONCOPANEL-3
GENIE-DFCI-052056	GENIE-DFCI-052056-203249	No	Soft Tissue Sarcoma	Leiomyosarcoma	1	2	NA	Female	Non-Spanish/non-Hispanic	Metastasis	53	DFCI	LMS	Asian	Local recurrence	DFCI-ONCOPANEL-3
GENIE-DFCI-052067	GENIE-DFCI-052067-188550	No	Cancer of Unknown Primary	Adenocarcinoma, NOS	1	7	NA	Female	Non-Spanish/non-Hispanic	Metastasis	56	DFCI	ADNOS	White	Metastasis site unspecified	DFCI-ONCOPANEL-3
GENIE-DFCI-052077	GENIE-DFCI-052077-203461	Yes	Soft Tissue Sarcoma	Myxoid/Round-Cell Liposarcoma	1	10	NA	Female	Non-Spanish/non-Hispanic	Metastasis	41	DFCI	MRLS	White	Metastasis site unspecified	DFCI-ONCOPANEL-3
GENIE-DFCI-052087	GENIE-DFCI-052087-188561	No	Soft Tissue Sarcoma	Solitary Fibrous Tumor/Hemangiopericytoma	1	3	NA	Female	Non-Spanish/non-Hispanic	Primary	69	DFCI	SFT	White	Primary tumor	DFCI-ONCOPANEL-3
GENIE-DFCI-052100	GENIE-DFCI-052100-218455	No	Colorectal Cancer	Rectal Adenocarcinoma	1	7	NA	Male	Non-Spanish/non-Hispanic	Primary	57	DFCI	READ	White	Primary tumor	DFCI-ONCOPANEL-3
GENIE-DFCI-052137	GENIE-DFCI-052137-173885	No	Non-Small Cell Lung Cancer	Lung Adenocarcinoma	1	43	NA	Female	Non-Spanish/non-Hispanic	Metastasis	54	DFCI	LUAD	White	Metastasis site unspecified	DFCI-ONCOPANEL-3
GENIE-DFCI-052146	GENIE-DFCI-052146-218535	No	Non-Small Cell Lung Cancer	Lung Adenocarcinoma	1	7	NA	Female	Non-Spanish/non-Hispanic	Primary	46	DFCI	LUAD	White	Primary tumor	DFCI-ONCOPANEL-3
GENIE-DFCI-052188	GENIE-DFCI-052188-218528	No	Soft Tissue Sarcoma	Dedifferentiated Liposarcoma	1	6	NA	Female	Non-Spanish/non-Hispanic	Metastasis	60	DFCI	DDLS	White	Local recurrence	DFCI-ONCOPANEL-3
GENIE-DFCI-052206	GENIE-DFCI-052206-218596	No	Colorectal Cancer	Colon Adenocarcinoma	1	10	NA	Male	Non-Spanish/non-Hispanic	Primary	64	DFCI	COAD	White	Primary tumor	DFCI-ONCOPANEL-3
GENIE-DFCI-052253	GENIE-DFCI-052253-234436	No	Soft Tissue Sarcoma	Alveolar Rhabdomyosarcoma	1	3	NA	Female	Non-Spanish/non-Hispanic	Metastasis	20	DFCI	ARMS	White	Metastasis site unspecified	DFCI-ONCOPANEL-3
GENIE-DFCI-052277	GENIE-DFCI-052277-188554	No	Colorectal Cancer	Colon Adenocarcinoma	1	4	NA	Female	Non-Spanish/non-Hispanic	Primary	62	DFCI	COAD	White	Primary tumor	DFCI-ONCOPANEL-3
GENIE-DFCI-052282	GENIE-DFCI-052282-173600	No	Colorectal Cancer	Rectal Adenocarcinoma	1	13	NA	Female	Non-Spanish/non-Hispanic	Primary	54	DFCI	READ	White	Primary tumor	DFCI-ONCOPANEL-3
GENIE-DFCI-052288	GENIE-DFCI-052288-173883	No	Melanoma	Melanoma	1	11	NA	Male	Non-Spanish/non-Hispanic	Metastasis	79	DFCI	MEL	White	Metastasis site unspecified	DFCI-ONCOPANEL-3
GENIE-DFCI-052303	GENIE-DFCI-052303-234484	No	Colorectal Cancer	Colon Adenocarcinoma	1	16	NA	Female	Non-Spanish/non-Hispanic	Primary	75	DFCI	COAD	White	Primary tumor	DFCI-ONCOPANEL-3
GENIE-DFCI-052308	GENIE-DFCI-052308-249980	No	Bladder Cancer	Bladder Adenocarcinoma	1	4	NA	Male	Non-Spanish/non-Hispanic	Primary	58	DFCI	BLAD	White	Primary tumor	DFCI-ONCOPANEL-3
GENIE-DFCI-052311	GENIE-DFCI-052311-234466	No	Cancer of Unknown Primary	Adenocarcinoma, NOS	1	10	NA	Female	Non-Spanish/non-Hispanic	Metastasis	61	DFCI	ADNOS	Asian	Metastasis site unspecified	DFCI-ONCOPANEL-3
GENIE-DFCI-052320	GENIE-DFCI-052320-234227	Yes	Soft Tissue Sarcoma	Dedifferentiated Liposarcoma	1	4	NA	Female	Non-Spanish/non-Hispanic	Primary	54	DFCI	DDLS	White	Primary tumor	DFCI-ONCOPANEL-3
GENIE-DFCI-052368	GENIE-DFCI-052368-250215	No	Colorectal Cancer	Colon Adenocarcinoma	1	7	NA	Male	Non-Spanish/non-Hispanic	Primary	48	DFCI	COAD	White	Primary tumor	DFCI-ONCOPANEL-3
GENIE-DFCI-052505	GENIE-DFCI-052505-234044	No	Cancer of Unknown Primary	Adenocarcinoma, NOS	1	18	NA	Female	Non-Spanish/non-Hispanic	Metastasis	62	DFCI	ADNOS	White	Metastasis site unspecified	DFCI-ONCOPANEL-3
GENIE-DFCI-052510	GENIE-DFCI-052510-173876	No	Hepatobiliary Cancer	Cholangiocarcinoma	1	3	NA	Male	Non-Spanish/non-Hispanic	Primary	72	DFCI	CHOL	White	Primary tumor	DFCI-ONCOPANEL-3
GENIE-DFCI-052513	GENIE-DFCI-052513-173780	No	Hepatobiliary Cancer	Cholangiocarcinoma	1	10	NA	Male	Non-Spanish/non-Hispanic	Primary	33	DFCI	CHOL	White	Primary tumor	DFCI-ONCOPANEL-3
GENIE-DFCI-052542	GENIE-DFCI-052542-188647	Yes	Glioma	High-Grade Glioma, NOS	1	8	NA	Male	Non-Spanish/non-Hispanic	Primary	44	DFCI	HGGNOS	White	Primary tumor	DFCI-ONCOPANEL-3
GENIE-DFCI-052548	GENIE-DFCI-052548-250135	No	Soft Tissue Sarcoma	Undifferentiated Pleomorphic Sarcoma/Malignant Fibrous Histiocytoma/High-Grade Spindle Cell Sarcoma	1	9	NA	Female	Non-Spanish/non-Hispanic	Primary	30	DFCI	MFH	White	Primary tumor	DFCI-ONCOPANEL-3
GENIE-DFCI-052562	GENIE-DFCI-052562-234525	Yes	Cancer of Unknown Primary	Squamous Cell Carcinoma, NOS	1	12	NA	Female	Non-Spanish/non-Hispanic	Metastasis	52	DFCI	SCCNOS	Black	Local recurrence	DFCI-ONCOPANEL-3
GENIE-DFCI-052567	GENIE-DFCI-052567-234443	No	Hepatobiliary Cancer	Gallbladder Cancer	1	12	NA	Male	Non-Spanish/non-Hispanic	Primary	66	DFCI	GBC	White	Primary tumor	DFCI-ONCOPANEL-3
GENIE-DFCI-052568	GENIE-DFCI-052568-250257	No	Non-Small Cell Lung Cancer	Lung Adenocarcinoma	1	12	NA	Male	Non-Spanish/non-Hispanic	Metastasis	50	DFCI	LUAD	Black	Metastasis site unspecified	DFCI-ONCOPANEL-3
GENIE-DFCI-052574	GENIE-DFCI-052574-218558	Yes	Soft Tissue Sarcoma	Myxofibrosarcoma	1	6	NA	Male	Non-Spanish/non-Hispanic	Primary	71	DFCI	MFS	White	Primary tumor	DFCI-ONCOPANEL-3
GENIE-DFCI-052590	GENIE-DFCI-052590-233511	Yes	Melanoma	Melanoma	1	9	NA	Male	Non-Spanish/non-Hispanic	Primary	41	DFCI	MEL	White	Primary tumor	DFCI-ONCOPANEL-3
GENIE-DFCI-052639	GENIE-DFCI-052639-234402	No	Cancer of Unknown Primary	Neuroendocrine Tumor, NOS	1	2	NA	Male	Non-Spanish/non-Hispanic	Not Applicable or Heme	66	DFCI	NETNOS	White	Not applicable or hematologic malignancy	DFCI-ONCOPANEL-3
GENIE-DFCI-052718	GENIE-DFCI-052718-3854433	No	Colorectal Cancer	Colon Adenocarcinoma	3	14	NA	Male	Non-Spanish/non-Hispanic	Metastasis	71	DFCI	COAD	White	Metastasis site unspecified	DFCI-ONCOPANEL-3.1
GENIE-DFCI-052718	GENIE-DFCI-052718-3833260	No	Colorectal Cancer	Colon Adenocarcinoma	3	14	NA	Male	Non-Spanish/non-Hispanic	Metastasis	71	DFCI	COAD	White	Metastasis site unspecified	DFCI-ONCOPANEL-3.1
GENIE-DFCI-052718	GENIE-DFCI-052718-1962364	No	Colorectal Cancer	Rectal Adenocarcinoma	3	13	NA	Male	Non-Spanish/non-Hispanic	Primary	71	DFCI	READ	White	Primary tumor	DFCI-ONCOPANEL-3.1
GENIE-DFCI-052725	GENIE-DFCI-052725-250071	No	Cancer of Unknown Primary	Neuroendocrine Tumor, NOS	1	7	NA	Male	Non-Spanish/non-Hispanic	Metastasis	64	DFCI	NETNOS	White	Metastasis site unspecified	DFCI-ONCOPANEL-3
GENIE-DFCI-052731	GENIE-DFCI-052731-203572	No	Colorectal Cancer	Rectal Adenocarcinoma	1	13	NA	Male	Non-Spanish/non-Hispanic	Primary	51	DFCI	READ	White	Primary tumor	DFCI-ONCOPANEL-3
GENIE-DFCI-052733	GENIE-DFCI-052733-203694	No	Non-Small Cell Lung Cancer	Lung Adenocarcinoma	1	12	NA	Female	Non-Spanish/non-Hispanic	Primary	57	DFCI	LUAD	White	Primary tumor	DFCI-ONCOPANEL-3
GENIE-DFCI-052743	GENIE-DFCI-052743-188454	No	Non-Small Cell Lung Cancer	Lung Adenocarcinoma	1	7	NA	Female	Non-Spanish/non-Hispanic	Primary	71	DFCI	LUAD	White	Primary tumor	DFCI-ONCOPANEL-3
GENIE-DFCI-052755	GENIE-DFCI-052755-188662	No	Non-Small Cell Lung Cancer	Lung Squamous Cell Carcinoma	1	6	NA	Female	Non-Spanish/non-Hispanic	Primary	44	DFCI	LUSC	White	Primary tumor	DFCI-ONCOPANEL-3
GENIE-DFCI-052764	GENIE-DFCI-052764-188546	No	Soft Tissue Sarcoma	Dedifferentiated Liposarcoma	1	3	NA	Male	Non-Spanish/non-Hispanic	Primary	69	DFCI	DDLS	White	Primary tumor	DFCI-ONCOPANEL-3
GENIE-DFCI-052765	GENIE-DFCI-052765-249868	No	Hepatobiliary Cancer	Gallbladder Cancer	1	8	NA	Female	Non-Spanish/non-Hispanic	Metastasis	50	DFCI	GBC	White	Metastasis site unspecified	DFCI-ONCOPANEL-3
GENIE-DFCI-052774	GENIE-DFCI-052774-173461	No	Head and Neck Cancer	Oropharynx Squamous Cell Carcinoma	1	13	NA	Female	Non-Spanish/non-Hispanic	Metastasis	66	DFCI	OPHSC	Black	Metastasis site unspecified	DFCI-ONCOPANEL-3
GENIE-DFCI-052781	GENIE-DFCI-052781-203522	No	Non-Small Cell Lung Cancer	Lung Adenocarcinoma	1	10	NA	Female	Non-Spanish/non-Hispanic	Primary	74	DFCI	LUAD	White	Primary tumor	DFCI-ONCOPANEL-3
GENIE-DFCI-052796	GENIE-DFCI-052796-203582	No	Colorectal Cancer	Colon Adenocarcinoma	1	12	NA	Female	Non-Spanish/non-Hispanic	Primary	57	DFCI	COAD	White	Primary tumor	DFCI-ONCOPANEL-3
GENIE-DFCI-052797	GENIE-DFCI-052797-218726	No	Cancer of Unknown Primary	Neuroendocrine Carcinoma, NOS	1	1	NA	Male	Non-Spanish/non-Hispanic	Metastasis	52	DFCI	NECNOS	White	Metastasis site unspecified	DFCI-ONCOPANEL-3
GENIE-DFCI-052800	GENIE-DFCI-052800-202661	Yes	Colorectal Cancer	Colon Adenocarcinoma	1	12	NA	Male	Non-Spanish/non-Hispanic	Primary	51	DFCI	COAD	White	Primary tumor	DFCI-ONCOPANEL-3
GENIE-DFCI-052808	GENIE-DFCI-052808-202955	No	Head and Neck Cancer	Oral Cavity Squamous Cell Carcinoma	1	8	NA	Male	Non-Spanish/non-Hispanic	Primary	40	DFCI	OCSC	White	Primary tumor	DFCI-ONCOPANEL-3
GENIE-DFCI-052815	GENIE-DFCI-052815-173587	No	Non-Small Cell Lung Cancer	Lung Adenocarcinoma	1	10	NA	Female	Non-Spanish/non-Hispanic	Primary	65	DFCI	LUAD	White	Primary tumor	DFCI-ONCOPANEL-3
GENIE-DFCI-052858	GENIE-DFCI-052858-249395	No	Soft Tissue Sarcoma	Angiosarcoma	1	10	NA	Male	Non-Spanish/non-Hispanic	Metastasis	55	DFCI	ANGS	White	Metastasis site unspecified	DFCI-ONCOPANEL-3
GENIE-DFCI-052934	GENIE-DFCI-052934-188548	No	Colorectal Cancer	Colon Adenocarcinoma	1	14	NA	Female	Non-Spanish/non-Hispanic	Primary	56	DFCI	COAD	White	Primary tumor	DFCI-ONCOPANEL-3
GENIE-DFCI-052949	GENIE-DFCI-052949-249779	No	Soft Tissue Sarcoma	Leiomyosarcoma	1	3	NA	Male	Non-Spanish/non-Hispanic	Metastasis	51	DFCI	LMS	White	Local recurrence	DFCI-ONCOPANEL-3
GENIE-DFCI-052954	GENIE-DFCI-052954-234174	Yes	Cancer of Unknown Primary	Squamous Cell Carcinoma, NOS	1	18	NA	Male	Non-Spanish/non-Hispanic	Primary	69	DFCI	SCCNOS	White	Primary tumor	DFCI-ONCOPANEL-3
GENIE-DFCI-052961	GENIE-DFCI-052961-188541	No	Cancer of Unknown Primary	Poorly Differentiated Carcinoma, NOS	1	9	NA	Male	Non-Spanish/non-Hispanic	Metastasis	85	DFCI	PDC	White	Metastasis site unspecified	DFCI-ONCOPANEL-3
GENIE-DFCI-052968	GENIE-DFCI-052968-173849	Yes	Hepatobiliary Cancer	Hepatocellular Carcinoma	1	6	NA	Female	Non-Spanish/non-Hispanic	Primary	79	DFCI	HCC	White	Primary tumor	DFCI-ONCOPANEL-3
GENIE-DFCI-052973	GENIE-DFCI-052973-173599	No	Head and Neck Cancer	Oropharynx Squamous Cell Carcinoma	1	14	NA	Male	Non-Spanish/non-Hispanic	Primary	54	DFCI	OPHSC	White	Primary tumor	DFCI-ONCOPANEL-3
GENIE-DFCI-052979	GENIE-DFCI-052979-173860	No	Colorectal Cancer	Colon Adenocarcinoma	1	21	NA	Male	Non-Spanish/non-Hispanic	Primary	67	DFCI	COAD	White	Primary tumor	DFCI-ONCOPANEL-3
GENIE-DFCI-052981	GENIE-DFCI-052981-218952	No	Non-Small Cell Lung Cancer	Lung Adenocarcinoma	1	12	NA	Male	Non-Spanish/non-Hispanic	Primary	57	DFCI	LUAD	White	Primary tumor	DFCI-ONCOPANEL-3
GENIE-DFCI-052984	GENIE-DFCI-052984-234516	No	Hepatobiliary Cancer	Intrahepatic Cholangiocarcinoma	1	7	NA	Female	Non-Spanish/non-Hispanic	Primary	57	DFCI	IHCH	White	Primary tumor	DFCI-ONCOPANEL-3
GENIE-DFCI-052988	GENIE-DFCI-052988-203584	No	Hepatobiliary Cancer	Cholangiocarcinoma	1	6	NA	Female	Non-Spanish/non-Hispanic	Primary	57	DFCI	CHOL	White	Primary tumor	DFCI-ONCOPANEL-3
GENIE-DFCI-052994	GENIE-DFCI-052994-203571	No	Glioma	Glioblastoma	1	7	NA	Female	Non-Spanish/non-Hispanic	Primary	47	DFCI	GB	Black	Primary tumor	DFCI-ONCOPANEL-3
GENIE-DFCI-053004	GENIE-DFCI-053004-218661	Yes	Bladder Cancer	Bladder Urothelial Carcinoma	1	6	NA	Female	Non-Spanish/non-Hispanic	Primary	63	DFCI	BLCA	White	Primary tumor	DFCI-ONCOPANEL-3
GENIE-DFCI-053005	GENIE-DFCI-053005-218459	No	Non-Small Cell Lung Cancer	Pleuropulmonary Blastoma	1	8	NA	Female	Non-Spanish/non-Hispanic	Primary	<18	DFCI	PPB	Asian	Primary tumor	DFCI-ONCOPANEL-3
GENIE-DFCI-053008	GENIE-DFCI-053008-218246	No	Non-Small Cell Lung Cancer	Lung Adenocarcinoma	1	8	NA	Male	Non-Spanish/non-Hispanic	Primary	76	DFCI	LUAD	White	Primary tumor	DFCI-ONCOPANEL-3
GENIE-DFCI-053012	GENIE-DFCI-053012-202792	No	Colorectal Cancer	Colorectal Adenocarcinoma	1	6	NA	Male	Non-Spanish/non-Hispanic	Primary	84	DFCI	COADREAD	White	Primary tumor	DFCI-ONCOPANEL-3
GENIE-DFCI-053021	GENIE-DFCI-053021-173832	No	Glioma	Low-Grade Glioma, NOS	1	4	NA	Female	Non-Spanish/non-Hispanic	Not Applicable or Heme	43	DFCI	LGGNOS	White	Not applicable or hematologic malignancy	DFCI-ONCOPANEL-3
GENIE-DFCI-053022	GENIE-DFCI-053022-173577	Yes	Glioma	Glioblastoma Multiforme	1	8	NA	Male	Non-Spanish/non-Hispanic	Primary	69	DFCI	GBM	White	Primary tumor	DFCI-ONCOPANEL-3
GENIE-DFCI-053031	GENIE-DFCI-053031-188378	No	Colorectal Cancer	Colorectal Adenocarcinoma	1	7	NA	Male	Non-Spanish/non-Hispanic	Primary	64	DFCI	COADREAD	White	Primary tumor	DFCI-ONCOPANEL-3
GENIE-DFCI-053033	GENIE-DFCI-053033-188307	No	Glioma	Astrocytoma	1	11	NA	Female	Non-Spanish/non-Hispanic	Primary	54	DFCI	ASTR	White	Primary tumor	DFCI-ONCOPANEL-3
GENIE-DFCI-053036	GENIE-DFCI-053036-233847	No	Non-Small Cell Lung Cancer	Lung Adenocarcinoma	1	7	NA	Male	Non-Spanish/non-Hispanic	Primary	70	DFCI	LUAD	White	Primary tumor	DFCI-ONCOPANEL-3
GENIE-DFCI-053039	GENIE-DFCI-053039-173782	No	Head and Neck Cancer	Oral Cavity Squamous Cell Carcinoma	1	15	NA	Male	Non-Spanish/non-Hispanic	Primary	53	DFCI	OCSC	White	Primary tumor	DFCI-ONCOPANEL-3
GENIE-DFCI-053044	GENIE-DFCI-053044-203641	No	Thyroid Cancer	Papillary Thyroid Cancer	1	4	NA	Female	Non-Spanish/non-Hispanic	Metastasis	30	DFCI	THPA	White	Metastasis site unspecified	DFCI-ONCOPANEL-3
GENIE-DFCI-053056	GENIE-DFCI-053056-188442	No	Soft Tissue Sarcoma	Sarcoma, NOS	1	4	NA	Male	Non-Spanish/non-Hispanic	Primary	41	DFCI	SARCNOS	White	Primary tumor	DFCI-ONCOPANEL-3
GENIE-DFCI-053151	GENIE-DFCI-053151-250260	No	Glioma	Low-Grade Glioma, NOS	1	6	NA	Female	Non-Spanish/non-Hispanic	Metastasis	74	DFCI	LGGNOS	White	Local recurrence	DFCI-ONCOPANEL-3
GENIE-DFCI-053156	GENIE-DFCI-053156-234113	No	Non-Small Cell Lung Cancer	Non-Small Cell Lung Cancer	1	9	NA	Female	Non-Spanish/non-Hispanic	Metastasis	66	DFCI	NSCLC	White	Metastasis site unspecified	DFCI-ONCOPANEL-3
GENIE-DFCI-053157	GENIE-DFCI-053157-173763	Yes	Head and Neck Cancer	Head and Neck Squamous Cell Carcinoma	1	73	NA	Male	Non-Spanish/non-Hispanic	Primary	64	DFCI	HNSC	White	Primary tumor	DFCI-ONCOPANEL-3
GENIE-DFCI-053160	GENIE-DFCI-053160-188531	Yes	Glioma	Glioblastoma	1	11	NA	Female	Non-Spanish/non-Hispanic	Primary	70	DFCI	GB	White	Primary tumor	DFCI-ONCOPANEL-3
GENIE-DFCI-053163	GENIE-DFCI-053163-173555	No	Glioma	Glioblastoma Multiforme	1	12	NA	Female	Non-Spanish/non-Hispanic	Primary	72	DFCI	GBM	White	Primary tumor	DFCI-ONCOPANEL-3
GENIE-DFCI-053164	GENIE-DFCI-053164-173851	No	Colorectal Cancer	Colon Adenocarcinoma	1	13	NA	Female	Non-Spanish/non-Hispanic	Metastasis	81	DFCI	COAD	White	Metastasis site unspecified	DFCI-ONCOPANEL-3
GENIE-DFCI-053165	GENIE-DFCI-053165-173524	No	Non-Small Cell Lung Cancer	Lung Squamous Cell Carcinoma	1	9	NA	Male	Non-Spanish/non-Hispanic	Primary	60	DFCI	LUSC	White	Primary tumor	DFCI-ONCOPANEL-3
GENIE-DFCI-053170	GENIE-DFCI-053170-203516	No	Bladder Cancer	Upper Tract Urothelial Carcinoma	1	16	NA	Male	Non-Spanish/non-Hispanic	Primary	63	DFCI	UTUC	White	Primary tumor	DFCI-ONCOPANEL-3
GENIE-DFCI-053181	GENIE-DFCI-053181-3503160	No	Soft Tissue Sarcoma	Undifferentiated Pleomorphic Sarcoma/Malignant Fibrous Histiocytoma/High-Grade Spindle Cell Sarcoma	2	11	NA	Male	Non-Spanish/non-Hispanic	Metastasis	62	DFCI	MFH	White	Local recurrence	DFCI-ONCOPANEL-3.1
GENIE-DFCI-053181	GENIE-DFCI-053181-203278	No	Soft Tissue Sarcoma	Undifferentiated Pleomorphic Sarcoma/Malignant Fibrous Histiocytoma/High-Grade Spindle Cell Sarcoma	2	6	NA	Male	Non-Spanish/non-Hispanic	Primary	62	DFCI	MFH	White	Primary tumor	DFCI-ONCOPANEL-3
GENIE-DFCI-053184	GENIE-DFCI-053184-218903	No	Cancer of Unknown Primary	Adenocarcinoma, NOS	1	3	NA	Female	Non-Spanish/non-Hispanic	Metastasis	49	DFCI	ADNOS	White	Metastasis site unspecified	DFCI-ONCOPANEL-3
GENIE-DFCI-053186	GENIE-DFCI-053186-188437	No	Glioma	Glioblastoma	1	8	NA	Female	Non-Spanish/non-Hispanic	Primary	84	DFCI	GB	White	Primary tumor	DFCI-ONCOPANEL-3
GENIE-DFCI-053188	GENIE-DFCI-053188-173750	Yes	Non-Small Cell Lung Cancer	Lung Adenocarcinoma	2	19	NA	Male	Non-Spanish/non-Hispanic	Metastasis	60	DFCI	LUAD	Asian	Metastasis site unspecified	DFCI-ONCOPANEL-3
GENIE-DFCI-053188	GENIE-DFCI-053188-315921	No	Non-Small Cell Lung Cancer	Lung Adenocarcinoma	2	16	NA	Male	Non-Spanish/non-Hispanic	Metastasis	60	DFCI	LUAD	Asian	Metastasis site unspecified	DFCI-ONCOPANEL-3
GENIE-DFCI-053192	GENIE-DFCI-053192-188473	No	Non-Small Cell Lung Cancer	Lung Adenocarcinoma	1	14	NA	Male	Non-Spanish/non-Hispanic	Primary	61	DFCI	LUAD	White	Primary tumor	DFCI-ONCOPANEL-3
GENIE-DFCI-053195	GENIE-DFCI-053195-173779	No	Colorectal Cancer	Colorectal Adenocarcinoma	1	9	NA	Female	Non-Spanish/non-Hispanic	Primary	60	DFCI	COADREAD	White	Primary tumor	DFCI-ONCOPANEL-3
GENIE-DFCI-053196	GENIE-DFCI-053196-173871	No	Non-Small Cell Lung Cancer	Lung Adenocarcinoma	1	11	NA	Female	Non-Spanish/non-Hispanic	Metastasis	58	DFCI	LUAD	Asian	Metastasis site unspecified	DFCI-ONCOPANEL-3
GENIE-DFCI-053201	GENIE-DFCI-053201-173842	No	Hepatobiliary Cancer	Gallbladder Cancer	1	9	NA	Female	Non-Spanish/non-Hispanic	Metastasis	70	DFCI	GBC	White	Metastasis site unspecified	DFCI-ONCOPANEL-3
GENIE-DFCI-053211	GENIE-DFCI-053211-250265	No	Cancer of Unknown Primary	Poorly Differentiated Carcinoma, NOS	1	3	NA	Female	Non-Spanish/non-Hispanic	Metastasis	65	DFCI	PDC	White	Metastasis site unspecified	DFCI-ONCOPANEL-3
GENIE-DFCI-053212	GENIE-DFCI-053212-203676	No	Colorectal Cancer	Colorectal Adenocarcinoma	1	8	NA	Female	Non-Spanish/non-Hispanic	Primary	57	DFCI	COADREAD	White	Primary tumor	DFCI-ONCOPANEL-3
GENIE-DFCI-053214	GENIE-DFCI-053214-3704897	No	Non-Small Cell Lung Cancer	Lung Adenocarcinoma	3	8	NA	Male	Non-Spanish/non-Hispanic	Metastasis	78	DFCI	LUAD	White	Metastasis site unspecified	DFCI-ONCOPANEL-3.1
GENIE-DFCI-053214	GENIE-DFCI-053214-3502604	No	Non-Small Cell Lung Cancer	Lung Adenocarcinoma	3	9	NA	Male	Non-Spanish/non-Hispanic	Metastasis	78	DFCI	LUAD	White	Metastasis site unspecified	DFCI-ONCOPANEL-3.1
GENIE-DFCI-053214	GENIE-DFCI-053214-173764	No	Non-Small Cell Lung Cancer	Lung Adenocarcinoma	3	8	NA	Male	Non-Spanish/non-Hispanic	Primary	78	DFCI	LUAD	White	Primary tumor	DFCI-ONCOPANEL-3
GENIE-DFCI-053215	GENIE-DFCI-053215-234510	No	Cancer of Unknown Primary	Neuroendocrine Tumor, NOS	1	1	NA	Male	Non-Spanish/non-Hispanic	Primary	66	DFCI	NETNOS	White	Primary tumor	DFCI-ONCOPANEL-3
GENIE-DFCI-053216	GENIE-DFCI-053216-173888	No	Colorectal Cancer	Colon Adenocarcinoma	1	6	NA	Female	Non-Spanish/non-Hispanic	Primary	40	DFCI	COAD	Black	Primary tumor	DFCI-ONCOPANEL-3
GENIE-DFCI-053220	GENIE-DFCI-053220-203638	No	Bladder Cancer	Bladder Urothelial Carcinoma	1	42	NA	Male	Non-Spanish/non-Hispanic	Primary	52	DFCI	BLCA	White	Primary tumor	DFCI-ONCOPANEL-3
GENIE-DFCI-053221	GENIE-DFCI-053221-173788	No	Colorectal Cancer	Colon Adenocarcinoma	1	85	NA	Male	Non-Spanish/non-Hispanic	Primary	61	DFCI	COAD	White	Primary tumor	DFCI-ONCOPANEL-3
GENIE-DFCI-053231	GENIE-DFCI-053231-203596	No	Hepatobiliary Cancer	Cholangiocarcinoma	1	4	NA	Female	Non-Spanish/non-Hispanic	Primary	65	DFCI	CHOL	White	Primary tumor	DFCI-ONCOPANEL-3
GENIE-DFCI-053232	GENIE-DFCI-053232-218715	Yes	Melanoma	Melanoma	1	16	NA	Male	Non-Spanish/non-Hispanic	Metastasis	71	DFCI	MEL	Asian	Metastasis site unspecified	DFCI-ONCOPANEL-3
GENIE-DFCI-053233	GENIE-DFCI-053233-173691	No	Glioma	Glioblastoma Multiforme	1	7	NA	Male	Non-Spanish/non-Hispanic	Primary	71	DFCI	GBM	White	Primary tumor	DFCI-ONCOPANEL-3
GENIE-DFCI-053238	GENIE-DFCI-053238-173878	No	Colorectal Cancer	Colon Adenocarcinoma	1	8	NA	Female	Non-Spanish/non-Hispanic	Primary	54	DFCI	COAD	White	Primary tumor	DFCI-ONCOPANEL-3
GENIE-DFCI-053241	GENIE-DFCI-053241-203512	No	Non-Small Cell Lung Cancer	Lung Adenocarcinoma	1	9	NA	Female	Non-Spanish/non-Hispanic	Primary	76	DFCI	LUAD	White	Primary tumor	DFCI-ONCOPANEL-3
GENIE-DFCI-053245	GENIE-DFCI-053245-203672	No	Colorectal Cancer	Colorectal Adenocarcinoma	1	10	NA	Male	Non-Spanish/non-Hispanic	Primary	83	DFCI	COADREAD	White	Primary tumor	DFCI-ONCOPANEL-3
GENIE-DFCI-053249	GENIE-DFCI-053249-249692	No	Cancer of Unknown Primary	Adenocarcinoma, NOS	1	5	NA	Female	Non-Spanish/non-Hispanic	Primary	78	DFCI	ADNOS	White	Primary tumor	DFCI-ONCOPANEL-3
GENIE-DFCI-053251	GENIE-DFCI-053251-173791	No	Non-Small Cell Lung Cancer	Lung Squamous Cell Carcinoma	1	6	NA	Male	Non-Spanish/non-Hispanic	Not Applicable or Heme	69	DFCI	LUSC	White	Not applicable or hematologic malignancy	DFCI-ONCOPANEL-3
GENIE-DFCI-053254	GENIE-DFCI-053254-173863	Yes	Melanoma	Melanoma	1	15	NA	Female	Non-Spanish/non-Hispanic	Primary	58	DFCI	MEL	White	Primary tumor	DFCI-ONCOPANEL-3
GENIE-DFCI-053256	GENIE-DFCI-053256-218542	No	Cancer of Unknown Primary	Cancer of Unknown Primary	1	4	NA	Female	Non-Spanish/non-Hispanic	Not Applicable or Heme	55	DFCI	CUP	White	Not applicable or hematologic malignancy	DFCI-ONCOPANEL-3
GENIE-DFCI-053257	GENIE-DFCI-053257-188668	No	Hepatobiliary Cancer	Gallbladder Cancer	1	10	NA	Female	Non-Spanish/non-Hispanic	Metastasis	68	DFCI	GBC	White	Metastasis site unspecified	DFCI-ONCOPANEL-3
GENIE-DFCI-053261	GENIE-DFCI-053261-188639	No	Glioma	Glioblastoma Multiforme	1	15	NA	Female	Non-Spanish/non-Hispanic	Metastasis	32	DFCI	GBM	White	Local recurrence	DFCI-ONCOPANEL-3
GENIE-DFCI-053262	GENIE-DFCI-053262-173717	Yes	Melanoma	Melanoma	1	143	NA	Male	Non-Spanish/non-Hispanic	Metastasis	71	DFCI	MEL	White	Metastasis site unspecified	DFCI-ONCOPANEL-3
GENIE-DFCI-053263	GENIE-DFCI-053263-173727	No	Non-Small Cell Lung Cancer	Lung Adenocarcinoma	1	4	NA	Female	Non-Spanish/non-Hispanic	Primary	57	DFCI	LUAD	White	Primary tumor	DFCI-ONCOPANEL-3
GENIE-DFCI-053289	GENIE-DFCI-053289-173516	No	Thyroid Cancer	Medullary Thyroid Cancer	1	6	NA	Female	Non-Spanish/non-Hispanic	Primary	71	DFCI	THME	White	Primary tumor	DFCI-ONCOPANEL-3
GENIE-DFCI-053302	GENIE-DFCI-053302-173843	Yes	Glioma	Glioblastoma Multiforme	1	6	NA	Male	Non-Spanish/non-Hispanic	Primary	65	DFCI	GBM	White	Primary tumor	DFCI-ONCOPANEL-3
GENIE-DFCI-053367	GENIE-DFCI-053367-188575	No	Hepatobiliary Cancer	Cholangiocarcinoma	1	6	NA	Male	Non-Spanish/non-Hispanic	Metastasis	54	DFCI	CHOL	Black	Metastasis site unspecified	DFCI-ONCOPANEL-3
GENIE-DFCI-053381	GENIE-DFCI-053381-249963	No	Thyroid Cancer	Papillary Thyroid Cancer	1	13	NA	Female	Non-Spanish/non-Hispanic	Primary	19	DFCI	THPA	Asian	Primary tumor	DFCI-ONCOPANEL-3
GENIE-DFCI-053382	GENIE-DFCI-053382-173795	No	Cancer of Unknown Primary	Adenocarcinoma, NOS	1	14	NA	Female	Non-Spanish/non-Hispanic	Primary	66	DFCI	ADNOS	White	Primary tumor	DFCI-ONCOPANEL-3
GENIE-DFCI-053385	GENIE-DFCI-053385-218462	No	Soft Tissue Sarcoma	Rhabdomyosarcoma	1	4	NA	Female	Non-Spanish/non-Hispanic	Primary	<18	DFCI	RMS	White	Primary tumor	DFCI-ONCOPANEL-3
GENIE-DFCI-053387	GENIE-DFCI-053387-173787	No	Non-Small Cell Lung Cancer	Lung Adenocarcinoma	1	16	NA	Female	Non-Spanish/non-Hispanic	Primary	69	DFCI	LUAD	White	Primary tumor	DFCI-ONCOPANEL-3
GENIE-DFCI-053388	GENIE-DFCI-053388-173898	No	Melanoma	Melanoma	1	50	NA	Male	Non-Spanish/non-Hispanic	Primary	39	DFCI	MEL	White	Primary tumor	DFCI-ONCOPANEL-3
GENIE-DFCI-053392	GENIE-DFCI-053392-218525	No	Colorectal Cancer	Colon Adenocarcinoma	1	10	NA	Female	Non-Spanish/non-Hispanic	Primary	41	DFCI	COAD	White	Primary tumor	DFCI-ONCOPANEL-3
GENIE-DFCI-053395	GENIE-DFCI-053395-188411	No	Non-Small Cell Lung Cancer	Lung Adenocarcinoma	1	13	NA	Male	Non-Spanish/non-Hispanic	Primary	71	DFCI	LUAD	White	Primary tumor	DFCI-ONCOPANEL-3
GENIE-DFCI-053396	GENIE-DFCI-053396-188553	No	Colorectal Cancer	Rectal Adenocarcinoma	1	10	NA	Male	Non-Spanish/non-Hispanic	Primary	65	DFCI	READ	White	Primary tumor	DFCI-ONCOPANEL-3
GENIE-DFCI-053401	GENIE-DFCI-053401-188486	No	Glioma	Low-Grade Glioma, NOS	1	5	NA	Male	Non-Spanish/non-Hispanic	Primary	43	DFCI	LGGNOS	White	Primary tumor	DFCI-ONCOPANEL-3
GENIE-DFCI-053407	GENIE-DFCI-053407-250241	No	Melanoma	Melanoma	1	40	NA	Female	Non-Spanish/non-Hispanic	Metastasis	68	DFCI	MEL	White	Metastasis site unspecified	DFCI-ONCOPANEL-3
GENIE-DFCI-053412	GENIE-DFCI-053412-218925	No	Colorectal Cancer	Rectal Adenocarcinoma	1	12	NA	Male	Non-Spanish/non-Hispanic	Primary	65	DFCI	READ	White	Primary tumor	DFCI-ONCOPANEL-3
GENIE-DFCI-053413	GENIE-DFCI-053413-234481	No	Glioma	Ependymoma	1	7	NA	Male	Non-Spanish/non-Hispanic	Not Applicable or Heme	46	DFCI	EPM	Asian	Not applicable or hematologic malignancy	DFCI-ONCOPANEL-3
GENIE-DFCI-053417	GENIE-DFCI-053417-250244	No	Colorectal Cancer	Colorectal Adenocarcinoma	1	12	NA	Female	Non-Spanish/non-Hispanic	Metastasis	53	DFCI	COADREAD	White	Metastasis site unspecified	DFCI-ONCOPANEL-3
GENIE-DFCI-053418	GENIE-DFCI-053418-203556	No	Head and Neck Cancer	Oropharynx Squamous Cell Carcinoma	1	10	NA	Male	Non-Spanish/non-Hispanic	Primary	74	DFCI	OPHSC	White	Primary tumor	DFCI-ONCOPANEL-3
GENIE-DFCI-053419	GENIE-DFCI-053419-173790	No	Colorectal Cancer	Colon Adenocarcinoma	1	11	NA	Female	Non-Spanish/non-Hispanic	Primary	47	DFCI	COAD	White	Primary tumor	DFCI-ONCOPANEL-3
GENIE-DFCI-053421	GENIE-DFCI-053421-173752	Yes	Glioma	Glioblastoma	1	12	NA	Male	Non-Spanish/non-Hispanic	Primary	71	DFCI	GB	White	Primary tumor	DFCI-ONCOPANEL-3
GENIE-DFCI-053426	GENIE-DFCI-053426-173635	No	Head and Neck Cancer	Oral Cavity Squamous Cell Carcinoma	1	8	NA	Male	Non-Spanish/non-Hispanic	Primary	40	DFCI	OCSC	White	Primary tumor	DFCI-ONCOPANEL-3
GENIE-DFCI-053427	GENIE-DFCI-053427-218688	No	Soft Tissue Sarcoma	Alveolar Soft Part Sarcoma	1	4	NA	Male	Non-Spanish/non-Hispanic	Metastasis	34	DFCI	ASPS	Black	Metastasis site unspecified	DFCI-ONCOPANEL-3
GENIE-DFCI-053428	GENIE-DFCI-053428-233570	No	Soft Tissue Sarcoma	Dedifferentiated Liposarcoma	1	5	NA	Female	Non-Spanish/non-Hispanic	Primary	76	DFCI	DDLS	White	Primary tumor	DFCI-ONCOPANEL-3
GENIE-DFCI-053429	GENIE-DFCI-053429-218834	No	Non-Small Cell Lung Cancer	Lung Squamous Cell Carcinoma	1	19	NA	Male	Non-Spanish/non-Hispanic	Primary	78	DFCI	LUSC	White	Primary tumor	DFCI-ONCOPANEL-3
GENIE-DFCI-053430	GENIE-DFCI-053430-188608	No	Colorectal Cancer	Rectal Adenocarcinoma	1	18	NA	Male	Non-Spanish/non-Hispanic	Primary	34	DFCI	READ	White	Primary tumor	DFCI-ONCOPANEL-3
GENIE-DFCI-053431	GENIE-DFCI-053431-173845	No	Non-Small Cell Lung Cancer	Lung Adenocarcinoma	1	11	NA	Female	Non-Spanish/non-Hispanic	Metastasis	65	DFCI	LUAD	White	Metastasis site unspecified	DFCI-ONCOPANEL-3
GENIE-DFCI-053433	GENIE-DFCI-053433-173800	No	Colorectal Cancer	Colon Adenocarcinoma	1	10	NA	Male	Non-Spanish/non-Hispanic	Primary	53	DFCI	COAD	White	Primary tumor	DFCI-ONCOPANEL-3
GENIE-DFCI-053434	GENIE-DFCI-053434-218799	Yes	Glioma	Glioblastoma	1	5	NA	Male	Non-Spanish/non-Hispanic	Primary	55	DFCI	GB	White	Primary tumor	DFCI-ONCOPANEL-3
GENIE-DFCI-053435	GENIE-DFCI-053435-218664	No	Non-Small Cell Lung Cancer	Lung Adenocarcinoma	1	19	NA	Female	Non-Spanish/non-Hispanic	Metastasis	72	DFCI	LUAD	White	Metastasis site unspecified	DFCI-ONCOPANEL-3
GENIE-DFCI-053437	GENIE-DFCI-053437-173798	No	Hepatobiliary Cancer	Cholangiocarcinoma	1	7	NA	Female	Non-Spanish/non-Hispanic	Primary	58	DFCI	CHOL	Asian	Primary tumor	DFCI-ONCOPANEL-3
GENIE-DFCI-053438	GENIE-DFCI-053438-203693	No	Colorectal Cancer	Rectal Adenocarcinoma	1	8	NA	Male	Non-Spanish/non-Hispanic	Primary	53	DFCI	READ	White	Primary tumor	DFCI-ONCOPANEL-3
GENIE-DFCI-053439	GENIE-DFCI-053439-188625	Yes	Glioma	Glioblastoma	1	12	NA	Male	Non-Spanish/non-Hispanic	Primary	52	DFCI	GB	White	Primary tumor	DFCI-ONCOPANEL-3
GENIE-DFCI-053441	GENIE-DFCI-053441-234203	No	Soft Tissue Sarcoma	Sarcoma, NOS	1	8	NA	Female	Non-Spanish/non-Hispanic	Metastasis	74	DFCI	SARCNOS	White	Metastasis site unspecified	DFCI-ONCOPANEL-3
GENIE-DFCI-053443	GENIE-DFCI-053443-203387	No	Glioma	Glioblastoma	1	6	NA	Female	Non-Spanish/non-Hispanic	Unspecified	63	DFCI	GB	White	Not otherwise specified	DFCI-ONCOPANEL-3
GENIE-DFCI-053444	GENIE-DFCI-053444-218845	No	Non-Small Cell Lung Cancer	Lung Adenocarcinoma	1	13	NA	Female	Non-Spanish/non-Hispanic	Primary	73	DFCI	LUAD	White	Primary tumor	DFCI-ONCOPANEL-3
GENIE-DFCI-053445	GENIE-DFCI-053445-218744	No	Cancer of Unknown Primary	Poorly Differentiated Carcinoma, NOS	1	9	NA	Female	Non-Spanish/non-Hispanic	Metastasis	67	DFCI	PDC	White	Metastasis site unspecified	DFCI-ONCOPANEL-3
GENIE-DFCI-053447	GENIE-DFCI-053447-188664	No	Glioma	Astrocytoma	1	3	NA	Male	Non-Spanish/non-Hispanic	Primary	30	DFCI	ASTR	White	Primary tumor	DFCI-ONCOPANEL-3
GENIE-DFCI-053450	GENIE-DFCI-053450-188434	No	Soft Tissue Sarcoma	Leiomyosarcoma	1	2	NA	Male	Non-Spanish/non-Hispanic	Primary	<18	DFCI	LMS	White	Primary tumor	DFCI-ONCOPANEL-3
GENIE-DFCI-053451	GENIE-DFCI-053451-173859	No	Non-Small Cell Lung Cancer	Lung Adenocarcinoma	1	35	NA	Female	Non-Spanish/non-Hispanic	Primary	47	DFCI	LUAD	White	Primary tumor	DFCI-ONCOPANEL-3
GENIE-DFCI-053454	GENIE-DFCI-053454-203248	No	Soft Tissue Sarcoma	Synovial Sarcoma	1	7	NA	Male	Non-Spanish/non-Hispanic	Metastasis	27	DFCI	SYNS	Black	Metastasis site unspecified	DFCI-ONCOPANEL-3
GENIE-DFCI-053461	GENIE-DFCI-053461-173812	Yes	Non-Small Cell Lung Cancer	Lung Squamous Cell Carcinoma	1	9	NA	Female	Non-Spanish/non-Hispanic	Primary	44	DFCI	LUSC	White	Primary tumor	DFCI-ONCOPANEL-3
GENIE-DFCI-053463	GENIE-DFCI-053463-203407	No	Non-Small Cell Lung Cancer	Lung Squamous Cell Carcinoma	1	7	NA	Male	Non-Spanish/non-Hispanic	Primary	70	DFCI	LUSC	White	Primary tumor	DFCI-ONCOPANEL-3
GENIE-DFCI-053465	GENIE-DFCI-053465-218382	Yes	Thyroid Cancer	Follicular Thyroid Cancer	1	4	NA	Female	Non-Spanish/non-Hispanic	Metastasis	79	DFCI	THFO	White	Metastasis site unspecified	DFCI-ONCOPANEL-3
GENIE-DFCI-053466	GENIE-DFCI-053466-203286	No	Glioma	Glioblastoma	1	13	NA	Male	Non-Spanish/non-Hispanic	Unspecified	<18	DFCI	GB	White	Not otherwise specified	DFCI-ONCOPANEL-3
GENIE-DFCI-053467	GENIE-DFCI-053467-188545	Yes	Glioma	Glioblastoma	1	10	NA	Male	Non-Spanish/non-Hispanic	Primary	47	DFCI	GB	White	Primary tumor	DFCI-ONCOPANEL-3
GENIE-DFCI-053468	GENIE-DFCI-053468-188598	Yes	Glioma	Glioblastoma	1	22	NA	Female	Non-Spanish/non-Hispanic	Primary	73	DFCI	GB	White	Primary tumor	DFCI-ONCOPANEL-3
GENIE-DFCI-053469	GENIE-DFCI-053469-203643	Yes	Melanoma	Melanoma	1	29	NA	Male	Non-Spanish/non-Hispanic	Metastasis	46	DFCI	MEL	White	Metastasis site unspecified	DFCI-ONCOPANEL-3
GENIE-DFCI-053471	GENIE-DFCI-053471-203560	No	Colorectal Cancer	Colon Adenocarcinoma	1	109	NA	Male	Non-Spanish/non-Hispanic	Primary	79	DFCI	COAD	White	Primary tumor	DFCI-ONCOPANEL-3
GENIE-DFCI-053472	GENIE-DFCI-053472-234277	No	Thyroid Cancer	Papillary Thyroid Cancer	1	5	NA	Female	Non-Spanish/non-Hispanic	Primary	26	DFCI	THPA	White	Primary tumor	DFCI-ONCOPANEL-3
GENIE-DFCI-053475	GENIE-DFCI-053475-203142	Yes	Bladder Cancer	Bladder Urothelial Carcinoma	1	5	NA	Male	Non-Spanish/non-Hispanic	Primary	52	DFCI	BLCA	White	Primary tumor	DFCI-ONCOPANEL-3
GENIE-DFCI-053476	GENIE-DFCI-053476-250281	No	Non-Small Cell Lung Cancer	Lung Adenocarcinoma	1	17	NA	Female	Non-Spanish/non-Hispanic	Primary	59	DFCI	LUAD	Asian	Primary tumor	DFCI-ONCOPANEL-3
GENIE-DFCI-053477	GENIE-DFCI-053477-218800	Yes	Glioma	Glioblastoma Multiforme	1	12	NA	Male	Non-Spanish/non-Hispanic	Unspecified	75	DFCI	GBM	White	Not otherwise specified	DFCI-ONCOPANEL-3
GENIE-DFCI-053479	GENIE-DFCI-053479-203559	No	Colorectal Cancer	Colon Adenocarcinoma	1	7	NA	Male	Non-Spanish/non-Hispanic	Primary	66	DFCI	COAD	White	Primary tumor	DFCI-ONCOPANEL-3
GENIE-DFCI-053481	GENIE-DFCI-053481-203389	Yes	Glioma	Glioblastoma	1	13	NA	Male	Non-Spanish/non-Hispanic	Primary	66	DFCI	GB	White	Primary tumor	DFCI-ONCOPANEL-3
GENIE-DFCI-053482	GENIE-DFCI-053482-188552	No	Non-Small Cell Lung Cancer	Lung Adenocarcinoma	2	22	NA	Female	Non-Spanish/non-Hispanic	Primary	70	DFCI	LUAD	White	Primary tumor	DFCI-ONCOPANEL-3
GENIE-DFCI-053482	GENIE-DFCI-053482-1304217	No	Non-Small Cell Lung Cancer	Lung Adenocarcinoma	2	25	NA	Female	Non-Spanish/non-Hispanic	Metastasis	70	DFCI	LUAD	White	Metastasis site unspecified	DFCI-ONCOPANEL-3.1
GENIE-DFCI-075781	GENIE-DFCI-075781-315890	Yes	Bladder Cancer	Bladder Urothelial Carcinoma	1	19	NA	Male	Non-Spanish/non-Hispanic	Primary	73	DFCI	BLCA	White	Primary tumor	DFCI-ONCOPANEL-3
GENIE-DFCI-075823	GENIE-DFCI-075823-350085	No	Thyroid Cancer	Papillary Thyroid Cancer	1	8	NA	Female	Non-Spanish/non-Hispanic	Primary	44	DFCI	THPA	White	Primary tumor	DFCI-ONCOPANEL-3
GENIE-DFCI-075844	GENIE-DFCI-075844-3945026	No	Soft Tissue Sarcoma	Desmoid/Aggressive Fibromatosis	5	8	NA	Female	Non-Spanish/non-Hispanic	Primary	54	DFCI	DES	White	Primary tumor	DFCI-ONCOPANEL-3.1
GENIE-DFCI-075844	GENIE-DFCI-075844-3935098	No	Soft Tissue Sarcoma	Desmoid/Aggressive Fibromatosis	5	8	NA	Female	Non-Spanish/non-Hispanic	Primary	54	DFCI	DES	White	Primary tumor	DFCI-ONCOPANEL-3.1
GENIE-DFCI-075844	GENIE-DFCI-075844-315809	No	Soft Tissue Sarcoma	Desmoid/Aggressive Fibromatosis	5	11	NA	Female	Non-Spanish/non-Hispanic	Metastasis	54	DFCI	DES	White	Local recurrence	DFCI-ONCOPANEL-3
GENIE-DFCI-075877	GENIE-DFCI-075877-298981	No	Colorectal Cancer	Colon Adenocarcinoma	1	51	NA	Female	Non-Spanish/non-Hispanic	Primary	54	DFCI	COAD	White	Primary tumor	DFCI-ONCOPANEL-3
GENIE-DFCI-075889	GENIE-DFCI-075889-282021	No	Soft Tissue Sarcoma	Dedifferentiated Liposarcoma	1	3	NA	Female	Non-Spanish/non-Hispanic	Primary	57	DFCI	DDLS	White	Primary tumor	DFCI-ONCOPANEL-3
GENIE-DFCI-075897	GENIE-DFCI-075897-350366	No	Head and Neck Cancer	Head and Neck Squamous Cell Carcinoma	1	11	NA	Female	Non-Spanish/non-Hispanic	Primary	76	DFCI	HNSC	White	Primary tumor	DFCI-ONCOPANEL-3
GENIE-DFCI-075900	GENIE-DFCI-075900-265914	No	Colorectal Cancer	Colorectal Adenocarcinoma	1	12	NA	Female	Non-Spanish/non-Hispanic	Primary	47	DFCI	COADREAD	White	Primary tumor	DFCI-ONCOPANEL-3
GENIE-DFCI-075952	GENIE-DFCI-075952-350539	No	Melanoma	Cutaneous Melanoma	1	30	NA	Female	Non-Spanish/non-Hispanic	Primary	>89	DFCI	SKCM	White	Primary tumor	DFCI-ONCOPANEL-3
GENIE-DFCI-076002	GENIE-DFCI-076002-332826	Yes	Melanoma	Melanoma	1	55	NA	Female	Non-Spanish/non-Hispanic	Primary	>89	DFCI	MEL	White	Primary tumor	DFCI-ONCOPANEL-3
GENIE-DFCI-076013	GENIE-DFCI-076013-282531	No	Non-Small Cell Lung Cancer	Lung Adenocarcinoma	1	13	NA	Female	Non-Spanish/non-Hispanic	Primary	68	DFCI	LUAD	White	Primary tumor	DFCI-ONCOPANEL-3
GENIE-DFCI-076017	GENIE-DFCI-076017-350836	No	Glioma	Glioblastoma Multiforme	1	8	NA	Female	Non-Spanish/non-Hispanic	Primary	71	DFCI	GBM	White	Primary tumor	DFCI-ONCOPANEL-3
GENIE-DFCI-076018	GENIE-DFCI-076018-332815	No	Colorectal Cancer	Colon Adenocarcinoma	1	12	NA	Female	Non-Spanish/non-Hispanic	Primary	71	DFCI	COAD	White	Primary tumor	DFCI-ONCOPANEL-3
GENIE-DFCI-076058	GENIE-DFCI-076058-3446409	No	Non-Small Cell Lung Cancer	Lung Adenocarcinoma	2	26	NA	Female	Non-Spanish/non-Hispanic	Primary	63	DFCI	LUAD	White	Primary tumor	DFCI-ONCOPANEL-3.1
GENIE-DFCI-076105	GENIE-DFCI-076105-298930	Yes	Thyroid Cancer	Anaplastic Thyroid Cancer	1	6	NA	Male	Non-Spanish/non-Hispanic	Primary	72	DFCI	THAP	White	Primary tumor	DFCI-ONCOPANEL-3
GENIE-DFCI-076191	GENIE-DFCI-076191-350123	No	Colorectal Cancer	Colon Adenocarcinoma	2	8	NA	Female	Non-Spanish/non-Hispanic	Primary	51	DFCI	COAD	White	Primary tumor	DFCI-ONCOPANEL-3
GENIE-DFCI-076195	GENIE-DFCI-076195-350601	No	Colorectal Cancer	Colon Adenocarcinoma	1	9	NA	Female	Non-Spanish/non-Hispanic	Primary	84	DFCI	COAD	White	Primary tumor	DFCI-ONCOPANEL-3
GENIE-DFCI-076366	GENIE-DFCI-076366-350091	No	Soft Tissue Sarcoma	Solitary Fibrous Tumor/Hemangiopericytoma	1	7	NA	Female	Non-Spanish/non-Hispanic	Metastasis	70	DFCI	SFT	White	Metastasis site unspecified	DFCI-ONCOPANEL-3
GENIE-DFCI-076367	GENIE-DFCI-076367-349668	No	Non-Small Cell Lung Cancer	Lung Adenocarcinoma	1	13	NA	Female	Non-Spanish/non-Hispanic	Primary	72	DFCI	LUAD	White	Primary tumor	DFCI-ONCOPANEL-3
GENIE-DFCI-076372	GENIE-DFCI-076372-298627	No	Non-Small Cell Lung Cancer	Lung Squamous Cell Carcinoma	1	6	NA	Male	Non-Spanish/non-Hispanic	Primary	69	DFCI	LUSC	White	Primary tumor	DFCI-ONCOPANEL-3
GENIE-DFCI-076450	GENIE-DFCI-076450-350730	No	Non-Small Cell Lung Cancer	Lung Squamous Cell Carcinoma	1	19	NA	Female	Non-Spanish/non-Hispanic	Primary	63	DFCI	LUSC	White	Primary tumor	DFCI-ONCOPANEL-3
GENIE-DFCI-076454	GENIE-DFCI-076454-315120	No	Head and Neck Cancer	Head and Neck Squamous Cell Carcinoma	1	33	NA	Female	Non-Spanish/non-Hispanic	Primary	63	DFCI	HNSC	White	Primary tumor	DFCI-ONCOPANEL-3
GENIE-DFCI-076473	GENIE-DFCI-076473-350668	No	Non-Small Cell Lung Cancer	Lung Adenocarcinoma	1	18	NA	Female	Non-Spanish/non-Hispanic	Primary	74	DFCI	LUAD	White	Primary tumor	DFCI-ONCOPANEL-3
GENIE-DFCI-076476	GENIE-DFCI-076476-315408	No	Non-Small Cell Lung Cancer	Lung Carcinoid	1	4	NA	Female	Non-Spanish/non-Hispanic	Primary	68	DFCI	LUCA	White	Primary tumor	DFCI-ONCOPANEL-3
GENIE-DFCI-076483	GENIE-DFCI-076483-332894	No	Non-Small Cell Lung Cancer	Lung Adenocarcinoma	1	9	NA	Female	Non-Spanish/non-Hispanic	Primary	56	DFCI	LUAD	White	Primary tumor	DFCI-ONCOPANEL-3
GENIE-DFCI-076492	GENIE-DFCI-076492-298976	No	Colorectal Cancer	Signet Ring Cell Adenocarcinoma of the Colon and Rectum	1	9	NA	Female	Non-Spanish/non-Hispanic	Metastasis	54	DFCI	SRCCR	White	Metastasis site unspecified	DFCI-ONCOPANEL-3
GENIE-DFCI-076532	GENIE-DFCI-076532-282570	No	Glioma	Astrocytoma	1	12	NA	Male	Non-Spanish/non-Hispanic	Metastasis	62	DFCI	ASTR	White	Local recurrence	DFCI-ONCOPANEL-3
GENIE-DFCI-076542	GENIE-DFCI-076542-349852	No	Non-Small Cell Lung Cancer	Lung Adenocarcinoma	1	13	NA	Male	Non-Spanish/non-Hispanic	Primary	76	DFCI	LUAD	White	Primary tumor	DFCI-ONCOPANEL-3
GENIE-DFCI-076629	GENIE-DFCI-076629-266375	No	Soft Tissue Sarcoma	Leiomyosarcoma	1	12	NA	Female	Non-Spanish/non-Hispanic	Primary	74	DFCI	LMS	White	Primary tumor	DFCI-ONCOPANEL-3
GENIE-DFCI-076653	GENIE-DFCI-076653-350433	No	Bladder Cancer	Bladder Urothelial Carcinoma	1	8	NA	Male	Non-Spanish/non-Hispanic	Primary	73	DFCI	BLCA	White	Primary tumor	DFCI-ONCOPANEL-3
GENIE-DFCI-076654	GENIE-DFCI-076654-298161	No	Non-Small Cell Lung Cancer	Lung Adenocarcinoma	1	3	NA	Female	Non-Spanish/non-Hispanic	Primary	71	DFCI	LUAD	White	Primary tumor	DFCI-ONCOPANEL-3
GENIE-DFCI-076693	GENIE-DFCI-076693-332907	No	Non-Small Cell Lung Cancer	Non-Small Cell Lung Cancer	1	56	NA	Female	Non-Spanish/non-Hispanic	Primary	72	DFCI	NSCLC	White	Primary tumor	DFCI-ONCOPANEL-3
GENIE-DFCI-076779	GENIE-DFCI-076779-265635	No	Thyroid Cancer	Papillary Thyroid Cancer	1	10	NA	Female	Non-Spanish/non-Hispanic	Primary	50	DFCI	THPA	Black	Primary tumor	DFCI-ONCOPANEL-3
GENIE-DFCI-076819	GENIE-DFCI-076819-350701	No	Non-Small Cell Lung Cancer	Non-Small Cell Lung Cancer	2	12	NA	Female	Non-Spanish/non-Hispanic	Metastasis	73	DFCI	NSCLC	White	Metastasis site unspecified	DFCI-ONCOPANEL-3
GENIE-DFCI-076819	GENIE-DFCI-076819-350587	No	Non-Small Cell Lung Cancer	Non-Small Cell Lung Cancer	2	14	NA	Female	Non-Spanish/non-Hispanic	Metastasis	73	DFCI	NSCLC	White	Metastasis site unspecified	DFCI-ONCOPANEL-3
GENIE-DFCI-076828	GENIE-DFCI-076828-266023	No	Non-Small Cell Lung Cancer	Lung Adenocarcinoma	1	11	NA	Female	Non-Spanish/non-Hispanic	Primary	69	DFCI	LUAD	White	Primary tumor	DFCI-ONCOPANEL-3
GENIE-DFCI-076879	GENIE-DFCI-076879-350072	No	Bladder Cancer	Bladder Urothelial Carcinoma	1	12	NA	Male	Non-Spanish/non-Hispanic	Primary	>89	DFCI	BLCA	White	Primary tumor	DFCI-ONCOPANEL-3
GENIE-DFCI-076924	GENIE-DFCI-076924-299244	No	Cancer of Unknown Primary	Neuroendocrine Tumor, NOS	1	4	NA	Female	Non-Spanish/non-Hispanic	Primary	62	DFCI	NETNOS	White	Primary tumor	DFCI-ONCOPANEL-3
GENIE-DFCI-076929	GENIE-DFCI-076929-349286	No	Glioma	Glioblastoma	1	15	NA	Male	Non-Spanish/non-Hispanic	Primary	62	DFCI	GB	White	Primary tumor	DFCI-ONCOPANEL-3
GENIE-DFCI-076947	GENIE-DFCI-076947-266035	No	Non-Small Cell Lung Cancer	Lung Adenocarcinoma	1	28	NA	Male	Non-Spanish/non-Hispanic	Primary	76	DFCI	LUAD	White	Primary tumor	DFCI-ONCOPANEL-3
GENIE-DFCI-076948	GENIE-DFCI-076948-299239	No	Colorectal Cancer	Colon Adenocarcinoma	1	14	NA	Male	Non-Spanish/non-Hispanic	Primary	50	DFCI	COAD	White	Primary tumor	DFCI-ONCOPANEL-3
GENIE-DFCI-076976	GENIE-DFCI-076976-282520	No	Thyroid Cancer	Papillary Thyroid Cancer	1	4	NA	Male	Non-Spanish/non-Hispanic	Primary	45	DFCI	THPA	Asian	Primary tumor	DFCI-ONCOPANEL-3
GENIE-DFCI-076986	GENIE-DFCI-076986-266179	No	Non-Small Cell Lung Cancer	Lung Adenocarcinoma	1	7	NA	Female	Non-Spanish/non-Hispanic	Primary	68	DFCI	LUAD	White	Primary tumor	DFCI-ONCOPANEL-3
GENIE-DFCI-076990	GENIE-DFCI-076990-315316	No	Melanoma	Melanoma	1	29	NA	Female	Non-Spanish/non-Hispanic	Primary	59	DFCI	MEL	White	Primary tumor	DFCI-ONCOPANEL-3
GENIE-DFCI-077006	GENIE-DFCI-077006-266311	No	Non-Small Cell Lung Cancer	Atypical Lung Carcinoid	1	2	NA	Female	Non-Spanish/non-Hispanic	Primary	46	DFCI	ALUCA	White	Primary tumor	DFCI-ONCOPANEL-3
GENIE-DFCI-077009	GENIE-DFCI-077009-298962	No	Non-Small Cell Lung Cancer	Large Cell Neuroendocrine Carcinoma	1	22	NA	Male	Non-Spanish/non-Hispanic	Metastasis	75	DFCI	LUNE	White	Metastasis site unspecified	DFCI-ONCOPANEL-3
GENIE-DFCI-077027	GENIE-DFCI-077027-266183	No	Colorectal Cancer	Colon Adenocarcinoma	1	15	NA	Female	Non-Spanish/non-Hispanic	Primary	54	DFCI	COAD	White	Primary tumor	DFCI-ONCOPANEL-3
GENIE-DFCI-077046	GENIE-DFCI-077046-350170	No	Soft Tissue Sarcoma	Undifferentiated Pleomorphic Sarcoma/Malignant Fibrous Histiocytoma/High-Grade Spindle Cell Sarcoma	1	19	NA	Female	Non-Spanish/non-Hispanic	Primary	77	DFCI	MFH	White	Primary tumor	DFCI-ONCOPANEL-3
GENIE-DFCI-077077	GENIE-DFCI-077077-333003	No	Melanoma	Melanoma	1	20	NA	Male	Non-Spanish/non-Hispanic	Primary	65	DFCI	MEL	White	Primary tumor	DFCI-ONCOPANEL-3
GENIE-DFCI-077079	GENIE-DFCI-077079-350798	Yes	Glioma	Diffuse Glioma	1	6	NA	Male	Non-Spanish/non-Hispanic	Primary	28	DFCI	DIFG	White	Primary tumor	DFCI-ONCOPANEL-3
GENIE-DFCI-077081	GENIE-DFCI-077081-299215	No	Cancer of Unknown Primary	Adenocarcinoma, NOS	1	7	NA	Female	Non-Spanish/non-Hispanic	Metastasis	53	DFCI	ADNOS	White	Metastasis site unspecified	DFCI-ONCOPANEL-3
GENIE-DFCI-077117	GENIE-DFCI-077117-299087	No	Thyroid Cancer	Papillary Thyroid Cancer	1	5	NA	Female	Non-Spanish/non-Hispanic	Primary	62	DFCI	THPA	White	Primary tumor	DFCI-ONCOPANEL-3
GENIE-DFCI-077128	GENIE-DFCI-077128-315779	No	Bladder Cancer	Bladder Urothelial Carcinoma	1	16	NA	Male	Non-Spanish/non-Hispanic	Metastasis	63	DFCI	BLCA	White	Local recurrence	DFCI-ONCOPANEL-3
GENIE-DFCI-077129	GENIE-DFCI-077129-266182	No	Non-Small Cell Lung Cancer	Lung Adenocarcinoma	1	20	NA	Male	Non-Spanish/non-Hispanic	Primary	>89	DFCI	LUAD	White	Primary tumor	DFCI-ONCOPANEL-3
GENIE-DFCI-077132	GENIE-DFCI-077132-350220	No	Bladder Cancer	Bladder Urothelial Carcinoma	1	25	NA	Female	Non-Spanish/non-Hispanic	Primary	66	DFCI	BLCA	White	Primary tumor	DFCI-ONCOPANEL-3
GENIE-DFCI-077146	GENIE-DFCI-077146-332969	No	Colorectal Cancer	Colorectal Adenocarcinoma	1	13	NA	Male	Non-Spanish/non-Hispanic	Metastasis	72	DFCI	COADREAD	White	Metastasis site unspecified	DFCI-ONCOPANEL-3
GENIE-DFCI-077148	GENIE-DFCI-077148-299039	No	Glioma	Low-Grade Glioma, NOS	1	6	NA	Male	Non-Spanish/non-Hispanic	Primary	<18	DFCI	LGGNOS	White	Primary tumor	DFCI-ONCOPANEL-3
GENIE-DFCI-077196	GENIE-DFCI-077196-350254	No	Colorectal Cancer	Colon Adenocarcinoma	1	13	NA	Female	Non-Spanish/non-Hispanic	Primary	50	DFCI	COAD	White	Primary tumor	DFCI-ONCOPANEL-3
GENIE-DFCI-077222	GENIE-DFCI-077222-332971	No	Cancer of Unknown Primary	Adenocarcinoma, NOS	1	15	NA	Male	Non-Spanish/non-Hispanic	Not Applicable or Heme	84	DFCI	ADNOS	Black	Not applicable or hematologic malignancy	DFCI-ONCOPANEL-3
GENIE-DFCI-077258	GENIE-DFCI-077258-350893	No	Head and Neck Cancer	Head and Neck Squamous Cell Carcinoma	1	7	NA	Male	Non-Spanish/non-Hispanic	Primary	68	DFCI	HNSC	White	Primary tumor	DFCI-ONCOPANEL-3
GENIE-DFCI-077267	GENIE-DFCI-077267-299210	No	Non-Small Cell Lung Cancer	Lung Squamous Cell Carcinoma	1	19	NA	Male	Non-Spanish/non-Hispanic	Primary	64	DFCI	LUSC	White	Primary tumor	DFCI-ONCOPANEL-3
GENIE-DFCI-077292	GENIE-DFCI-077292-349167	No	Cancer of Unknown Primary	Poorly Differentiated Carcinoma, NOS	1	89	NA	Male	Non-Spanish/non-Hispanic	Metastasis	61	DFCI	PDC	White	Metastasis site unspecified	DFCI-ONCOPANEL-3
GENIE-DFCI-077313	GENIE-DFCI-077313-349581	No	Head and Neck Cancer	Oral Cavity Squamous Cell Carcinoma	1	10	NA	Female	Non-Spanish/non-Hispanic	Primary	63	DFCI	OCSC	White	Primary tumor	DFCI-ONCOPANEL-3
GENIE-DFCI-077381	GENIE-DFCI-077381-332302	No	Bladder Cancer	Bladder Urothelial Carcinoma	1	10	NA	Female	Non-Spanish/non-Hispanic	Metastasis	81	DFCI	BLCA	White	Metastasis site unspecified	DFCI-ONCOPANEL-3
GENIE-DFCI-077403	GENIE-DFCI-077403-481612	No	Cancer of Unknown Primary	Neuroendocrine Carcinoma, NOS	2	5	NA	Female	Non-Spanish/non-Hispanic	Metastasis	54	DFCI	NECNOS	White	Metastasis site unspecified	DFCI-ONCOPANEL-3
GENIE-DFCI-077403	GENIE-DFCI-077403-282610	No	Cancer of Unknown Primary	Neuroendocrine Carcinoma, NOS	2	5	NA	Female	Non-Spanish/non-Hispanic	Metastasis	54	DFCI	NECNOS	White	Metastasis site unspecified	DFCI-ONCOPANEL-3
GENIE-DFCI-077404	GENIE-DFCI-077404-350766	No	Melanoma	Melanoma	2	66	NA	Male	Non-Spanish/non-Hispanic	Metastasis	78	DFCI	MEL	White	Metastasis site unspecified	DFCI-ONCOPANEL-3
GENIE-DFCI-077404	GENIE-DFCI-077404-2149816	No	Melanoma	Melanoma	2	67	NA	Male	Non-Spanish/non-Hispanic	Metastasis	78	DFCI	MEL	White	Metastasis site unspecified	DFCI-ONCOPANEL-3.1
GENIE-DFCI-077478	GENIE-DFCI-077478-332884	No	Glioma	Glioblastoma	1	6	NA	Male	Non-Spanish/non-Hispanic	Primary	74	DFCI	GB	White	Primary tumor	DFCI-ONCOPANEL-3
GENIE-DFCI-077519	GENIE-DFCI-077519-350679	No	Soft Tissue Sarcoma	Leiomyosarcoma	1	6	NA	Female	Non-Spanish/non-Hispanic	Primary	48	DFCI	LMS	White	Primary tumor	DFCI-ONCOPANEL-3
GENIE-DFCI-077520	GENIE-DFCI-077520-282061	No	Thyroid Cancer	Poorly Differentiated Thyroid Cancer	1	8	NA	Female	Non-Spanish/non-Hispanic	Primary	63	DFCI	THPD	White	Primary tumor	DFCI-ONCOPANEL-3
GENIE-DFCI-077592	GENIE-DFCI-077592-315858	No	Bladder Cancer	Bladder Urothelial Carcinoma	1	32	NA	Male	Non-Spanish/non-Hispanic	Primary	>89	DFCI	BLCA	White	Primary tumor	DFCI-ONCOPANEL-3
GENIE-DFCI-077755	GENIE-DFCI-077755-349843	No	Non-Small Cell Lung Cancer	Lung Adenocarcinoma	1	11	NA	Female	Non-Spanish/non-Hispanic	Metastasis	56	DFCI	LUAD	Asian	Metastasis site unspecified	DFCI-ONCOPANEL-3
GENIE-DFCI-077791	GENIE-DFCI-077791-265723	No	Bladder Cancer	Upper Tract Urothelial Carcinoma	2	8	NA	Male	Non-Spanish/non-Hispanic	Primary	>89	DFCI	UTUC	White	Primary tumor	DFCI-ONCOPANEL-3
GENIE-DFCI-077800	GENIE-DFCI-077800-350732	No	Bladder Cancer	Upper Tract Urothelial Carcinoma	1	11	NA	Female	Non-Spanish/non-Hispanic	Primary	65	DFCI	UTUC	White	Primary tumor	DFCI-ONCOPANEL-3
GENIE-DFCI-077816	GENIE-DFCI-077816-299049	Yes	Non-Small Cell Lung Cancer	Lung Adenocarcinoma	1	21	NA	Female	Non-Spanish/non-Hispanic	Metastasis	79	DFCI	LUAD	White	Metastasis site unspecified	DFCI-ONCOPANEL-3
GENIE-DFCI-077884	GENIE-DFCI-077884-266321	No	Colorectal Cancer	Colon Adenocarcinoma	1	8	NA	Female	Non-Spanish/non-Hispanic	Primary	76	DFCI	COAD	White	Primary tumor	DFCI-ONCOPANEL-3
GENIE-DFCI-077917	GENIE-DFCI-077917-332552	No	Bladder Cancer	Bladder Urothelial Carcinoma	1	13	NA	Male	Non-Spanish/non-Hispanic	Primary	67	DFCI	BLCA	White	Primary tumor	DFCI-ONCOPANEL-3
GENIE-DFCI-077966	GENIE-DFCI-077966-350878	No	Non-Small Cell Lung Cancer	Lung Squamous Cell Carcinoma	2	11	NA	Female	Non-Spanish/non-Hispanic	Primary	62	DFCI	LUSC	White	Primary tumor	DFCI-ONCOPANEL-3
GENIE-DFCI-077966	GENIE-DFCI-077966-1304369	No	Non-Small Cell Lung Cancer	Lung Squamous Cell Carcinoma	2	16	NA	Female	Non-Spanish/non-Hispanic	Metastasis	62	DFCI	LUSC	White	Metastasis site unspecified	DFCI-ONCOPANEL-3.1
GENIE-DFCI-077995	GENIE-DFCI-077995-265900	Yes	Hepatobiliary Cancer	Hepatocellular Carcinoma	1	8	NA	Male	Non-Spanish/non-Hispanic	Primary	63	DFCI	HCC	White	Primary tumor	DFCI-ONCOPANEL-3
GENIE-DFCI-078015	GENIE-DFCI-078015-298794	No	Soft Tissue Sarcoma	Clear Cell Sarcoma	1	1	NA	Female	Non-Spanish/non-Hispanic	Metastasis	21	DFCI	CCS	Black	Metastasis site unspecified	DFCI-ONCOPANEL-3
GENIE-DFCI-078051	GENIE-DFCI-078051-298963	No	Non-Small Cell Lung Cancer	Lung Adenocarcinoma	1	12	NA	Female	Non-Spanish/non-Hispanic	Metastasis	85	DFCI	LUAD	White	Metastasis site unspecified	DFCI-ONCOPANEL-3
GENIE-DFCI-078053	GENIE-DFCI-078053-315903	No	Hepatobiliary Cancer	Cholangiocarcinoma	1	5	NA	Female	Non-Spanish/non-Hispanic	Metastasis	60	DFCI	CHOL	White	Local recurrence	DFCI-ONCOPANEL-3
GENIE-DFCI-078077	GENIE-DFCI-078077-282085	No	Non-Small Cell Lung Cancer	Lung Squamous Cell Carcinoma	1	28	NA	Female	Non-Spanish/non-Hispanic	Primary	74	DFCI	LUSC	White	Primary tumor	DFCI-ONCOPANEL-3
GENIE-DFCI-078086	GENIE-DFCI-078086-315727	No	Cancer of Unknown Primary	Adenocarcinoma, NOS	1	6	NA	Male	Non-Spanish/non-Hispanic	Not Applicable or Heme	76	DFCI	ADNOS	White	Not applicable or hematologic malignancy	DFCI-ONCOPANEL-3
GENIE-DFCI-078114	GENIE-DFCI-078114-315886	No	Colorectal Cancer	Colon Adenocarcinoma	1	5	NA	Female	Non-Spanish/non-Hispanic	Primary	51	DFCI	COAD	White	Primary tumor	DFCI-ONCOPANEL-3
GENIE-DFCI-078137	GENIE-DFCI-078137-350823	No	Hepatobiliary Cancer	Cholangiocarcinoma	1	7	NA	Male	Non-Spanish/non-Hispanic	Metastasis	61	DFCI	CHOL	Black	Metastasis site unspecified	DFCI-ONCOPANEL-3
GENIE-DFCI-078138	GENIE-DFCI-078138-350164	No	Non-Small Cell Lung Cancer	Lung Adenocarcinoma	2	4	NA	Female	Non-Spanish/non-Hispanic	Primary	56	DFCI	LUAD	White	Primary tumor	DFCI-ONCOPANEL-3
GENIE-DFCI-078138	GENIE-DFCI-078138-350165	No	Soft Tissue Sarcoma	Solitary Fibrous Tumor/Hemangiopericytoma	2	3	NA	Female	Non-Spanish/non-Hispanic	Primary	56	DFCI	SFT	White	Primary tumor	DFCI-ONCOPANEL-3
GENIE-DFCI-078150	GENIE-DFCI-078150-350479	No	Non-Small Cell Lung Cancer	Lung Carcinoid	1	5	NA	Female	Non-Spanish/non-Hispanic	Primary	58	DFCI	LUCA	White	Primary tumor	DFCI-ONCOPANEL-3
GENIE-DFCI-078177	GENIE-DFCI-078177-350797	No	Melanoma	Melanoma	1	70	NA	Male	Non-Spanish/non-Hispanic	Metastasis	28	DFCI	MEL	White	Metastasis site unspecified	DFCI-ONCOPANEL-3
GENIE-DFCI-078192	GENIE-DFCI-078192-315832	No	Melanoma	Melanoma	1	8	NA	Female	Non-Spanish/non-Hispanic	Metastasis	39	DFCI	MEL	White	Metastasis site unspecified	DFCI-ONCOPANEL-3
GENIE-DFCI-078202	GENIE-DFCI-078202-350776	No	Non-Small Cell Lung Cancer	Lung Adenocarcinoma	1	14	NA	Male	Non-Spanish/non-Hispanic	Metastasis	80	DFCI	LUAD	White	Metastasis site unspecified	DFCI-ONCOPANEL-3
GENIE-DFCI-078271	GENIE-DFCI-078271-282571	No	Non-Small Cell Lung Cancer	Lung Squamous Cell Carcinoma	1	12	NA	Male	Non-Spanish/non-Hispanic	Primary	82	DFCI	LUSC	White	Primary tumor	DFCI-ONCOPANEL-3
GENIE-DFCI-078291	GENIE-DFCI-078291-349795	No	Bladder Cancer	Bladder Urothelial Carcinoma	1	24	NA	Male	Non-Spanish/non-Hispanic	Primary	73	DFCI	BLCA	White	Primary tumor	DFCI-ONCOPANEL-3
GENIE-DFCI-078319	GENIE-DFCI-078319-282012	No	Head and Neck Cancer	Head and Neck Squamous Cell Carcinoma	1	14	NA	Female	Non-Spanish/non-Hispanic	Primary	71	DFCI	HNSC	White	Primary tumor	DFCI-ONCOPANEL-3
GENIE-DFCI-078361	GENIE-DFCI-078361-298991	No	Colorectal Cancer	Colorectal Adenocarcinoma	1	17	NA	Female	Non-Spanish/non-Hispanic	Primary	67	DFCI	COADREAD	White	Primary tumor	DFCI-ONCOPANEL-3
GENIE-DFCI-078388	GENIE-DFCI-078388-299020	No	Colorectal Cancer	Colorectal Adenocarcinoma	1	11	NA	Male	Non-Spanish/non-Hispanic	Not Applicable or Heme	66	DFCI	COADREAD	White	Not applicable or hematologic malignancy	DFCI-ONCOPANEL-3
GENIE-DFCI-078395	GENIE-DFCI-078395-350319	No	Hepatobiliary Cancer	Extrahepatic Cholangiocarcinoma	1	14	NA	Male	Non-Spanish/non-Hispanic	Primary	79	DFCI	EHCH	White	Primary tumor	DFCI-ONCOPANEL-3
GENIE-DFCI-078424	GENIE-DFCI-078424-350097	No	Non-Small Cell Lung Cancer	Lung Adenocarcinoma	1	11	NA	Male	Non-Spanish/non-Hispanic	Primary	75	DFCI	LUAD	White	Primary tumor	DFCI-ONCOPANEL-3
GENIE-DFCI-078435	GENIE-DFCI-078435-282623	Yes	Melanoma	Melanoma	1	43	NA	Male	Non-Spanish/non-Hispanic	Metastasis	63	DFCI	MEL	White	Metastasis site unspecified	DFCI-ONCOPANEL-3
GENIE-DFCI-078482	GENIE-DFCI-078482-350356	No	Bladder Cancer	Bladder Urothelial Carcinoma	1	14	NA	Male	Non-Spanish/non-Hispanic	Primary	75	DFCI	BLCA	White	Primary tumor	DFCI-ONCOPANEL-3
GENIE-DFCI-078512	GENIE-DFCI-078512-315963	No	Colorectal Cancer	Colon Adenocarcinoma	1	5	NA	Male	Non-Spanish/non-Hispanic	Metastasis	70	DFCI	COAD	White	Metastasis site unspecified	DFCI-ONCOPANEL-3
GENIE-DFCI-078566	GENIE-DFCI-078566-298046	Yes	Soft Tissue Sarcoma	Myxoid/Round-Cell Liposarcoma	1	2	NA	Female	Non-Spanish/non-Hispanic	Primary	69	DFCI	MRLS	White	Primary tumor	DFCI-ONCOPANEL-3
GENIE-DFCI-078573	GENIE-DFCI-078573-350547	No	Thyroid Cancer	Papillary Thyroid Cancer	2	7	NA	Female	Non-Spanish/non-Hispanic	Metastasis	50	DFCI	THPA	White	Metastasis site unspecified	DFCI-ONCOPANEL-3
GENIE-DFCI-078636	GENIE-DFCI-078636-332699	No	Cancer of Unknown Primary	Neuroendocrine Tumor, NOS	1	3	NA	Female	Non-Spanish/non-Hispanic	Metastasis	58	DFCI	NETNOS	White	Metastasis site unspecified	DFCI-ONCOPANEL-3
GENIE-DFCI-078645	GENIE-DFCI-078645-332867	No	Non-Small Cell Lung Cancer	Non-Small Cell Lung Cancer	1	5	NA	Female	Non-Spanish/non-Hispanic	Metastasis	77	DFCI	NSCLC	White	Metastasis site unspecified	DFCI-ONCOPANEL-3
GENIE-DFCI-078670	GENIE-DFCI-078670-350753	No	Melanoma	Melanoma	1	8	NA	Female	Non-Spanish/non-Hispanic	Primary	53	DFCI	MEL	White	Primary tumor	DFCI-ONCOPANEL-3
GENIE-DFCI-078674	GENIE-DFCI-078674-350675	No	Non-Small Cell Lung Cancer	Lung Adenocarcinoma	1	3	NA	Female	Non-Spanish/non-Hispanic	Primary	49	DFCI	LUAD	White	Primary tumor	DFCI-ONCOPANEL-3
GENIE-DFCI-078677	GENIE-DFCI-078677-266279	No	Non-Small Cell Lung Cancer	Lung Carcinoid	1	8	NA	Female	Non-Spanish/non-Hispanic	Primary	50	DFCI	LUCA	White	Primary tumor	DFCI-ONCOPANEL-3
GENIE-DFCI-078713	GENIE-DFCI-078713-282599	No	Cancer of Unknown Primary	Adenocarcinoma, NOS	1	8	NA	Female	Non-Spanish/non-Hispanic	Metastasis	57	DFCI	ADNOS	White	Metastasis site unspecified	DFCI-ONCOPANEL-3
GENIE-DFCI-078727	GENIE-DFCI-078727-332635	No	Thyroid Cancer	Papillary Thyroid Cancer	1	2	NA	Female	Non-Spanish/non-Hispanic	Primary	56	DFCI	THPA	White	Primary tumor	DFCI-ONCOPANEL-3
GENIE-DFCI-078731	GENIE-DFCI-078731-282097	No	Colorectal Cancer	Colon Adenocarcinoma	1	108	NA	Female	Non-Spanish/non-Hispanic	Primary	51	DFCI	COAD	White	Primary tumor	DFCI-ONCOPANEL-3
GENIE-DFCI-078745	GENIE-DFCI-078745-350626	No	Non-Small Cell Lung Cancer	Lung Adenocarcinoma	1	8	NA	Female	Non-Spanish/non-Hispanic	Primary	68	DFCI	LUAD	White	Primary tumor	DFCI-ONCOPANEL-3
GENIE-DFCI-078801	GENIE-DFCI-078801-350768	No	Non-Small Cell Lung Cancer	Lung Adenocarcinoma	1	16	NA	Male	Non-Spanish/non-Hispanic	Primary	64	DFCI	LUAD	White	Primary tumor	DFCI-ONCOPANEL-3
GENIE-DFCI-078806	GENIE-DFCI-078806-350290	No	Melanoma	Melanoma	1	6	NA	Male	Non-Spanish/non-Hispanic	Primary	52	DFCI	MEL	White	Primary tumor	DFCI-ONCOPANEL-3
GENIE-DFCI-078807	GENIE-DFCI-078807-266251	Yes	Glioma	Glioblastoma	1	4	NA	Female	Non-Spanish/non-Hispanic	Primary	71	DFCI	GB	White	Primary tumor	DFCI-ONCOPANEL-3
GENIE-DFCI-078918	GENIE-DFCI-078918-332726	No	Glioma	Glioblastoma Multiforme	1	8	NA	Male	Non-Spanish/non-Hispanic	Primary	74	DFCI	GBM	White	Primary tumor	DFCI-ONCOPANEL-3
GENIE-DFCI-078934	GENIE-DFCI-078934-299086	No	Non-Small Cell Lung Cancer	Lung Adenocarcinoma	1	5	NA	Male	Non-Spanish/non-Hispanic	Primary	65	DFCI	LUAD	White	Primary tumor	DFCI-ONCOPANEL-3
GENIE-DFCI-078996	GENIE-DFCI-078996-266296	No	Hepatobiliary Cancer	Intrahepatic Cholangiocarcinoma	1	7	NA	Female	Non-Spanish/non-Hispanic	Metastasis	75	DFCI	IHCH	White	Metastasis site unspecified	DFCI-ONCOPANEL-3
GENIE-DFCI-079001	GENIE-DFCI-079001-266342	No	Hepatobiliary Cancer	Cholangiocarcinoma	1	3	NA	Male	Non-Spanish/non-Hispanic	Not Applicable or Heme	69	DFCI	CHOL	White	Not applicable or hematologic malignancy	DFCI-ONCOPANEL-3
GENIE-DFCI-079042	GENIE-DFCI-079042-350578	No	Colorectal Cancer	Colon Adenocarcinoma	1	13	NA	Female	Non-Spanish/non-Hispanic	Primary	66	DFCI	COAD	White	Primary tumor	DFCI-ONCOPANEL-3
GENIE-DFCI-079055	GENIE-DFCI-079055-350742	No	Bladder Cancer	Upper Tract Urothelial Carcinoma	1	15	NA	Female	Non-Spanish/non-Hispanic	Primary	75	DFCI	UTUC	White	Primary tumor	DFCI-ONCOPANEL-3
GENIE-DFCI-079058	GENIE-DFCI-079058-350956	No	Cancer of Unknown Primary	Squamous Cell Carcinoma, NOS	1	11	NA	Male	Non-Spanish/non-Hispanic	Primary	52	DFCI	SCCNOS	White	Primary tumor	DFCI-ONCOPANEL-3
GENIE-DFCI-079084	GENIE-DFCI-079084-350260	No	Cancer of Unknown Primary	Poorly Differentiated Carcinoma, NOS	1	9	NA	Male	Non-Spanish/non-Hispanic	Metastasis	67	DFCI	PDC	White	Metastasis site unspecified	DFCI-ONCOPANEL-3
GENIE-DFCI-079114	GENIE-DFCI-079114-315380	No	Bladder Cancer	Bladder Urothelial Carcinoma	1	25	NA	Female	Non-Spanish/non-Hispanic	Primary	67	DFCI	BLCA	White	Primary tumor	DFCI-ONCOPANEL-3
GENIE-DFCI-079121	GENIE-DFCI-079121-315894	No	Colorectal Cancer	Colon Adenocarcinoma	1	13	NA	Female	Non-Spanish/non-Hispanic	Primary	52	DFCI	COAD	White	Primary tumor	DFCI-ONCOPANEL-3
GENIE-DFCI-079142	GENIE-DFCI-079142-350928	No	Hepatobiliary Cancer	Gallbladder Cancer	1	10	NA	Male	Spanish/Hispanic	Primary	81	DFCI	GBC	White	Primary tumor	DFCI-ONCOPANEL-3
GENIE-DFCI-079201	GENIE-DFCI-079201-901966	No	Soft Tissue Sarcoma	Radiation-Associated Sarcoma	2	12	NA	Female	Non-Spanish/non-Hispanic	Primary	71	DFCI	RAS	White	Primary tumor	DFCI-ONCOPANEL-3
GENIE-DFCI-079221	GENIE-DFCI-079221-315913	No	Non-Small Cell Lung Cancer	Lung Adenosquamous Carcinoma	1	13	NA	Female	Non-Spanish/non-Hispanic	Metastasis	83	DFCI	LUAS	White	Metastasis site unspecified	DFCI-ONCOPANEL-3
GENIE-DFCI-079228	GENIE-DFCI-079228-350607	No	Cancer of Unknown Primary	Neuroendocrine Tumor, NOS	1	5	NA	Male	Non-Spanish/non-Hispanic	Metastasis	65	DFCI	NETNOS	White	Metastasis site unspecified	DFCI-ONCOPANEL-3
GENIE-DFCI-079297	GENIE-DFCI-079297-350687	No	Colorectal Cancer	Colon Adenocarcinoma	1	10	NA	Female	Non-Spanish/non-Hispanic	Metastasis	31	DFCI	COAD	Black	Metastasis site unspecified	DFCI-ONCOPANEL-3
GENIE-DFCI-079306	GENIE-DFCI-079306-266140	Yes	Bladder Cancer	Bladder Urothelial Carcinoma	1	19	NA	Male	Non-Spanish/non-Hispanic	Primary	68	DFCI	BLCA	White	Primary tumor	DFCI-ONCOPANEL-3
GENIE-DFCI-079351	GENIE-DFCI-079351-350950	No	Cancer of Unknown Primary	Neuroendocrine Tumor, NOS	1	3	NA	Male	Non-Spanish/non-Hispanic	Not Applicable or Heme	70	DFCI	NETNOS	Black	Not applicable or hematologic malignancy	DFCI-ONCOPANEL-3
GENIE-DFCI-079371	GENIE-DFCI-079371-266350	No	Colorectal Cancer	Rectal Adenocarcinoma	1	44	NA	Male	Non-Spanish/non-Hispanic	Primary	37	DFCI	READ	White	Primary tumor	DFCI-ONCOPANEL-3
GENIE-DFCI-079373	GENIE-DFCI-079373-265992	No	Cancer of Unknown Primary	Neuroendocrine Tumor, NOS	1	2	NA	Male	Non-Spanish/non-Hispanic	Primary	47	DFCI	NETNOS	White	Primary tumor	DFCI-ONCOPANEL-3
GENIE-DFCI-079388	GENIE-DFCI-079388-332856	No	Non-Small Cell Lung Cancer	Lung Adenocarcinoma	2	10	NA	Female	Non-Spanish/non-Hispanic	Metastasis	66	DFCI	LUAD	Asian	Metastasis site unspecified	DFCI-ONCOPANEL-3
GENIE-DFCI-079388	GENIE-DFCI-079388-281939	No	Non-Small Cell Lung Cancer	Non-Small Cell Lung Cancer	2	12	NA	Female	Non-Spanish/non-Hispanic	Primary	66	DFCI	NSCLC	Asian	Primary tumor	DFCI-ONCOPANEL-3
GENIE-DFCI-079405	GENIE-DFCI-079405-298967	No	Melanoma	Melanoma	1	50	NA	Male	Non-Spanish/non-Hispanic	Metastasis	72	DFCI	MEL	White	Metastasis site unspecified	DFCI-ONCOPANEL-3
GENIE-DFCI-079499	GENIE-DFCI-079499-298390	No	Soft Tissue Sarcoma	Sarcoma, NOS	1	3	NA	Male	Non-Spanish/non-Hispanic	Not Applicable or Heme	75	DFCI	SARCNOS	White	Not applicable or hematologic malignancy	DFCI-ONCOPANEL-3
GENIE-DFCI-079510	GENIE-DFCI-079510-350349	No	Colorectal Cancer	Mucinous Adenocarcinoma of the Colon and Rectum	1	8	NA	Female	Non-Spanish/non-Hispanic	Primary	55	DFCI	MACR	White	Primary tumor	DFCI-ONCOPANEL-3
GENIE-DFCI-079546	GENIE-DFCI-079546-332836	No	Head and Neck Cancer	Head and Neck Squamous Cell Carcinoma	1	9	NA	Male	Non-Spanish/non-Hispanic	Primary	53	DFCI	HNSC	White	Primary tumor	DFCI-ONCOPANEL-3
GENIE-DFCI-079748	GENIE-DFCI-079748-315908	Yes	Non-Small Cell Lung Cancer	Lung Adenosquamous Carcinoma	1	5	NA	Female	Non-Spanish/non-Hispanic	Primary	79	DFCI	LUAS	White	Primary tumor	DFCI-ONCOPANEL-3
GENIE-DFCI-079762	GENIE-DFCI-079762-298987	Yes	Head and Neck Cancer	Head and Neck Squamous Cell Carcinoma	1	19	NA	Female	Non-Spanish/non-Hispanic	Primary	66	DFCI	HNSC	White	Primary tumor	DFCI-ONCOPANEL-3
GENIE-DFCI-079770	GENIE-DFCI-079770-298931	No	Melanoma	Melanoma	1	4	NA	Male	Non-Spanish/non-Hispanic	Metastasis	76	DFCI	MEL	White	Metastasis site unspecified	DFCI-ONCOPANEL-3
GENIE-DFCI-079773	GENIE-DFCI-079773-332898	No	Non-Small Cell Lung Cancer	Non-Small Cell Lung Cancer	1	29	NA	Male	Non-Spanish/non-Hispanic	Primary	58	DFCI	NSCLC	White	Primary tumor	DFCI-ONCOPANEL-3
GENIE-DFCI-079786	GENIE-DFCI-079786-350511	No	Bladder Cancer	Bladder Urothelial Carcinoma	1	22	NA	Male	Non-Spanish/non-Hispanic	Primary	83	DFCI	BLCA	White	Primary tumor	DFCI-ONCOPANEL-3
GENIE-DFCI-079834	GENIE-DFCI-079834-266172	No	Colorectal Cancer	Colorectal Adenocarcinoma	1	12	NA	Male	Non-Spanish/non-Hispanic	Metastasis	59	DFCI	COADREAD	White	Local recurrence	DFCI-ONCOPANEL-3
GENIE-DFCI-079848	GENIE-DFCI-079848-332658	No	Colorectal Cancer	Rectal Adenocarcinoma	1	6	NA	Female	Non-Spanish/non-Hispanic	Primary	55	DFCI	READ	White	Primary tumor	DFCI-ONCOPANEL-3
GENIE-DFCI-079869	GENIE-DFCI-079869-350192	No	Melanoma	Melanoma	1	12	NA	Female	Non-Spanish/non-Hispanic	Metastasis	46	DFCI	MEL	White	Metastasis site unspecified	DFCI-ONCOPANEL-3
GENIE-DFCI-079887	GENIE-DFCI-079887-350608	No	Soft Tissue Sarcoma	Sarcoma, NOS	1	6	NA	Female	Non-Spanish/non-Hispanic	Primary	60	DFCI	SARCNOS	White	Primary tumor	DFCI-ONCOPANEL-3
GENIE-DFCI-079893	GENIE-DFCI-079893-350629	No	Non-Small Cell Lung Cancer	Lung Adenocarcinoma	1	9	NA	Female	Non-Spanish/non-Hispanic	Primary	72	DFCI	LUAD	White	Primary tumor	DFCI-ONCOPANEL-3
GENIE-DFCI-079930	GENIE-DFCI-079930-266264	No	Colorectal Cancer	Colon Adenocarcinoma	1	9	NA	Male	Non-Spanish/non-Hispanic	Metastasis	84	DFCI	COAD	White	Metastasis site unspecified	DFCI-ONCOPANEL-3
GENIE-DFCI-079980	GENIE-DFCI-079980-350773	No	Non-Small Cell Lung Cancer	Lung Adenocarcinoma	3	3	NA	Male	Non-Spanish/non-Hispanic	Primary	70	DFCI	LUAD	White	Primary tumor	DFCI-ONCOPANEL-3
GENIE-DFCI-079980	GENIE-DFCI-079980-2774629	No	Non-Small Cell Lung Cancer	Lung Adenocarcinoma	3	6	NA	Male	Non-Spanish/non-Hispanic	Metastasis	70	DFCI	LUAD	White	Metastasis site unspecified	DFCI-ONCOPANEL-3.1
GENIE-DFCI-079980	GENIE-DFCI-079980-1304250	No	Non-Small Cell Lung Cancer	Lung Adenocarcinoma	3	5	NA	Male	Non-Spanish/non-Hispanic	Primary	70	DFCI	LUAD	White	Primary tumor	DFCI-ONCOPANEL-3.1
GENIE-DFCI-079990	GENIE-DFCI-079990-332913	No	Non-Small Cell Lung Cancer	Non-Small Cell Lung Cancer	1	14	NA	Male	Non-Spanish/non-Hispanic	Primary	72	DFCI	NSCLC	White	Primary tumor	DFCI-ONCOPANEL-3
GENIE-DFCI-080082	GENIE-DFCI-080082-265915	No	Cancer of Unknown Primary	Adenocarcinoma, NOS	1	8	NA	Female	Non-Spanish/non-Hispanic	Metastasis	60	DFCI	ADNOS	Black	Metastasis site unspecified	DFCI-ONCOPANEL-3
GENIE-DFCI-080085	GENIE-DFCI-080085-266162	Yes	Melanoma	Melanoma	1	20	NA	Male	Non-Spanish/non-Hispanic	Metastasis	44	DFCI	MEL	White	Metastasis site unspecified	DFCI-ONCOPANEL-3
GENIE-DFCI-080115	GENIE-DFCI-080115-315916	No	Glioma	Oligodendroglioma	1	11	NA	Female	Non-Spanish/non-Hispanic	Metastasis	41	DFCI	ODG	Black	Local recurrence	DFCI-ONCOPANEL-3
GENIE-DFCI-080143	GENIE-DFCI-080143-332868	No	Bladder Cancer	Bladder Urothelial Carcinoma	1	20	NA	Male	Non-Spanish/non-Hispanic	Primary	74	DFCI	BLCA	White	Primary tumor	DFCI-ONCOPANEL-3
GENIE-DFCI-080167	GENIE-DFCI-080167-350003	No	Bladder Cancer	Upper Tract Urothelial Carcinoma	1	27	NA	Female	Non-Spanish/non-Hispanic	Primary	81	DFCI	UTUC	White	Primary tumor	DFCI-ONCOPANEL-3
GENIE-DFCI-080185	GENIE-DFCI-080185-350786	No	Cancer of Unknown Primary	Adenocarcinoma, NOS	1	11	NA	Male	Non-Spanish/non-Hispanic	Metastasis	75	DFCI	ADNOS	White	Metastasis site unspecified	DFCI-ONCOPANEL-3
GENIE-DFCI-080236	GENIE-DFCI-080236-315339	No	Non-Small Cell Lung Cancer	Lung Adenocarcinoma	1	14	NA	Male	Non-Spanish/non-Hispanic	Primary	74	DFCI	LUAD	White	Primary tumor	DFCI-ONCOPANEL-3
GENIE-DFCI-080331	GENIE-DFCI-080331-298938	No	Cancer of Unknown Primary	Poorly Differentiated Carcinoma, NOS	2	23	NA	Male	Non-Spanish/non-Hispanic	Not Applicable or Heme	84	DFCI	PDC	White	Not applicable or hematologic malignancy	DFCI-ONCOPANEL-3
GENIE-DFCI-080331	GENIE-DFCI-080331-617721	No	Non-Small Cell Lung Cancer	Non-Small Cell Lung Cancer	2	27	NA	Male	Non-Spanish/non-Hispanic	Metastasis	84	DFCI	NSCLC	White	Metastasis site unspecified	DFCI-ONCOPANEL-3
GENIE-DFCI-080364	GENIE-DFCI-080364-266003	No	Non-Small Cell Lung Cancer	Lung Adenocarcinoma	1	25	NA	Male	Non-Spanish/non-Hispanic	Primary	77	DFCI	LUAD	White	Primary tumor	DFCI-ONCOPANEL-3
GENIE-DFCI-080372	GENIE-DFCI-080372-315837	No	Non-Small Cell Lung Cancer	Lung Carcinoid	1	4	NA	Female	Non-Spanish/non-Hispanic	Primary	56	DFCI	LUCA	White	Primary tumor	DFCI-ONCOPANEL-3
GENIE-DFCI-080379	GENIE-DFCI-080379-298859	No	Thyroid Cancer	Follicular Thyroid Cancer	1	6	NA	Female	Non-Spanish/non-Hispanic	Primary	29	DFCI	THFO	White	Primary tumor	DFCI-ONCOPANEL-3
GENIE-DFCI-080401	GENIE-DFCI-080401-299125	Yes	Melanoma	Melanoma	1	26	NA	Female	Non-Spanish/non-Hispanic	Primary	63	DFCI	MEL	White	Primary tumor	DFCI-ONCOPANEL-3
GENIE-DFCI-080414	GENIE-DFCI-080414-350304	No	Cancer of Unknown Primary	Squamous Cell Carcinoma, NOS	1	7	NA	Female	Non-Spanish/non-Hispanic	Metastasis	71	DFCI	SCCNOS	White	Metastasis site unspecified	DFCI-ONCOPANEL-3
GENIE-DFCI-080451	GENIE-DFCI-080451-350611	No	Cancer of Unknown Primary	Poorly Differentiated Carcinoma, NOS	1	18	NA	Female	Non-Spanish/non-Hispanic	Not Applicable or Heme	51	DFCI	PDC	Asian	Not applicable or hematologic malignancy	DFCI-ONCOPANEL-3
GENIE-DFCI-080490	GENIE-DFCI-080490-350930	No	Colorectal Cancer	Colon Adenocarcinoma	1	11	NA	Female	Non-Spanish/non-Hispanic	Metastasis	77	DFCI	COAD	White	Metastasis site unspecified	DFCI-ONCOPANEL-3
GENIE-DFCI-080532	GENIE-DFCI-080532-349687	No	Bladder Cancer	Bladder Urothelial Carcinoma	1	7	NA	Male	Non-Spanish/non-Hispanic	Metastasis	76	DFCI	BLCA	White	Local recurrence	DFCI-ONCOPANEL-3
GENIE-DFCI-080595	GENIE-DFCI-080595-350325	No	Melanoma	Melanoma	1	14	NA	Male	Non-Spanish/non-Hispanic	Metastasis	68	DFCI	MEL	White	Metastasis site unspecified	DFCI-ONCOPANEL-3
GENIE-DFCI-080759	GENIE-DFCI-080759-315342	No	Non-Small Cell Lung Cancer	Lung Squamous Cell Carcinoma	1	25	NA	Male	Non-Spanish/non-Hispanic	Primary	65	DFCI	LUSC	White	Primary tumor	DFCI-ONCOPANEL-3
GENIE-DFCI-080779	GENIE-DFCI-080779-350835	No	Head and Neck Cancer	Oropharynx Squamous Cell Carcinoma	1	13	NA	Male	Non-Spanish/non-Hispanic	Primary	60	DFCI	OPHSC	White	Primary tumor	DFCI-ONCOPANEL-3
GENIE-DFCI-080805	GENIE-DFCI-080805-332951	No	Soft Tissue Sarcoma	Leiomyosarcoma	1	6	NA	Female	Non-Spanish/non-Hispanic	Metastasis	60	DFCI	LMS	White	Metastasis site unspecified	DFCI-ONCOPANEL-3
GENIE-DFCI-080812	GENIE-DFCI-080812-332984	No	Head and Neck Cancer	Head and Neck Squamous Cell Carcinoma	1	8	NA	Male	Non-Spanish/non-Hispanic	Primary	78	DFCI	HNSC	Black	Primary tumor	DFCI-ONCOPANEL-3
GENIE-DFCI-080871	GENIE-DFCI-080871-350612	No	Non-Small Cell Lung Cancer	Lung Adenocarcinoma	1	4	NA	Male	Non-Spanish/non-Hispanic	Metastasis	74	DFCI	LUAD	White	Metastasis site unspecified	DFCI-ONCOPANEL-3
GENIE-DFCI-080899	GENIE-DFCI-080899-266341	Yes	Melanoma	Melanoma	1	4	NA	Female	Non-Spanish/non-Hispanic	Metastasis	62	DFCI	MEL	White	Metastasis site unspecified	DFCI-ONCOPANEL-3
GENIE-DFCI-080921	GENIE-DFCI-080921-315978	No	Colorectal Cancer	Rectal Adenocarcinoma	1	32	NA	Female	Non-Spanish/non-Hispanic	Primary	78	DFCI	READ	Asian	Primary tumor	DFCI-ONCOPANEL-3
GENIE-DFCI-080998	GENIE-DFCI-080998-350781	No	Cancer of Unknown Primary	Poorly Differentiated Carcinoma, NOS	1	21	NA	Female	Non-Spanish/non-Hispanic	Not Applicable or Heme	63	DFCI	PDC	White	Not applicable or hematologic malignancy	DFCI-ONCOPANEL-3
GENIE-DFCI-081032	GENIE-DFCI-081032-350764	No	Colorectal Cancer	Colon Adenocarcinoma	1	11	NA	Male	Non-Spanish/non-Hispanic	Metastasis	59	DFCI	COAD	White	Metastasis site unspecified	DFCI-ONCOPANEL-3
GENIE-DFCI-081076	GENIE-DFCI-081076-282477	Yes	Bladder Cancer	Bladder Urothelial Carcinoma	1	17	NA	Male	Non-Spanish/non-Hispanic	Primary	64	DFCI	BLCA	White	Primary tumor	DFCI-ONCOPANEL-3
GENIE-DFCI-081094	GENIE-DFCI-081094-350605	No	Cancer of Unknown Primary	Neuroendocrine Tumor, NOS	1	10	NA	Male	Non-Spanish/non-Hispanic	Metastasis	76	DFCI	NETNOS	Black	Metastasis site unspecified	DFCI-ONCOPANEL-3
GENIE-DFCI-081158	GENIE-DFCI-081158-265440	No	Non-Small Cell Lung Cancer	Atypical Lung Carcinoid	1	7	NA	Female	Non-Spanish/non-Hispanic	Primary	55	DFCI	ALUCA	White	Primary tumor	DFCI-ONCOPANEL-3
GENIE-DFCI-081182	GENIE-DFCI-081182-3965978	No	Thyroid Cancer	Papillary Thyroid Cancer	3	2	NA	Male	Non-Spanish/non-Hispanic	Primary	24	DFCI	THPA	White	Primary tumor	DFCI-ONCOPANEL-3.1
GENIE-DFCI-081182	GENIE-DFCI-081182-3965603	No	Thyroid Cancer	Papillary Thyroid Cancer	3	2	NA	Male	Non-Spanish/non-Hispanic	Primary	24	DFCI	THPA	White	Primary tumor	DFCI-ONCOPANEL-3.1
GENIE-DFCI-081187	GENIE-DFCI-081187-350812	No	Cancer of Unknown Primary	Adenocarcinoma, NOS	1	4	NA	Male	Non-Spanish/non-Hispanic	Not Applicable or Heme	65	DFCI	ADNOS	White	Not applicable or hematologic malignancy	DFCI-ONCOPANEL-3
GENIE-DFCI-081626	GENIE-DFCI-081626-350727	No	Melanoma	Melanoma	1	36	NA	Female	Non-Spanish/non-Hispanic	Not Applicable or Heme	73	DFCI	MEL	White	Not applicable or hematologic malignancy	DFCI-ONCOPANEL-3
GENIE-DFCI-081703	GENIE-DFCI-081703-266291	No	Colorectal Cancer	Colon Adenocarcinoma	1	10	NA	Female	Non-Spanish/non-Hispanic	Primary	57	DFCI	COAD	White	Primary tumor	DFCI-ONCOPANEL-3
GENIE-DFCI-081731	GENIE-DFCI-081731-757717	No	Non-Small Cell Lung Cancer	Lung Adenocarcinoma	4	11	NA	Female	Non-Spanish/non-Hispanic	Metastasis	80	DFCI	LUAD	Asian	Metastasis site unspecified	DFCI-ONCOPANEL-3
GENIE-DFCI-081731	GENIE-DFCI-081731-349901	No	Non-Small Cell Lung Cancer	Lung Adenocarcinoma	4	8	NA	Female	Non-Spanish/non-Hispanic	Metastasis	80	DFCI	LUAD	Asian	Metastasis site unspecified	DFCI-ONCOPANEL-3
GENIE-DFCI-081731	GENIE-DFCI-081731-2021478	No	Non-Small Cell Lung Cancer	Lung Adenocarcinoma	4	12	NA	Female	Non-Spanish/non-Hispanic	Metastasis	80	DFCI	LUAD	Asian	Metastasis site unspecified	DFCI-ONCOPANEL-3.1
GENIE-DFCI-081731	GENIE-DFCI-081731-1252050	No	Non-Small Cell Lung Cancer	Lung Adenocarcinoma	4	12	NA	Female	Non-Spanish/non-Hispanic	Metastasis	80	DFCI	LUAD	Asian	Metastasis site unspecified	DFCI-ONCOPANEL-3.1
GENIE-DFCI-081840	GENIE-DFCI-081840-350282	No	Hepatobiliary Cancer	Cholangiocarcinoma	1	8	NA	Male	Non-Spanish/non-Hispanic	Metastasis	74	DFCI	CHOL	White	Metastasis site unspecified	DFCI-ONCOPANEL-3
GENIE-DFCI-081845	GENIE-DFCI-081845-333013	No	Non-Small Cell Lung Cancer	Lung Adenocarcinoma	1	13	NA	Female	Non-Spanish/non-Hispanic	Metastasis	52	DFCI	LUAD	White	Metastasis site unspecified	DFCI-ONCOPANEL-3
GENIE-DFCI-082094	GENIE-DFCI-082094-298392	No	Cancer of Unknown Primary	Adenocarcinoma, NOS	1	7	NA	Male	Non-Spanish/non-Hispanic	Metastasis	41	DFCI	ADNOS	White	Metastasis site unspecified	DFCI-ONCOPANEL-3
GENIE-DFCI-082660	GENIE-DFCI-082660-350348	No	Head and Neck Cancer	Larynx Squamous Cell Carcinoma	1	27	NA	Female	Non-Spanish/non-Hispanic	Primary	75	DFCI	LXSC	White	Primary tumor	DFCI-ONCOPANEL-3
GENIE-DFCI-082745	GENIE-DFCI-082745-436999	No	Soft Tissue Sarcoma	Follicular Dendritic Cell Sarcoma	2	4	NA	Male	Non-Spanish/non-Hispanic	Primary	65	DFCI	FDCS	White	Primary tumor	DFCI-ONCOPANEL-3
GENIE-DFCI-082745	GENIE-DFCI-082745-350875	No	Soft Tissue Sarcoma	Sarcoma, NOS	2	2	NA	Male	Non-Spanish/non-Hispanic	Primary	65	DFCI	SARCNOS	White	Primary tumor	DFCI-ONCOPANEL-3
GENIE-DFCI-083227	GENIE-DFCI-083227-332843	No	Colorectal Cancer	Colorectal Adenocarcinoma	1	8	NA	Male	Non-Spanish/non-Hispanic	Metastasis	56	DFCI	COADREAD	White	Metastasis site unspecified	DFCI-ONCOPANEL-3
GENIE-DFCI-083475	GENIE-DFCI-083475-350598	No	Melanoma	Melanoma	2	11	NA	Male	Non-Spanish/non-Hispanic	Primary	51	DFCI	MEL	White	Primary tumor	DFCI-ONCOPANEL-3
GENIE-DFCI-083475	GENIE-DFCI-083475-1469607	No	Melanoma	Melanoma	2	11	NA	Male	Non-Spanish/non-Hispanic	Primary	51	DFCI	MEL	White	Primary tumor	DFCI-ONCOPANEL-3.1
GENIE-DFCI-083504	GENIE-DFCI-083504-350351	No	Colorectal Cancer	Colorectal Adenocarcinoma	1	6	NA	Female	Non-Spanish/non-Hispanic	Primary	51	DFCI	COADREAD	White	Primary tumor	DFCI-ONCOPANEL-3
GENIE-DFCI-083615	GENIE-DFCI-083615-266224	No	Colorectal Cancer	Rectal Adenocarcinoma	2	6	NA	Female	Non-Spanish/non-Hispanic	Primary	67	DFCI	READ	White	Primary tumor	DFCI-ONCOPANEL-3
GENIE-DFCI-083737	GENIE-DFCI-083737-266096	Yes	Bladder Cancer	Bladder Urothelial Carcinoma	1	17	NA	Male	Non-Spanish/non-Hispanic	Metastasis	67	DFCI	BLCA	White	Metastasis site unspecified	DFCI-ONCOPANEL-3
GENIE-DFCI-083773	GENIE-DFCI-083773-282615	Yes	Non-Small Cell Lung Cancer	Lung Adenocarcinoma	1	17	NA	Female	Non-Spanish/non-Hispanic	Primary	84	DFCI	LUAD	White	Primary tumor	DFCI-ONCOPANEL-3
GENIE-DFCI-083888	GENIE-DFCI-083888-299194	No	Cancer of Unknown Primary	Cancer of Unknown Primary, NOS	1	4	NA	Female	Non-Spanish/non-Hispanic	Metastasis	50	DFCI	CUPNOS	White	Metastasis site unspecified	DFCI-ONCOPANEL-3
GENIE-DFCI-084023	GENIE-DFCI-084023-266368	No	Colorectal Cancer	Colon Adenocarcinoma	1	10	NA	Male	Non-Spanish/non-Hispanic	Metastasis	61	DFCI	COAD	White	Metastasis site unspecified	DFCI-ONCOPANEL-3
GENIE-DFCI-084278	GENIE-DFCI-084278-282613	Yes	Non-Small Cell Lung Cancer	Lung Adenocarcinoma	1	24	NA	Male	Non-Spanish/non-Hispanic	Metastasis	65	DFCI	LUAD	Asian	Metastasis site unspecified	DFCI-ONCOPANEL-3
GENIE-DFCI-084364	GENIE-DFCI-084364-281955	No	Non-Small Cell Lung Cancer	Lung Adenocarcinoma	1	5	NA	Female	Non-Spanish/non-Hispanic	Primary	75	DFCI	LUAD	White	Primary tumor	DFCI-ONCOPANEL-3
GENIE-DFCI-084693	GENIE-DFCI-084693-282568	Yes	Thyroid Cancer	Papillary Thyroid Cancer	1	12	NA	Male	Non-Spanish/non-Hispanic	Primary	81	DFCI	THPA	Asian	Primary tumor	DFCI-ONCOPANEL-3
GENIE-DFCI-084697	GENIE-DFCI-084697-282009	No	Non-Small Cell Lung Cancer	Lung Squamous Cell Carcinoma	1	18	NA	Male	Non-Spanish/non-Hispanic	Primary	74	DFCI	LUSC	White	Primary tumor	DFCI-ONCOPANEL-3
GENIE-DFCI-084700	GENIE-DFCI-084700-282262	No	Non-Small Cell Lung Cancer	Lung Adenocarcinoma	1	3	NA	Male	Non-Spanish/non-Hispanic	Primary	59	DFCI	LUAD	White	Primary tumor	DFCI-ONCOPANEL-3
GENIE-DFCI-084702	GENIE-DFCI-084702-350114	No	Non-Small Cell Lung Cancer	Lung Adenocarcinoma	1	22	NA	Male	Non-Spanish/non-Hispanic	Primary	68	DFCI	LUAD	White	Primary tumor	DFCI-ONCOPANEL-3
GENIE-DFCI-084708	GENIE-DFCI-084708-3824497	No	Non-Small Cell Lung Cancer	Lung Adenocarcinoma	3	18	NA	Female	Non-Spanish/non-Hispanic	Metastasis	73	DFCI	LUAD	White	Metastasis site unspecified	DFCI-ONCOPANEL-3.1
GENIE-DFCI-084708	GENIE-DFCI-084708-3824466	No	Non-Small Cell Lung Cancer	Lung Adenocarcinoma	3	18	NA	Female	Non-Spanish/non-Hispanic	Metastasis	73	DFCI	LUAD	White	Metastasis site unspecified	DFCI-ONCOPANEL-3.1
GENIE-DFCI-084708	GENIE-DFCI-084708-349942	No	Non-Small Cell Lung Cancer	Lung Adenocarcinoma	3	11	NA	Female	Non-Spanish/non-Hispanic	Primary	73	DFCI	LUAD	White	Primary tumor	DFCI-ONCOPANEL-3
GENIE-DFCI-084741	GENIE-DFCI-084741-298238	No	Non-Small Cell Lung Cancer	Lung Adenocarcinoma	1	16	NA	Male	Non-Spanish/non-Hispanic	Primary	66	DFCI	LUAD	White	Primary tumor	DFCI-ONCOPANEL-3
GENIE-DFCI-084760	GENIE-DFCI-084760-350606	No	Non-Small Cell Lung Cancer	Non-Small Cell Lung Cancer	1	8	NA	Female	Non-Spanish/non-Hispanic	Primary	60	DFCI	NSCLC	Asian	Primary tumor	DFCI-ONCOPANEL-3
GENIE-DFCI-084770	GENIE-DFCI-084770-350654	No	Non-Small Cell Lung Cancer	Lung Adenocarcinoma	2	6	NA	Female	Non-Spanish/non-Hispanic	Primary	71	DFCI	LUAD	White	Primary tumor	DFCI-ONCOPANEL-3
GENIE-DFCI-084770	GENIE-DFCI-084770-2089818	No	Non-Small Cell Lung Cancer	Lung Squamous Cell Carcinoma	2	8	NA	Female	Non-Spanish/non-Hispanic	Primary	71	DFCI	LUSC	White	Primary tumor	DFCI-ONCOPANEL-3.1
GENIE-DFCI-084771	GENIE-DFCI-084771-617723	No	Colorectal Cancer	Rectal Adenocarcinoma	2	7	NA	Female	Non-Spanish/non-Hispanic	Metastasis	61	DFCI	READ	White	Metastasis site unspecified	DFCI-ONCOPANEL-3
GENIE-DFCI-084771	GENIE-DFCI-084771-332482	No	Colorectal Cancer	Rectal Adenocarcinoma	2	8	NA	Female	Non-Spanish/non-Hispanic	Primary	61	DFCI	READ	White	Primary tumor	DFCI-ONCOPANEL-3
GENIE-DFCI-084779	GENIE-DFCI-084779-299041	Yes	Cancer of Unknown Primary	Cancer of Unknown Primary, NOS	1	8	NA	Female	Non-Spanish/non-Hispanic	Not Applicable or Heme	78	DFCI	CUPNOS	White	Not applicable or hematologic malignancy	DFCI-ONCOPANEL-3
GENIE-DFCI-084785	GENIE-DFCI-084785-349703	No	Glioma	Glioblastoma Multiforme	1	12	NA	Female	Non-Spanish/non-Hispanic	Primary	68	DFCI	GBM	White	Primary tumor	DFCI-ONCOPANEL-3
GENIE-DFCI-084807	GENIE-DFCI-084807-350772	No	Non-Small Cell Lung Cancer	Lung Adenocarcinoma	1	16	NA	Female	Non-Spanish/non-Hispanic	Metastasis	83	DFCI	LUAD	White	Metastasis site unspecified	DFCI-ONCOPANEL-3
GENIE-DFCI-084936	GENIE-DFCI-084936-350485	No	Non-Small Cell Lung Cancer	Lung Adenocarcinoma	1	15	NA	Female	Non-Spanish/non-Hispanic	Primary	77	DFCI	LUAD	White	Primary tumor	DFCI-ONCOPANEL-3
GENIE-DFCI-084941	GENIE-DFCI-084941-298944	No	Non-Small Cell Lung Cancer	Lung Adenocarcinoma	2	9	NA	Female	Non-Spanish/non-Hispanic	Not Applicable or Heme	51	DFCI	LUAD	White	Not applicable or hematologic malignancy	DFCI-ONCOPANEL-3
GENIE-DFCI-084941	GENIE-DFCI-084941-1358666	No	Non-Small Cell Lung Cancer	Lung Adenocarcinoma	2	7	NA	Female	Non-Spanish/non-Hispanic	Metastasis	51	DFCI	LUAD	White	Local recurrence	DFCI-ONCOPANEL-3.1
GENIE-DFCI-084965	GENIE-DFCI-084965-266360	No	Head and Neck Cancer	Head and Neck Squamous Cell Carcinoma	1	6	NA	Female	Spanish/Hispanic	Primary	46	DFCI	HNSC	White	Primary tumor	DFCI-ONCOPANEL-3
GENIE-DFCI-085051	GENIE-DFCI-085051-332740	No	Soft Tissue Sarcoma	Undifferentiated Pleomorphic Sarcoma/Malignant Fibrous Histiocytoma/High-Grade Spindle Cell Sarcoma	1	4	NA	Male	Non-Spanish/non-Hispanic	Metastasis	39	DFCI	MFH	Black	Metastasis site unspecified	DFCI-ONCOPANEL-3
GENIE-DFCI-085160	GENIE-DFCI-085160-350910	No	Soft Tissue Sarcoma	Angiosarcoma	1	8	NA	Female	Non-Spanish/non-Hispanic	Primary	78	DFCI	ANGS	White	Primary tumor	DFCI-ONCOPANEL-3
GENIE-DFCI-085244	GENIE-DFCI-085244-282497	Yes	Melanoma	Melanoma	1	14	NA	Male	Non-Spanish/non-Hispanic	Metastasis	70	DFCI	MEL	White	Metastasis site unspecified	DFCI-ONCOPANEL-3
GENIE-DFCI-085457	GENIE-DFCI-085457-299043	No	Non-Small Cell Lung Cancer	Lung Adenocarcinoma	1	7	NA	Male	Non-Spanish/non-Hispanic	Metastasis	56	DFCI	LUAD	White	Metastasis site unspecified	DFCI-ONCOPANEL-3
GENIE-DFCI-085629	GENIE-DFCI-085629-350029	Yes	Non-Small Cell Lung Cancer	Lung Adenocarcinoma	1	11	NA	Male	Non-Spanish/non-Hispanic	Primary	75	DFCI	LUAD	White	Primary tumor	DFCI-ONCOPANEL-3
GENIE-DFCI-085643	GENIE-DFCI-085643-350643	No	Bladder Cancer	Bladder Urothelial Carcinoma	2	11	NA	Male	Non-Spanish/non-Hispanic	Metastasis	81	DFCI	BLCA	White	Local recurrence	DFCI-ONCOPANEL-3
GENIE-DFCI-085735	GENIE-DFCI-085735-315796	No	Soft Tissue Sarcoma	Leiomyosarcoma	1	4	NA	Female	Non-Spanish/non-Hispanic	Metastasis	49	DFCI	LMS	White	Metastasis site unspecified	DFCI-ONCOPANEL-3
GENIE-DFCI-085885	GENIE-DFCI-085885-332914	No	Melanoma	Melanoma	1	12	NA	Male	Non-Spanish/non-Hispanic	Primary	69	DFCI	MEL	White	Primary tumor	DFCI-ONCOPANEL-3
GENIE-DFCI-085907	GENIE-DFCI-085907-350660	No	Bladder Cancer	Bladder Urothelial Carcinoma	1	7	NA	Female	Non-Spanish/non-Hispanic	Metastasis	72	DFCI	BLCA	White	Metastasis site unspecified	DFCI-ONCOPANEL-3
GENIE-DFCI-085918	GENIE-DFCI-085918-349939	No	Soft Tissue Sarcoma	Undifferentiated Pleomorphic Sarcoma/Malignant Fibrous Histiocytoma/High-Grade Spindle Cell Sarcoma	1	3	NA	Male	Non-Spanish/non-Hispanic	Metastasis	50	DFCI	MFH	White	Metastasis site unspecified	DFCI-ONCOPANEL-3
GENIE-DFCI-085953	GENIE-DFCI-085953-282594	No	Melanoma	Melanoma	1	34	NA	Male	Non-Spanish/non-Hispanic	Primary	56	DFCI	MEL	White	Primary tumor	DFCI-ONCOPANEL-3
GENIE-DFCI-086044	GENIE-DFCI-086044-282567	No	Colorectal Cancer	Colon Adenocarcinoma	1	10	NA	Male	Non-Spanish/non-Hispanic	Metastasis	47	DFCI	COAD	White	Metastasis site unspecified	DFCI-ONCOPANEL-3
GENIE-DFCI-086084	GENIE-DFCI-086084-315501	No	Non-Small Cell Lung Cancer	Lung Adenocarcinoma	1	15	NA	Female	Non-Spanish/non-Hispanic	Metastasis	79	DFCI	LUAD	White	Metastasis site unspecified	DFCI-ONCOPANEL-3
GENIE-DFCI-086288	GENIE-DFCI-086288-332904	No	Cancer of Unknown Primary	Neuroendocrine Tumor, NOS	1	4	NA	Male	Non-Spanish/non-Hispanic	Metastasis	59	DFCI	NETNOS	White	Metastasis site unspecified	DFCI-ONCOPANEL-3
GENIE-DFCI-086320	GENIE-DFCI-086320-350522	No	Cancer of Unknown Primary	Poorly Differentiated Carcinoma, NOS	1	14	NA	Male	Non-Spanish/non-Hispanic	Primary	71	DFCI	PDC	White	Primary tumor	DFCI-ONCOPANEL-3
GENIE-DFCI-086524	GENIE-DFCI-086524-266361	Yes	Hepatobiliary Cancer	Hepatocellular Carcinoma	1	11	NA	Male	Non-Spanish/non-Hispanic	Primary	67	DFCI	HCC	White	Primary tumor	DFCI-ONCOPANEL-3
GENIE-DFCI-086709	GENIE-DFCI-086709-315811	No	Colorectal Cancer	Rectal Adenocarcinoma	1	12	NA	Female	Non-Spanish/non-Hispanic	Metastasis	73	DFCI	READ	White	Local recurrence	DFCI-ONCOPANEL-3
GENIE-DFCI-086818	GENIE-DFCI-086818-266199	Yes	Bladder Cancer	Bladder Urothelial Carcinoma	1	18	NA	Male	Non-Spanish/non-Hispanic	Metastasis	58	DFCI	BLCA	White	Metastasis site unspecified	DFCI-ONCOPANEL-3
GENIE-DFCI-087010	GENIE-DFCI-087010-350783	No	Colorectal Cancer	Colon Adenocarcinoma	2	7	NA	Male	Non-Spanish/non-Hispanic	Primary	47	DFCI	COAD	White	Primary tumor	DFCI-ONCOPANEL-3
GENIE-DFCI-087010	GENIE-DFCI-087010-1049763	No	Colorectal Cancer	Colon Adenocarcinoma	2	8	NA	Male	Non-Spanish/non-Hispanic	Primary	47	DFCI	COAD	White	Primary tumor	DFCI-ONCOPANEL-3.1
GENIE-DFCI-087014	GENIE-DFCI-087014-299169	No	Colorectal Cancer	Colon Adenocarcinoma	1	12	NA	Male	Non-Spanish/non-Hispanic	Primary	51	DFCI	COAD	White	Primary tumor	DFCI-ONCOPANEL-3
GENIE-DFCI-087074	GENIE-DFCI-087074-332316	No	Colorectal Cancer	Rectal Adenocarcinoma	1	8	NA	Male	Non-Spanish/non-Hispanic	Primary	49	DFCI	READ	White	Primary tumor	DFCI-ONCOPANEL-3
GENIE-DFCI-087093	GENIE-DFCI-087093-298973	No	Non-Small Cell Lung Cancer	Lung Adenocarcinoma	1	18	NA	Female	Non-Spanish/non-Hispanic	Metastasis	75	DFCI	LUAD	White	Metastasis site unspecified	DFCI-ONCOPANEL-3
GENIE-DFCI-087134	GENIE-DFCI-087134-298968	No	Melanoma	Melanoma	1	5	NA	Female	Non-Spanish/non-Hispanic	Metastasis	65	DFCI	MEL	White	Local recurrence	DFCI-ONCOPANEL-3
GENIE-DFCI-087135	GENIE-DFCI-087135-350421	No	Head and Neck Cancer	Head and Neck Squamous Cell Carcinoma	1	2	NA	Male	Non-Spanish/non-Hispanic	Primary	73	DFCI	HNSC	White	Primary tumor	DFCI-ONCOPANEL-3
GENIE-DFCI-087179	GENIE-DFCI-087179-298512	Yes	Glioma	Glioblastoma	1	7	NA	Male	Non-Spanish/non-Hispanic	Primary	66	DFCI	GB	White	Primary tumor	DFCI-ONCOPANEL-3
GENIE-DFCI-087390	GENIE-DFCI-087390-350393	No	Melanoma	Cutaneous Melanoma	1	30	NA	Male	Non-Spanish/non-Hispanic	Primary	63	DFCI	SKCM	White	Primary tumor	DFCI-ONCOPANEL-3
GENIE-DFCI-087421	GENIE-DFCI-087421-333014	No	Colorectal Cancer	Colorectal Adenocarcinoma	1	11	NA	Female	Non-Spanish/non-Hispanic	Primary	52	DFCI	COADREAD	White	Primary tumor	DFCI-ONCOPANEL-3
GENIE-DFCI-087455	GENIE-DFCI-087455-266370	Yes	Colorectal Cancer	Colon Adenocarcinoma	1	77	NA	Female	Non-Spanish/non-Hispanic	Primary	73	DFCI	COAD	White	Primary tumor	DFCI-ONCOPANEL-3
GENIE-DFCI-087473	GENIE-DFCI-087473-350081	No	Soft Tissue Sarcoma	Liposarcoma	1	4	NA	Male	Non-Spanish/non-Hispanic	Metastasis	57	DFCI	LIPO	White	Local recurrence	DFCI-ONCOPANEL-3
GENIE-DFCI-087503	GENIE-DFCI-087503-282063	No	Non-Small Cell Lung Cancer	Lung Adenocarcinoma	1	24	NA	Female	Non-Spanish/non-Hispanic	Primary	73	DFCI	LUAD	White	Primary tumor	DFCI-ONCOPANEL-3
GENIE-DFCI-087521	GENIE-DFCI-087521-298830	Yes	Glioma	Glioblastoma	1	5	NA	Male	Non-Spanish/non-Hispanic	Primary	73	DFCI	GB	White	Primary tumor	DFCI-ONCOPANEL-3
GENIE-DFCI-087585	GENIE-DFCI-087585-349952	No	Bladder Cancer	Bladder Urothelial Carcinoma	1	21	NA	Female	Non-Spanish/non-Hispanic	Primary	73	DFCI	BLCA	White	Primary tumor	DFCI-ONCOPANEL-3
GENIE-DFCI-087856	GENIE-DFCI-087856-1304349	No	Non-Small Cell Lung Cancer	Lung Adenocarcinoma	2	10	NA	Male	Non-Spanish/non-Hispanic	Primary	71	DFCI	LUAD	White	Primary tumor	DFCI-ONCOPANEL-3.1
GENIE-DFCI-087865	GENIE-DFCI-087865-315884	No	Non-Small Cell Lung Cancer	Lung Adenocarcinoma	1	15	NA	Female	Non-Spanish/non-Hispanic	Primary	74	DFCI	LUAD	White	Primary tumor	DFCI-ONCOPANEL-3
GENIE-DFCI-087881	GENIE-DFCI-087881-757711	No	Non-Small Cell Lung Cancer	Lung Adenocarcinoma	2	15	NA	Female	Non-Spanish/non-Hispanic	Metastasis	70	DFCI	LUAD	White	Metastasis site unspecified	DFCI-ONCOPANEL-3
GENIE-DFCI-087881	GENIE-DFCI-087881-298996	No	Non-Small Cell Lung Cancer	Lung Adenocarcinoma	2	15	NA	Female	Non-Spanish/non-Hispanic	Metastasis	70	DFCI	LUAD	White	Metastasis site unspecified	DFCI-ONCOPANEL-3
GENIE-DFCI-087884	GENIE-DFCI-087884-332706	No	Bladder Cancer	Urethral Cancer	1	29	NA	Male	Non-Spanish/non-Hispanic	Metastasis	73	DFCI	UCA	White	Metastasis site unspecified	DFCI-ONCOPANEL-3
GENIE-DFCI-088028	GENIE-DFCI-088028-298799	No	Soft Tissue Sarcoma	Sclerosing Epithelioid Fibrosarcoma	1	5	NA	Female	Non-Spanish/non-Hispanic	Metastasis	61	DFCI	SEF	White	Metastasis site unspecified	DFCI-ONCOPANEL-3
GENIE-DFCI-088072	GENIE-DFCI-088072-350920	No	Colorectal Cancer	Colon Adenocarcinoma	1	8	NA	Male	Non-Spanish/non-Hispanic	Metastasis	50	DFCI	COAD	White	Metastasis site unspecified	DFCI-ONCOPANEL-3
GENIE-DFCI-088108	GENIE-DFCI-088108-350888	No	Colorectal Cancer	Colon Adenocarcinoma	1	31	NA	Male	Non-Spanish/non-Hispanic	Primary	82	DFCI	COAD	White	Primary tumor	DFCI-ONCOPANEL-3
GENIE-DFCI-088286	GENIE-DFCI-088286-298942	Yes	Head and Neck Cancer	Oral Cavity Squamous Cell Carcinoma	1	13	NA	Male	Non-Spanish/non-Hispanic	Metastasis	67	DFCI	OCSC	White	Metastasis site unspecified	DFCI-ONCOPANEL-3
GENIE-DFCI-088313	GENIE-DFCI-088313-350890	No	Non-Small Cell Lung Cancer	Lung Adenocarcinoma	1	17	NA	Female	Non-Spanish/non-Hispanic	Metastasis	55	DFCI	LUAD	White	Metastasis site unspecified	DFCI-ONCOPANEL-3
GENIE-DFCI-088329	GENIE-DFCI-088329-332905	No	Colorectal Cancer	Rectal Adenocarcinoma	1	21	NA	Female	Non-Spanish/non-Hispanic	Primary	28	DFCI	READ	White	Primary tumor	DFCI-ONCOPANEL-3
GENIE-DFCI-088497	GENIE-DFCI-088497-282483	No	Cancer of Unknown Primary	Neuroendocrine Tumor, NOS	1	4	NA	Male	Non-Spanish/non-Hispanic	Metastasis	63	DFCI	NETNOS	White	Metastasis site unspecified	DFCI-ONCOPANEL-3
GENIE-DFCI-088508	GENIE-DFCI-088508-298929	Yes	Thyroid Cancer	Papillary Thyroid Cancer	1	3	NA	Female	Non-Spanish/non-Hispanic	Primary	40	DFCI	THPA	White	Primary tumor	DFCI-ONCOPANEL-3
GENIE-DFCI-088518	GENIE-DFCI-088518-266178	No	Colorectal Cancer	Colorectal Adenocarcinoma	1	14	NA	Female	Non-Spanish/non-Hispanic	Primary	60	DFCI	COADREAD	White	Primary tumor	DFCI-ONCOPANEL-3
GENIE-DFCI-088545	GENIE-DFCI-088545-298730	No	Head and Neck Cancer	Head and Neck Squamous Cell Carcinoma	1	27	NA	Male	Non-Spanish/non-Hispanic	Primary	58	DFCI	HNSC	White	Primary tumor	DFCI-ONCOPANEL-3
GENIE-DFCI-088552	GENIE-DFCI-088552-350734	No	Colorectal Cancer	Colon Adenocarcinoma	1	10	NA	Male	Non-Spanish/non-Hispanic	Primary	79	DFCI	COAD	White	Primary tumor	DFCI-ONCOPANEL-3
GENIE-DFCI-088558	GENIE-DFCI-088558-350475	No	Non-Small Cell Lung Cancer	Lung Adenocarcinoma	1	8	NA	Female	Non-Spanish/non-Hispanic	Primary	66	DFCI	LUAD	White	Primary tumor	DFCI-ONCOPANEL-3
GENIE-DFCI-088561	GENIE-DFCI-088561-282259	No	Glioma	Glioblastoma	1	11	NA	Male	Non-Spanish/non-Hispanic	Primary	47	DFCI	GB	White	Primary tumor	DFCI-ONCOPANEL-3
GENIE-DFCI-088572	GENIE-DFCI-088572-299034	No	Bladder Cancer	Upper Tract Urothelial Carcinoma	1	8	NA	Male	Non-Spanish/non-Hispanic	Primary	64	DFCI	UTUC	White	Primary tumor	DFCI-ONCOPANEL-3
GENIE-DFCI-088577	GENIE-DFCI-088577-350387	No	Non-Small Cell Lung Cancer	Lung Adenocarcinoma	1	14	NA	Male	Non-Spanish/non-Hispanic	Primary	69	DFCI	LUAD	White	Primary tumor	DFCI-ONCOPANEL-3
GENIE-DFCI-088591	GENIE-DFCI-088591-315927	No	Cancer of Unknown Primary	Cancer of Unknown Primary	1	10	NA	Male	Non-Spanish/non-Hispanic	Metastasis	65	DFCI	CUP	White	Metastasis site unspecified	DFCI-ONCOPANEL-3
GENIE-DFCI-088649	GENIE-DFCI-088649-332707	No	Non-Small Cell Lung Cancer	Lung Squamous Cell Carcinoma	1	17	NA	Female	Non-Spanish/non-Hispanic	Primary	71	DFCI	LUSC	White	Primary tumor	DFCI-ONCOPANEL-3
GENIE-DFCI-088680	GENIE-DFCI-088680-298905	No	Hepatobiliary Cancer	Cholangiocarcinoma	1	5	NA	Female	Non-Spanish/non-Hispanic	Primary	74	DFCI	CHOL	White	Primary tumor	DFCI-ONCOPANEL-3
GENIE-DFCI-088818	GENIE-DFCI-088818-266161	No	Hepatobiliary Cancer	Cholangiocarcinoma	1	9	NA	Male	Non-Spanish/non-Hispanic	Primary	59	DFCI	CHOL	White	Primary tumor	DFCI-ONCOPANEL-3
GENIE-DFCI-088821	GENIE-DFCI-088821-266323	No	Thyroid Cancer	Papillary Thyroid Cancer	1	5	NA	Male	Non-Spanish/non-Hispanic	Primary	35	DFCI	THPA	White	Primary tumor	DFCI-ONCOPANEL-3
GENIE-DFCI-088834	GENIE-DFCI-088834-282601	No	Melanoma	Head and Neck Mucosal Melanoma	1	6	NA	Female	Non-Spanish/non-Hispanic	Primary	69	DFCI	HNMUCM	White	Primary tumor	DFCI-ONCOPANEL-3
GENIE-DFCI-088839	GENIE-DFCI-088839-266250	No	Glioma	Low-Grade Glioma, NOS	1	2	NA	Male	Non-Spanish/non-Hispanic	Primary	<18	DFCI	LGGNOS	White	Primary tumor	DFCI-ONCOPANEL-3
GENIE-DFCI-088844	GENIE-DFCI-088844-350618	No	Bladder Cancer	Bladder Urothelial Carcinoma	1	7	NA	Male	Non-Spanish/non-Hispanic	Primary	68	DFCI	BLCA	White	Primary tumor	DFCI-ONCOPANEL-3
GENIE-DFCI-088886	GENIE-DFCI-088886-350510	No	Melanoma	Melanoma	1	5	NA	Female	Non-Spanish/non-Hispanic	Metastasis	67	DFCI	MEL	Asian	Metastasis site unspecified	DFCI-ONCOPANEL-3
GENIE-DFCI-088899	GENIE-DFCI-088899-350470	No	Glioma	Glioblastoma	1	5	NA	Male	Non-Spanish/non-Hispanic	Primary	80	DFCI	GB	White	Primary tumor	DFCI-ONCOPANEL-3
GENIE-DFCI-088901	GENIE-DFCI-088901-266166	No	Soft Tissue Sarcoma	Leiomyosarcoma	1	4	NA	Female	Non-Spanish/non-Hispanic	Primary	31	DFCI	LMS	Black	Primary tumor	DFCI-ONCOPANEL-3
GENIE-DFCI-088902	GENIE-DFCI-088902-298448	No	Bladder Cancer	Bladder Urothelial Carcinoma	1	2	NA	Male	Non-Spanish/non-Hispanic	Primary	61	DFCI	BLCA	White	Primary tumor	DFCI-ONCOPANEL-3
GENIE-DFCI-088907	GENIE-DFCI-088907-350215	No	Cancer of Unknown Primary	Squamous Cell Carcinoma, NOS	1	5	NA	Female	Non-Spanish/non-Hispanic	Metastasis	34	DFCI	SCCNOS	White	Metastasis site unspecified	DFCI-ONCOPANEL-3
GENIE-DFCI-089026	GENIE-DFCI-089026-282577	Yes	Bladder Cancer	Bladder Urothelial Carcinoma	1	16	NA	Male	Non-Spanish/non-Hispanic	Metastasis	55	DFCI	BLCA	White	Metastasis site unspecified	DFCI-ONCOPANEL-3
GENIE-DFCI-089037	GENIE-DFCI-089037-332649	No	Non-Small Cell Lung Cancer	Lung Adenocarcinoma	1	8	NA	Female	Non-Spanish/non-Hispanic	Primary	70	DFCI	LUAD	White	Primary tumor	DFCI-ONCOPANEL-3
GENIE-DFCI-089146	GENIE-DFCI-089146-266171	No	Colorectal Cancer	Colon Adenocarcinoma	1	15	NA	Male	Non-Spanish/non-Hispanic	Primary	57	DFCI	COAD	White	Primary tumor	DFCI-ONCOPANEL-3
GENIE-DFCI-089149	GENIE-DFCI-089149-265994	No	Non-Small Cell Lung Cancer	Lung Adenocarcinoma	1	7	NA	Female	Non-Spanish/non-Hispanic	Metastasis	70	DFCI	LUAD	White	Metastasis site unspecified	DFCI-ONCOPANEL-3
GENIE-DFCI-089157	GENIE-DFCI-089157-350381	No	Bladder Cancer	Bladder Urothelial Carcinoma	1	12	NA	Male	Non-Spanish/non-Hispanic	Primary	78	DFCI	BLCA	White	Primary tumor	DFCI-ONCOPANEL-3
GENIE-DFCI-089162	GENIE-DFCI-089162-282608	No	Glioma	Glioblastoma	1	6	NA	Male	Non-Spanish/non-Hispanic	Not Applicable or Heme	47	DFCI	GB	White	Not applicable or hematologic malignancy	DFCI-ONCOPANEL-3
GENIE-DFCI-089165	GENIE-DFCI-089165-350301	No	Non-Small Cell Lung Cancer	Lung Adenocarcinoma	1	20	NA	Male	Non-Spanish/non-Hispanic	Primary	71	DFCI	LUAD	White	Primary tumor	DFCI-ONCOPANEL-3
GENIE-DFCI-089170	GENIE-DFCI-089170-299152	No	Cancer of Unknown Primary	Adenocarcinoma, NOS	1	6	NA	Male	Non-Spanish/non-Hispanic	Metastasis	63	DFCI	ADNOS	White	Metastasis site unspecified	DFCI-ONCOPANEL-3
GENIE-DFCI-089181	GENIE-DFCI-089181-265991	Yes	Glioma	Glioblastoma	1	7	NA	Male	Non-Spanish/non-Hispanic	Primary	62	DFCI	GB	White	Primary tumor	DFCI-ONCOPANEL-3
GENIE-DFCI-089188	GENIE-DFCI-089188-282430	Yes	Glioma	Glioblastoma	1	14	NA	Female	Non-Spanish/non-Hispanic	Primary	73	DFCI	GB	White	Primary tumor	DFCI-ONCOPANEL-3
GENIE-DFCI-089191	GENIE-DFCI-089191-266265	No	Hepatobiliary Cancer	Gallbladder Cancer	1	NA	NA	Male	Non-Spanish/non-Hispanic	Primary	66	DFCI	GBC	Black	Primary tumor	DFCI-ONCOPANEL-3
GENIE-DFCI-089194	GENIE-DFCI-089194-332660	No	Soft Tissue Sarcoma	Epithelioid Hemangioendothelioma	1	6	NA	Male	Non-Spanish/non-Hispanic	Not Applicable or Heme	37	DFCI	EHAE	White	Not applicable or hematologic malignancy	DFCI-ONCOPANEL-3
GENIE-DFCI-089195	GENIE-DFCI-089195-282194	Yes	Colorectal Cancer	Rectal Adenocarcinoma	1	13	NA	Male	Non-Spanish/non-Hispanic	Primary	46	DFCI	READ	White	Primary tumor	DFCI-ONCOPANEL-3
GENIE-DFCI-089196	GENIE-DFCI-089196-350395	No	Bladder Cancer	Bladder Urothelial Carcinoma	1	27	NA	Male	Non-Spanish/non-Hispanic	Primary	65	DFCI	BLCA	White	Primary tumor	DFCI-ONCOPANEL-3
GENIE-DFCI-089197	GENIE-DFCI-089197-266081	No	Soft Tissue Sarcoma	Leiomyosarcoma	1	6	NA	Female	Non-Spanish/non-Hispanic	Metastasis	64	DFCI	LMS	White	Metastasis site unspecified	DFCI-ONCOPANEL-3
GENIE-DFCI-089200	GENIE-DFCI-089200-265422	No	Non-Small Cell Lung Cancer	Lung Adenocarcinoma	1	5	NA	Male	Non-Spanish/non-Hispanic	Metastasis	77	DFCI	LUAD	White	Metastasis site unspecified	DFCI-ONCOPANEL-3
GENIE-DFCI-089204	GENIE-DFCI-089204-266309	No	Colorectal Cancer	Rectal Adenocarcinoma	1	7	NA	Male	Non-Spanish/non-Hispanic	Primary	64	DFCI	READ	White	Primary tumor	DFCI-ONCOPANEL-3
GENIE-DFCI-089207	GENIE-DFCI-089207-282472	Yes	Bladder Cancer	Bladder Urothelial Carcinoma	1	23	NA	Male	Non-Spanish/non-Hispanic	Primary	80	DFCI	BLCA	White	Primary tumor	DFCI-ONCOPANEL-3
GENIE-DFCI-089209	GENIE-DFCI-089209-349151	No	Head and Neck Cancer	Oropharynx Squamous Cell Carcinoma	1	10	NA	Male	Non-Spanish/non-Hispanic	Primary	68	DFCI	OPHSC	White	Primary tumor	DFCI-ONCOPANEL-3
GENIE-DFCI-089213	GENIE-DFCI-089213-282192	No	Thyroid Cancer	Papillary Thyroid Cancer	1	6	NA	Male	Non-Spanish/non-Hispanic	Primary	64	DFCI	THPA	White	Primary tumor	DFCI-ONCOPANEL-3
GENIE-DFCI-089214	GENIE-DFCI-089214-350171	No	Thyroid Cancer	Papillary Thyroid Cancer	1	6	NA	Female	Non-Spanish/non-Hispanic	Primary	34	DFCI	THPA	White	Primary tumor	DFCI-ONCOPANEL-3
GENIE-DFCI-089216	GENIE-DFCI-089216-298999	No	Thyroid Cancer	Medullary Thyroid Cancer	1	4	NA	Male	Non-Spanish/non-Hispanic	Metastasis	71	DFCI	THME	White	Metastasis site unspecified	DFCI-ONCOPANEL-3
GENIE-DFCI-089224	GENIE-DFCI-089224-350432	No	Colorectal Cancer	Rectal Adenocarcinoma	1	7	NA	Male	Non-Spanish/non-Hispanic	Primary	42	DFCI	READ	White	Primary tumor	DFCI-ONCOPANEL-3
GENIE-DFCI-089229	GENIE-DFCI-089229-332205	No	Thyroid Cancer	Papillary Thyroid Cancer	1	4	NA	Female	Non-Spanish/non-Hispanic	Primary	57	DFCI	THPA	White	Primary tumor	DFCI-ONCOPANEL-3
GENIE-DFCI-089234	GENIE-DFCI-089234-298892	No	Melanoma	Melanoma	1	16	NA	Male	Non-Spanish/non-Hispanic	Metastasis	77	DFCI	MEL	White	Metastasis site unspecified	DFCI-ONCOPANEL-3
GENIE-DFCI-089240	GENIE-DFCI-089240-298909	No	Colorectal Cancer	Colon Adenocarcinoma	1	9	NA	Male	Non-Spanish/non-Hispanic	Metastasis	50	DFCI	COAD	White	Metastasis site unspecified	DFCI-ONCOPANEL-3
GENIE-DFCI-089242	GENIE-DFCI-089242-350474	Yes	Colorectal Cancer	Colon Adenocarcinoma	1	113	NA	Male	Non-Spanish/non-Hispanic	Primary	58	DFCI	COAD	White	Primary tumor	DFCI-ONCOPANEL-3
GENIE-DFCI-089252	GENIE-DFCI-089252-266022	No	Cancer of Unknown Primary	Neuroendocrine Tumor, NOS	1	5	NA	Male	Non-Spanish/non-Hispanic	Primary	44	DFCI	NETNOS	White	Primary tumor	DFCI-ONCOPANEL-3
GENIE-DFCI-089256	GENIE-DFCI-089256-266253	No	Non-Small Cell Lung Cancer	Lung Adenocarcinoma	2	7	NA	Female	Non-Spanish/non-Hispanic	Metastasis	72	DFCI	LUAD	Black	Metastasis site unspecified	DFCI-ONCOPANEL-3
GENIE-DFCI-089256	GENIE-DFCI-089256-1358726	No	Non-Small Cell Lung Cancer	Lung Adenocarcinoma	2	9	NA	Female	Non-Spanish/non-Hispanic	Metastasis	72	DFCI	LUAD	Black	Metastasis site unspecified	DFCI-ONCOPANEL-3.1
GENIE-DFCI-089271	GENIE-DFCI-089271-282625	No	Glioma	Glioblastoma	1	11	NA	Male	Non-Spanish/non-Hispanic	Metastasis	48	DFCI	GB	White	Local recurrence	DFCI-ONCOPANEL-3
GENIE-DFCI-089326	GENIE-DFCI-089326-350341	No	Cancer of Unknown Primary	Poorly Differentiated Carcinoma, NOS	1	10	NA	Female	Non-Spanish/non-Hispanic	Metastasis	71	DFCI	PDC	White	Metastasis site unspecified	DFCI-ONCOPANEL-3
GENIE-DFCI-089337	GENIE-DFCI-089337-350424	No	Head and Neck Cancer	Oropharynx Squamous Cell Carcinoma	1	6	NA	Male	Non-Spanish/non-Hispanic	Metastasis	45	DFCI	OPHSC	White	Metastasis site unspecified	DFCI-ONCOPANEL-3
GENIE-DFCI-089393	GENIE-DFCI-089393-332545	No	Thyroid Cancer	Papillary Thyroid Cancer	1	7	NA	Female	Non-Spanish/non-Hispanic	Primary	59	DFCI	THPA	White	Primary tumor	DFCI-ONCOPANEL-3
GENIE-DFCI-089407	GENIE-DFCI-089407-298965	No	Colorectal Cancer	Colorectal Adenocarcinoma	1	5	NA	Male	Non-Spanish/non-Hispanic	Not Applicable or Heme	48	DFCI	COADREAD	White	Not applicable or hematologic malignancy	DFCI-ONCOPANEL-3
GENIE-DFCI-089445	GENIE-DFCI-089445-282423	Yes	Melanoma	Melanoma	1	69	NA	Female	Non-Spanish/non-Hispanic	Metastasis	81	DFCI	MEL	White	Metastasis site unspecified	DFCI-ONCOPANEL-3
GENIE-DFCI-089478	GENIE-DFCI-089478-266261	No	Cancer of Unknown Primary	Adenocarcinoma, NOS	1	4	NA	Male	Non-Spanish/non-Hispanic	Metastasis	58	DFCI	ADNOS	White	Metastasis site unspecified	DFCI-ONCOPANEL-3
GENIE-DFCI-089482	GENIE-DFCI-089482-266356	No	Non-Small Cell Lung Cancer	Lung Adenocarcinoma	1	5	NA	Female	Non-Spanish/non-Hispanic	Primary	79	DFCI	LUAD	White	Primary tumor	DFCI-ONCOPANEL-3
GENIE-DFCI-089484	GENIE-DFCI-089484-315848	No	Thyroid Cancer	Papillary Thyroid Cancer	1	8	NA	Female	Non-Spanish/non-Hispanic	Metastasis	47	DFCI	THPA	White	Metastasis site unspecified	DFCI-ONCOPANEL-3
GENIE-DFCI-089488	GENIE-DFCI-089488-266137	Yes	Melanoma	Melanoma	1	40	NA	Male	Non-Spanish/non-Hispanic	Metastasis	83	DFCI	MEL	White	Metastasis site unspecified	DFCI-ONCOPANEL-3
GENIE-DFCI-089492	GENIE-DFCI-089492-266233	No	Cancer of Unknown Primary	Neuroendocrine Tumor, NOS	1	5	NA	Female	Non-Spanish/non-Hispanic	Primary	73	DFCI	NETNOS	White	Primary tumor	DFCI-ONCOPANEL-3
GENIE-DFCI-089493	GENIE-DFCI-089493-332999	No	Non-Small Cell Lung Cancer	Lung Adenocarcinoma	1	20	NA	Female	Non-Spanish/non-Hispanic	Primary	>89	DFCI	LUAD	White	Primary tumor	DFCI-ONCOPANEL-3
GENIE-DFCI-089497	GENIE-DFCI-089497-332875	No	Colorectal Cancer	Colon Adenocarcinoma	1	5	NA	Male	Non-Spanish/non-Hispanic	Primary	71	DFCI	COAD	White	Primary tumor	DFCI-ONCOPANEL-3
GENIE-DFCI-089498	GENIE-DFCI-089498-281850	Yes	Glioma	Glioblastoma	1	10	NA	Female	Non-Spanish/non-Hispanic	Primary	75	DFCI	GB	White	Primary tumor	DFCI-ONCOPANEL-3
GENIE-DFCI-089499	GENIE-DFCI-089499-266239	No	Colorectal Cancer	Rectal Adenocarcinoma	1	16	NA	Female	Non-Spanish/non-Hispanic	Primary	53	DFCI	READ	White	Primary tumor	DFCI-ONCOPANEL-3
GENIE-DFCI-089503	GENIE-DFCI-089503-349409	No	Soft Tissue Sarcoma	Leiomyosarcoma	1	11	NA	Male	Non-Spanish/non-Hispanic	Primary	33	DFCI	LMS	White	Primary tumor	DFCI-ONCOPANEL-3
GENIE-DFCI-089507	GENIE-DFCI-089507-266102	No	Non-Small Cell Lung Cancer	Lung Adenocarcinoma	1	8	NA	Female	Non-Spanish/non-Hispanic	Primary	71	DFCI	LUAD	Asian	Primary tumor	DFCI-ONCOPANEL-3
GENIE-DFCI-089510	GENIE-DFCI-089510-266282	No	Colorectal Cancer	Colon Adenocarcinoma	1	12	NA	Female	Non-Spanish/non-Hispanic	Metastasis	69	DFCI	COAD	White	Metastasis site unspecified	DFCI-ONCOPANEL-3
GENIE-DFCI-089511	GENIE-DFCI-089511-332518	No	Thyroid Cancer	Papillary Thyroid Cancer	1	10	NA	Female	Non-Spanish/non-Hispanic	Metastasis	45	DFCI	THPA	White	Metastasis site unspecified	DFCI-ONCOPANEL-3
GENIE-DFCI-089515	GENIE-DFCI-089515-266236	No	Colorectal Cancer	Colon Adenocarcinoma	1	16	NA	Male	Non-Spanish/non-Hispanic	Primary	45	DFCI	COAD	White	Primary tumor	DFCI-ONCOPANEL-3
GENIE-DFCI-089517	GENIE-DFCI-089517-298211	No	Glioma	Glioblastoma	1	4	NA	Male	Non-Spanish/non-Hispanic	Primary	46	DFCI	GB	White	Primary tumor	DFCI-ONCOPANEL-3
GENIE-DFCI-089523	GENIE-DFCI-089523-350227	No	Non-Small Cell Lung Cancer	Lung Squamous Cell Carcinoma	1	15	NA	Male	Non-Spanish/non-Hispanic	Primary	62	DFCI	LUSC	White	Primary tumor	DFCI-ONCOPANEL-3
GENIE-DFCI-089527	GENIE-DFCI-089527-266333	Yes	Glioma	Glioblastoma	1	7	NA	Male	Non-Spanish/non-Hispanic	Primary	54	DFCI	GB	White	Primary tumor	DFCI-ONCOPANEL-3
GENIE-DFCI-089535	GENIE-DFCI-089535-265867	Yes	Head and Neck Cancer	Oral Cavity Squamous Cell Carcinoma	1	12	NA	Female	Non-Spanish/non-Hispanic	Primary	43	DFCI	OCSC	White	Primary tumor	DFCI-ONCOPANEL-3
GENIE-DFCI-089537	GENIE-DFCI-089537-350298	No	Colorectal Cancer	Mucinous Adenocarcinoma of the Colon and Rectum	1	9	NA	Male	Non-Spanish/non-Hispanic	Primary	78	DFCI	MACR	White	Primary tumor	DFCI-ONCOPANEL-3
GENIE-DFCI-089539	GENIE-DFCI-089539-266310	No	Non-Small Cell Lung Cancer	Lung Adenocarcinoma	1	15	NA	Female	Non-Spanish/non-Hispanic	Metastasis	48	DFCI	LUAD	White	Metastasis site unspecified	DFCI-ONCOPANEL-3
GENIE-DFCI-089542	GENIE-DFCI-089542-282626	No	Colorectal Cancer	Colon Adenocarcinoma	1	10	NA	Male	Non-Spanish/non-Hispanic	Primary	54	DFCI	COAD	White	Primary tumor	DFCI-ONCOPANEL-3
GENIE-DFCI-089544	GENIE-DFCI-089544-298945	No	Melanoma	Melanoma	1	104	NA	Male	Non-Spanish/non-Hispanic	Metastasis	76	DFCI	MEL	White	Metastasis site unspecified	DFCI-ONCOPANEL-3
GENIE-DFCI-089546	GENIE-DFCI-089546-266207	No	Non-Small Cell Lung Cancer	Non-Small Cell Lung Cancer	1	19	NA	Female	Non-Spanish/non-Hispanic	Primary	77	DFCI	NSCLC	White	Primary tumor	DFCI-ONCOPANEL-3
GENIE-DFCI-089548	GENIE-DFCI-089548-266131	No	Non-Small Cell Lung Cancer	Non-Small Cell Lung Cancer	1	18	NA	Female	Non-Spanish/non-Hispanic	Metastasis	54	DFCI	NSCLC	White	Metastasis site unspecified	DFCI-ONCOPANEL-3
GENIE-DFCI-089557	GENIE-DFCI-089557-282303	No	Glioma	High-Grade Glioma, NOS	1	12	NA	Male	Non-Spanish/non-Hispanic	Primary	<18	DFCI	HGGNOS	Asian	Primary tumor	DFCI-ONCOPANEL-3
GENIE-DFCI-089558	GENIE-DFCI-089558-298726	Yes	Glioma	Glioblastoma	1	8	NA	Female	Non-Spanish/non-Hispanic	Primary	51	DFCI	GB	White	Primary tumor	DFCI-ONCOPANEL-3
GENIE-DFCI-089560	GENIE-DFCI-089560-298286	Yes	Glioma	Glioblastoma Multiforme	1	4	NA	Male	Non-Spanish/non-Hispanic	Primary	69	DFCI	GBM	White	Primary tumor	DFCI-ONCOPANEL-3
GENIE-DFCI-089562	GENIE-DFCI-089562-315403	No	Head and Neck Cancer	Oral Cavity Squamous Cell Carcinoma	1	7	NA	Female	Non-Spanish/non-Hispanic	Primary	64	DFCI	OCSC	White	Primary tumor	DFCI-ONCOPANEL-3
GENIE-DFCI-089569	GENIE-DFCI-089569-298581	Yes	Glioma	Glioblastoma Multiforme	1	8	NA	Male	Non-Spanish/non-Hispanic	Primary	69	DFCI	GBM	White	Primary tumor	DFCI-ONCOPANEL-3
GENIE-DFCI-089570	GENIE-DFCI-089570-266292	Yes	Glioma	Glioblastoma	1	5	NA	Male	Non-Spanish/non-Hispanic	Primary	75	DFCI	GB	White	Primary tumor	DFCI-ONCOPANEL-3
GENIE-DFCI-089571	GENIE-DFCI-089571-266130	No	Hepatobiliary Cancer	Intrahepatic Cholangiocarcinoma	1	8	NA	Female	Non-Spanish/non-Hispanic	Primary	43	DFCI	IHCH	Asian	Primary tumor	DFCI-ONCOPANEL-3
GENIE-DFCI-089573	GENIE-DFCI-089573-3377411	No	Non-Small Cell Lung Cancer	Lung Adenocarcinoma	2	11	NA	Female	Non-Spanish/non-Hispanic	Metastasis	52	DFCI	LUAD	White	Metastasis site unspecified	DFCI-ONCOPANEL-3.1
GENIE-DFCI-089573	GENIE-DFCI-089573-298850	No	Non-Small Cell Lung Cancer	Non-Small Cell Lung Cancer	2	7	NA	Female	Non-Spanish/non-Hispanic	Primary	52	DFCI	NSCLC	White	Primary tumor	DFCI-ONCOPANEL-3
GENIE-DFCI-089576	GENIE-DFCI-089576-350516	No	Cancer of Unknown Primary	Squamous Cell Carcinoma, NOS	1	18	NA	Female	Non-Spanish/non-Hispanic	Primary	48	DFCI	SCCNOS	Asian	Primary tumor	DFCI-ONCOPANEL-3
GENIE-DFCI-089577	GENIE-DFCI-089577-298244	No	Glioma	Anaplastic Astrocytoma	1	10	NA	Male	Non-Spanish/non-Hispanic	Primary	36	DFCI	AASTR	White	Primary tumor	DFCI-ONCOPANEL-3
GENIE-DFCI-089580	GENIE-DFCI-089580-266211	Yes	Bladder Cancer	Bladder Urothelial Carcinoma	1	17	NA	Male	Non-Spanish/non-Hispanic	Primary	77	DFCI	BLCA	White	Primary tumor	DFCI-ONCOPANEL-3
GENIE-DFCI-089581	GENIE-DFCI-089581-282403	No	Glioma	Astrocytoma	1	7	NA	Female	Non-Spanish/non-Hispanic	Primary	40	DFCI	ASTR	White	Primary tumor	DFCI-ONCOPANEL-3
GENIE-DFCI-089582	GENIE-DFCI-089582-298765	No	Thyroid Cancer	Medullary Thyroid Cancer	1	4	NA	Male	Non-Spanish/non-Hispanic	Primary	31	DFCI	THME	White	Primary tumor	DFCI-ONCOPANEL-3
GENIE-DFCI-089608	GENIE-DFCI-089608-350218	No	Cancer of Unknown Primary	Squamous Cell Carcinoma, NOS	1	11	NA	Male	Non-Spanish/non-Hispanic	Primary	64	DFCI	SCCNOS	White	Primary tumor	DFCI-ONCOPANEL-3
GENIE-DFCI-089641	GENIE-DFCI-089641-266170	No	Non-Small Cell Lung Cancer	Lung Adenocarcinoma	1	11	NA	Female	Non-Spanish/non-Hispanic	Primary	60	DFCI	LUAD	White	Primary tumor	DFCI-ONCOPANEL-3
GENIE-DFCI-089713	GENIE-DFCI-089713-350905	No	Non-Small Cell Lung Cancer	Lung Adenocarcinoma	1	7	NA	Female	Non-Spanish/non-Hispanic	Metastasis	56	DFCI	LUAD	White	Metastasis site unspecified	DFCI-ONCOPANEL-3
GENIE-DFCI-089765	GENIE-DFCI-089765-332935	No	Non-Small Cell Lung Cancer	Lung Adenocarcinoma	1	8	NA	Male	Non-Spanish/non-Hispanic	Primary	74	DFCI	LUAD	White	Primary tumor	DFCI-ONCOPANEL-3
GENIE-DFCI-089774	GENIE-DFCI-089774-350200	No	Soft Tissue Sarcoma	Solitary Fibrous Tumor/Hemangiopericytoma	1	2	NA	Male	Non-Spanish/non-Hispanic	Primary	60	DFCI	SFT	White	Primary tumor	DFCI-ONCOPANEL-3
GENIE-DFCI-089807	GENIE-DFCI-089807-350396	No	Soft Tissue Sarcoma	Leiomyosarcoma	1	6	NA	Female	Non-Spanish/non-Hispanic	Not Applicable or Heme	54	DFCI	LMS	White	Not applicable or hematologic malignancy	DFCI-ONCOPANEL-3
GENIE-DFCI-089814	GENIE-DFCI-089814-298803	No	Hepatobiliary Cancer	Cholangiocarcinoma	1	9	NA	Male	Non-Spanish/non-Hispanic	Metastasis	62	DFCI	CHOL	White	Metastasis site unspecified	DFCI-ONCOPANEL-3
GENIE-DFCI-089815	GENIE-DFCI-089815-266184	No	Colorectal Cancer	Rectal Adenocarcinoma	1	11	NA	Male	Non-Spanish/non-Hispanic	Metastasis	31	DFCI	READ	White	Local recurrence	DFCI-ONCOPANEL-3
GENIE-DFCI-089817	GENIE-DFCI-089817-266169	No	Colorectal Cancer	Rectal Adenocarcinoma	1	15	NA	Female	Non-Spanish/non-Hispanic	Primary	51	DFCI	READ	Asian	Primary tumor	DFCI-ONCOPANEL-3
GENIE-DFCI-089821	GENIE-DFCI-089821-350291	No	Colorectal Cancer	Colorectal Adenocarcinoma	1	9	NA	Female	Non-Spanish/non-Hispanic	Primary	73	DFCI	COADREAD	White	Primary tumor	DFCI-ONCOPANEL-3
GENIE-DFCI-089822	GENIE-DFCI-089822-266322	No	Hepatobiliary Cancer	Cholangiocarcinoma	1	12	NA	Male	Non-Spanish/non-Hispanic	Metastasis	64	DFCI	CHOL	White	Metastasis site unspecified	DFCI-ONCOPANEL-3
GENIE-DFCI-089824	GENIE-DFCI-089824-266281	No	Hepatobiliary Cancer	Cholangiocarcinoma	1	6	NA	Male	Non-Spanish/non-Hispanic	Not Applicable or Heme	80	DFCI	CHOL	White	Not applicable or hematologic malignancy	DFCI-ONCOPANEL-3
GENIE-DFCI-089825	GENIE-DFCI-089825-266138	Yes	Melanoma	Melanoma	1	47	NA	Female	Non-Spanish/non-Hispanic	Metastasis	65	DFCI	MEL	White	Metastasis site unspecified	DFCI-ONCOPANEL-3
GENIE-DFCI-089828	GENIE-DFCI-089828-266237	No	Colorectal Cancer	Colon Adenocarcinoma	1	113	NA	Male	Non-Spanish/non-Hispanic	Primary	39	DFCI	COAD	White	Primary tumor	DFCI-ONCOPANEL-3
GENIE-DFCI-089835	GENIE-DFCI-089835-349212	No	Soft Tissue Sarcoma	Desmoid/Aggressive Fibromatosis	1	7	NA	Female	Non-Spanish/non-Hispanic	Primary	34	DFCI	DES	White	Primary tumor	DFCI-ONCOPANEL-3
GENIE-DFCI-089837	GENIE-DFCI-089837-298739	Yes	Glioma	Glioblastoma	1	7	NA	Female	Non-Spanish/non-Hispanic	Primary	32	DFCI	GB	White	Primary tumor	DFCI-ONCOPANEL-3
GENIE-DFCI-089838	GENIE-DFCI-089838-266278	Yes	Head and Neck Cancer	Oral Cavity Squamous Cell Carcinoma	1	20	NA	Male	Non-Spanish/non-Hispanic	Metastasis	54	DFCI	OCSC	White	Metastasis site unspecified	DFCI-ONCOPANEL-3
GENIE-DFCI-089839	GENIE-DFCI-089839-350680	No	Soft Tissue Sarcoma	Angiosarcoma	1	8	NA	Female	Non-Spanish/non-Hispanic	Primary	51	DFCI	ANGS	White	Primary tumor	DFCI-ONCOPANEL-3
GENIE-DFCI-089841	GENIE-DFCI-089841-298846	Yes	Glioma	Glioblastoma	1	13	NA	Male	Non-Spanish/non-Hispanic	Primary	61	DFCI	GB	White	Primary tumor	DFCI-ONCOPANEL-3
GENIE-DFCI-089843	GENIE-DFCI-089843-282057	No	Colorectal Cancer	Rectal Adenocarcinoma	1	9	NA	Male	Non-Spanish/non-Hispanic	Primary	44	DFCI	READ	White	Primary tumor	DFCI-ONCOPANEL-3
GENIE-DFCI-089847	GENIE-DFCI-089847-266306	No	Colorectal Cancer	Colon Adenocarcinoma	1	4	NA	Male	Non-Spanish/non-Hispanic	Primary	61	DFCI	COAD	White	Primary tumor	DFCI-ONCOPANEL-3
GENIE-DFCI-089850	GENIE-DFCI-089850-315416	No	Hepatobiliary Cancer	Hepatocellular Carcinoma	1	6	NA	Male	Non-Spanish/non-Hispanic	Primary	70	DFCI	HCC	White	Primary tumor	DFCI-ONCOPANEL-3
GENIE-DFCI-089852	GENIE-DFCI-089852-332860	No	Bladder Cancer	Bladder Urothelial Carcinoma	1	12	NA	Female	Non-Spanish/non-Hispanic	Primary	83	DFCI	BLCA	White	Primary tumor	DFCI-ONCOPANEL-3
GENIE-DFCI-089854	GENIE-DFCI-089854-266313	No	Non-Small Cell Lung Cancer	Lung Squamous Cell Carcinoma	1	19	NA	Female	Non-Spanish/non-Hispanic	Primary	71	DFCI	LUSC	White	Primary tumor	DFCI-ONCOPANEL-3
GENIE-DFCI-089855	GENIE-DFCI-089855-266223	No	Colorectal Cancer	Colon Adenocarcinoma	1	9	NA	Male	Non-Spanish/non-Hispanic	Primary	41	DFCI	COAD	White	Primary tumor	DFCI-ONCOPANEL-3
GENIE-DFCI-089858	GENIE-DFCI-089858-266367	No	Non-Small Cell Lung Cancer	Lung Adenocarcinoma	1	11	NA	Female	Non-Spanish/non-Hispanic	Not Applicable or Heme	84	DFCI	LUAD	Asian	Not applicable or hematologic malignancy	DFCI-ONCOPANEL-3
GENIE-DFCI-089859	GENIE-DFCI-089859-282606	No	Hepatobiliary Cancer	Cholangiocarcinoma	1	4	NA	Female	Non-Spanish/non-Hispanic	Primary	46	DFCI	CHOL	White	Primary tumor	DFCI-ONCOPANEL-3
GENIE-DFCI-089861	GENIE-DFCI-089861-282500	Yes	Glioma	Glioblastoma Multiforme	1	12	NA	Male	Non-Spanish/non-Hispanic	Primary	57	DFCI	GBM	White	Primary tumor	DFCI-ONCOPANEL-3
GENIE-DFCI-089862	GENIE-DFCI-089862-266150	No	Thyroid Cancer	Papillary Thyroid Cancer	1	4	NA	Female	Non-Spanish/non-Hispanic	Primary	43	DFCI	THPA	White	Primary tumor	DFCI-ONCOPANEL-3
GENIE-DFCI-089865	GENIE-DFCI-089865-298849	No	Glioma	Glioblastoma Multiforme	1	9	NA	Male	Non-Spanish/non-Hispanic	Metastasis	58	DFCI	GBM	White	Local recurrence	DFCI-ONCOPANEL-3
GENIE-DFCI-089869	GENIE-DFCI-089869-350896	Yes	Colorectal Cancer	Colon Adenocarcinoma	1	71	NA	Female	Non-Spanish/non-Hispanic	Primary	59	DFCI	COAD	White	Primary tumor	DFCI-ONCOPANEL-3
GENIE-DFCI-089873	GENIE-DFCI-089873-266358	No	Colorectal Cancer	Colon Adenocarcinoma	1	7	NA	Male	Non-Spanish/non-Hispanic	Primary	80	DFCI	COAD	White	Primary tumor	DFCI-ONCOPANEL-3
GENIE-DFCI-089875	GENIE-DFCI-089875-266290	No	Non-Small Cell Lung Cancer	Lung Adenocarcinoma	1	8	NA	Female	Non-Spanish/non-Hispanic	Primary	67	DFCI	LUAD	White	Primary tumor	DFCI-ONCOPANEL-3
GENIE-DFCI-089877	GENIE-DFCI-089877-282544	No	Non-Small Cell Lung Cancer	Lung Adenocarcinoma	1	13	NA	Male	Non-Spanish/non-Hispanic	Metastasis	61	DFCI	LUAD	White	Metastasis site unspecified	DFCI-ONCOPANEL-3
GENIE-DFCI-089878	GENIE-DFCI-089878-266203	No	Non-Small Cell Lung Cancer	Lung Adenocarcinoma	1	64	NA	Female	Non-Spanish/non-Hispanic	Metastasis	68	DFCI	LUAD	White	Metastasis site unspecified	DFCI-ONCOPANEL-3
GENIE-DFCI-089880	GENIE-DFCI-089880-315259	No	Soft Tissue Sarcoma	Sarcoma, NOS	1	5	NA	Male	Non-Spanish/non-Hispanic	Primary	31	DFCI	SARCNOS	White	Primary tumor	DFCI-ONCOPANEL-3
GENIE-DFCI-089884	GENIE-DFCI-089884-299132	No	Colorectal Cancer	Colon Adenocarcinoma	1	13	NA	Male	Non-Spanish/non-Hispanic	Primary	67	DFCI	COAD	White	Primary tumor	DFCI-ONCOPANEL-3
GENIE-DFCI-089885	GENIE-DFCI-089885-315331	No	Hepatobiliary Cancer	Hepatocellular Carcinoma	1	9	NA	Male	Non-Spanish/non-Hispanic	Primary	50	DFCI	HCC	Asian	Primary tumor	DFCI-ONCOPANEL-3
GENIE-DFCI-089888	GENIE-DFCI-089888-266215	No	Non-Small Cell Lung Cancer	Non-Small Cell Lung Cancer	1	18	NA	Male	Non-Spanish/non-Hispanic	Metastasis	64	DFCI	NSCLC	White	Metastasis site unspecified	DFCI-ONCOPANEL-3
GENIE-DFCI-089893	GENIE-DFCI-089893-266312	No	Colorectal Cancer	Colon Adenocarcinoma	1	11	NA	Male	Non-Spanish/non-Hispanic	Primary	34	DFCI	COAD	White	Primary tumor	DFCI-ONCOPANEL-3
GENIE-DFCI-089894	GENIE-DFCI-089894-298749	No	Glioma	Anaplastic Astrocytoma	1	4	NA	Male	Non-Spanish/non-Hispanic	Primary	53	DFCI	AASTR	White	Primary tumor	DFCI-ONCOPANEL-3
GENIE-DFCI-089896	GENIE-DFCI-089896-298743	No	Glioma	Anaplastic Astrocytoma	1	7	NA	Female	Non-Spanish/non-Hispanic	Primary	29	DFCI	AASTR	White	Primary tumor	DFCI-ONCOPANEL-3
GENIE-DFCI-089897	GENIE-DFCI-089897-266208	No	Cancer of Unknown Primary	Adenocarcinoma, NOS	1	14	NA	Male	Non-Spanish/non-Hispanic	Metastasis	71	DFCI	ADNOS	White	Metastasis site unspecified	DFCI-ONCOPANEL-3
GENIE-DFCI-089899	GENIE-DFCI-089899-266230	No	Colorectal Cancer	Colon Adenocarcinoma	1	7	NA	Male	Non-Spanish/non-Hispanic	Primary	56	DFCI	COAD	White	Primary tumor	DFCI-ONCOPANEL-3
GENIE-DFCI-089900	GENIE-DFCI-089900-282455	No	Colorectal Cancer	Colon Adenocarcinoma	1	11	NA	Male	Non-Spanish/non-Hispanic	Metastasis	65	DFCI	COAD	White	Metastasis site unspecified	DFCI-ONCOPANEL-3
GENIE-DFCI-089903	GENIE-DFCI-089903-266332	No	Non-Small Cell Lung Cancer	Lung Adenocarcinoma	1	13	NA	Female	Non-Spanish/non-Hispanic	Primary	82	DFCI	LUAD	White	Primary tumor	DFCI-ONCOPANEL-3
GENIE-DFCI-089905	GENIE-DFCI-089905-348957	No	Non-Small Cell Lung Cancer	Lung Adenocarcinoma	1	12	NA	Female	Non-Spanish/non-Hispanic	Primary	72	DFCI	LUAD	White	Primary tumor	DFCI-ONCOPANEL-3
GENIE-DFCI-089907	GENIE-DFCI-089907-266175	No	Hepatobiliary Cancer	Gallbladder Cancer	1	5	NA	Female	Non-Spanish/non-Hispanic	Metastasis	66	DFCI	GBC	White	Metastasis site unspecified	DFCI-ONCOPANEL-3
GENIE-DFCI-089908	GENIE-DFCI-089908-282415	Yes	Melanoma	Melanoma	2	43	NA	Male	Non-Spanish/non-Hispanic	Primary	69	DFCI	MEL	White	Primary tumor	DFCI-ONCOPANEL-3
GENIE-DFCI-089909	GENIE-DFCI-089909-282450	No	Thyroid Cancer	Papillary Thyroid Cancer	1	2	NA	Female	Non-Spanish/non-Hispanic	Primary	29	DFCI	THPA	White	Primary tumor	DFCI-ONCOPANEL-3
GENIE-DFCI-089914	GENIE-DFCI-089914-266348	No	Non-Small Cell Lung Cancer	Lung Adenocarcinoma	1	10	NA	Male	Non-Spanish/non-Hispanic	Primary	88	DFCI	LUAD	White	Primary tumor	DFCI-ONCOPANEL-3
GENIE-DFCI-089970	GENIE-DFCI-089970-350195	No	Non-Small Cell Lung Cancer	Lung Squamous Cell Carcinoma	1	13	NA	Male	Non-Spanish/non-Hispanic	Primary	61	DFCI	LUSC	White	Primary tumor	DFCI-ONCOPANEL-3
GENIE-DFCI-090009	GENIE-DFCI-090009-999870	No	Colorectal Cancer	Colon Adenocarcinoma	2	19	NA	Female	Non-Spanish/non-Hispanic	Metastasis	71	DFCI	COAD	White	Metastasis site unspecified	DFCI-ONCOPANEL-3.1
GENIE-DFCI-090017	GENIE-DFCI-090017-350755	No	Colorectal Cancer	Colon Adenocarcinoma	1	5	NA	Male	Non-Spanish/non-Hispanic	Metastasis	50	DFCI	COAD	White	Metastasis site unspecified	DFCI-ONCOPANEL-3
GENIE-DFCI-090027	GENIE-DFCI-090027-282628	Yes	Melanoma	Melanoma	1	11	NA	Female	Non-Spanish/non-Hispanic	Metastasis	49	DFCI	MEL	White	Metastasis site unspecified	DFCI-ONCOPANEL-3
GENIE-DFCI-090054	GENIE-DFCI-090054-350622	No	Non-Small Cell Lung Cancer	Lung Adenocarcinoma	1	7	NA	Female	Non-Spanish/non-Hispanic	Primary	56	DFCI	LUAD	White	Primary tumor	DFCI-ONCOPANEL-3
GENIE-DFCI-090072	GENIE-DFCI-090072-315966	No	Glioma	Glioblastoma	1	13	NA	Male	Non-Spanish/non-Hispanic	Primary	62	DFCI	GB	White	Primary tumor	DFCI-ONCOPANEL-3
GENIE-DFCI-090102	GENIE-DFCI-090102-350476	No	Colorectal Cancer	Colorectal Adenocarcinoma	1	9	NA	Female	Non-Spanish/non-Hispanic	Metastasis	71	DFCI	COADREAD	White	Metastasis site unspecified	DFCI-ONCOPANEL-3
GENIE-DFCI-090105	GENIE-DFCI-090105-350740	No	Head and Neck Cancer	Oral Cavity Squamous Cell Carcinoma	1	16	NA	Male	Non-Spanish/non-Hispanic	Primary	72	DFCI	OCSC	White	Primary tumor	DFCI-ONCOPANEL-3
GENIE-DFCI-090123	GENIE-DFCI-090123-350673	No	Non-Small Cell Lung Cancer	Lung Adenocarcinoma	1	14	NA	Male	Non-Spanish/non-Hispanic	Primary	82	DFCI	LUAD	White	Primary tumor	DFCI-ONCOPANEL-3
GENIE-DFCI-090142	GENIE-DFCI-090142-350158	No	Soft Tissue Sarcoma	Leiomyosarcoma	1	4	NA	Female	Non-Spanish/non-Hispanic	Primary	83	DFCI	LMS	White	Primary tumor	DFCI-ONCOPANEL-3
GENIE-DFCI-090143	GENIE-DFCI-090143-265997	No	Glioma	High-Grade Glioma, NOS	1	34	NA	Female	Non-Spanish/non-Hispanic	Primary	<18	DFCI	HGGNOS	White	Primary tumor	DFCI-ONCOPANEL-3
GENIE-DFCI-090144	GENIE-DFCI-090144-299057	Yes	Colorectal Cancer	Rectal Adenocarcinoma	1	11	NA	Male	Non-Spanish/non-Hispanic	Primary	46	DFCI	READ	White	Primary tumor	DFCI-ONCOPANEL-3
GENIE-DFCI-090145	GENIE-DFCI-090145-315196	No	Non-Small Cell Lung Cancer	Lung Adenocarcinoma	1	8	NA	Female	Non-Spanish/non-Hispanic	Metastasis	58	DFCI	LUAD	White	Metastasis site unspecified	DFCI-ONCOPANEL-3
GENIE-DFCI-090154	GENIE-DFCI-090154-298610	No	Cancer of Unknown Primary	Adenocarcinoma, NOS	1	10	NA	Male	Non-Spanish/non-Hispanic	Metastasis	62	DFCI	ADNOS	White	Metastasis site unspecified	DFCI-ONCOPANEL-3
GENIE-DFCI-090156	GENIE-DFCI-090156-282630	No	Non-Small Cell Lung Cancer	Lung Adenocarcinoma	1	5	NA	Male	Non-Spanish/non-Hispanic	Primary	67	DFCI	LUAD	White	Primary tumor	DFCI-ONCOPANEL-3
GENIE-DFCI-090157	GENIE-DFCI-090157-298577	No	Non-Small Cell Lung Cancer	Lung Adenocarcinoma	1	7	NA	Female	Non-Spanish/non-Hispanic	Primary	71	DFCI	LUAD	White	Primary tumor	DFCI-ONCOPANEL-3
GENIE-DFCI-090158	GENIE-DFCI-090158-350353	No	Glioma	Glioblastoma	1	13	NA	Male	Non-Spanish/non-Hispanic	Primary	66	DFCI	GB	White	Primary tumor	DFCI-ONCOPANEL-3
GENIE-DFCI-090159	GENIE-DFCI-090159-266363	No	Non-Small Cell Lung Cancer	Lung Adenocarcinoma	1	14	NA	Female	Non-Spanish/non-Hispanic	Metastasis	71	DFCI	LUAD	White	Metastasis site unspecified	DFCI-ONCOPANEL-3
GENIE-DFCI-090160	GENIE-DFCI-090160-298607	No	Soft Tissue Sarcoma	Solitary Fibrous Tumor/Hemangiopericytoma	1	7	NA	Female	Non-Spanish/non-Hispanic	Primary	<18	DFCI	SFT	White	Primary tumor	DFCI-ONCOPANEL-3
GENIE-DFCI-090161	GENIE-DFCI-090161-282534	Yes	Melanoma	Melanoma	1	40	NA	Female	Non-Spanish/non-Hispanic	Primary	>89	DFCI	MEL	White	Primary tumor	DFCI-ONCOPANEL-3
GENIE-DFCI-090167	GENIE-DFCI-090167-282584	No	Head and Neck Cancer	Oropharynx Squamous Cell Carcinoma	1	7	NA	Male	Non-Spanish/non-Hispanic	Primary	57	DFCI	OPHSC	White	Primary tumor	DFCI-ONCOPANEL-3
GENIE-DFCI-090169	GENIE-DFCI-090169-299185	No	Non-Small Cell Lung Cancer	Lung Squamous Cell Carcinoma	1	23	NA	Male	Non-Spanish/non-Hispanic	Metastasis	67	DFCI	LUSC	White	Metastasis site unspecified	DFCI-ONCOPANEL-3
GENIE-DFCI-090170	GENIE-DFCI-090170-266320	No	Non-Small Cell Lung Cancer	Lung Adenocarcinoma	1	8	NA	Female	Non-Spanish/non-Hispanic	Metastasis	61	DFCI	LUAD	White	Metastasis site unspecified	DFCI-ONCOPANEL-3
GENIE-DFCI-090171	GENIE-DFCI-090171-298677	No	Non-Small Cell Lung Cancer	Lung Carcinoid	1	3	NA	Male	Non-Spanish/non-Hispanic	Primary	68	DFCI	LUCA	White	Primary tumor	DFCI-ONCOPANEL-3
GENIE-DFCI-090172	GENIE-DFCI-090172-266268	No	Cancer of Unknown Primary	Squamous Cell Carcinoma, NOS	1	13	NA	Male	Non-Spanish/non-Hispanic	Primary	59	DFCI	SCCNOS	White	Primary tumor	DFCI-ONCOPANEL-3
GENIE-DFCI-090174	GENIE-DFCI-090174-332031	No	Head and Neck Cancer	Oropharynx Squamous Cell Carcinoma	1	4	NA	Male	Non-Spanish/non-Hispanic	Primary	60	DFCI	OPHSC	White	Primary tumor	DFCI-ONCOPANEL-3
GENIE-DFCI-090175	GENIE-DFCI-090175-299078	No	Thyroid Cancer	Papillary Thyroid Cancer	1	3	NA	Female	Non-Spanish/non-Hispanic	Primary	53	DFCI	THPA	White	Primary tumor	DFCI-ONCOPANEL-3
[truncated: 29,926 more rows]

## Sheet: S2 TERT Prevalence_Cancer
Cancer Type	TERT Mutant	Total	Frequency (%)
Bladder Cancer	1346	2411	55.8275
Cancer of Unknown Primary	180	2137	8.42302
Colorectal Cancer	246	6311	3.89796
Glioma	1403	3614	38.8213
Head and Neck Cancer	183	782	23.4015
Hepatobiliary Cancer	173	1568	11.0332
Melanoma	966	2243	43.0673
Non-Small Cell Lung Cancer	402	9434	4.26118
Soft Tissue Sarcoma	176	2466	7.13706
Thyroid Cancer	395	959	41.1887

## Sheet: S3 Frequencies_Sex_Race
	Asian Females			Black Females			White Females			Asian Males			Black Males			White Males
Cancer Type	TERT Mutation (N)		Mutation rate (%)	TERT Mutation (N)		Mutation rate (%)	TERT Mutation (N)		Mutation rate (%)	TERT Mutation (N)		Mutation rate (%)	TERT Mutation (N)		Mutation rate (%)	TERT Mutation (N)		Mutation rate (%)
	Yes	No		Yes	No		Yes	No		Yes	No		Yes	No		Yes	No
Bladder Cancer	12	13	0.48	25	17	0.6	306	257	0.54	28	31	0.47	29	22	0.57	946	725	0.57
Cancer of Unknown Primary	5	59	0.08	6	67	0.08	53	891	0.06	4	40	0.09	2	57	0.03	110	843	0.12
Colorectal Cancer	5	220	0.02	17	202	0.08	99	2378	0.04	7	242	0.03	8	219	0.04	110	2804	0.04
Glioma	30	43	0.41	20	37	0.35	529	810	0.4	41	71	0.37	20	44	0.31	763	1206	0.39
Head and Neck Cancer	8	11	0.42	1	10	0.09	56	121	0.32	22	38	0.37	3	23	0.12	93	396	0.19
Hepatobiliary Cancer	3	54	0.05	2	47	0.04	31	604	0.05	12	77	0.13	13	33	0.28	112	580	0.16
Melanoma	0	19	0	0	22	0	328	576	0.36	2	12	0.14	0	12	0	636	636	0.5
Non-Small Cell Lung Cancer	20	476	0.04	14	302	0.04	188	4637	0.04	13	380	0.03	9	155	0.05	158	3082	0.05
Soft Tissue Sarcoma	3	78	0.04	3	101	0.03	69	974	0.07	4	100	0.04	6	80	0.07	91	957	0.09
Thyroid Cancer	19	26	0.42	17	25	0.4	146	258	0.36	21	24	0.47	4	8	0.33	188	223	0.46

## Sheet: S4 Race_FisherExact
	Asian			Black			White			Fisher Exact
Cancer Type	TERT Mutation (N)		Mutation rate (%)	TERT Mutation (N)		Mutation rate (%)	TERT Mutation (N)		Mutation rate (%)	P-value	Q-value
	Yes	No		Yes	No		Yes	No
Bladder Cancer	40	44	0.48	54	39	0.58	1252	982	0.56	0.286988	0.573975
Cancer of Unknown Primary	9	99	0.08	8	124	0.06	163	1734	0.09	0.655621	0.728468
Colorectal Cancer	12	462	0.03	25	421	0.06	209	5182	0.04	0.0568247	0.189416
Glioma	71	114	0.38	40	81	0.33	1292	2016	0.39	0.415505	0.593578
Head and Neck Cancer	30	49	0.38	4	33	0.11	149	517	0.22	0.00193796	0.00968979
Hepatobiliary Cancer	15	131	0.1	15	80	0.16	143	1184	0.11	0.306086	0.510144
Melanoma	2	31	0.06	0	34	0	964	1212	0.44	<0.001	<0.001
Non-Small Cell Lung Cancer	33	856	0.04	23	457	0.05	346	7719	0.04	0.600181	0.750226
Soft Tissue Sarcoma	7	178	0.04	9	181	0.05	160	1931	0.08	0.0610187	0.152547
Thyroid Cancer	40	50	0.44	21	33	0.39	334	481	0.41	0.76798	0.76798

## Sheet: S5 TERT_Cancer_sex
	Female			Male			Odds Ratio (Male vs. Female)
Cancer Type	TERT Mutant	TERT Non-Mutant	Mutation rate (%)	TERT Mutant	TERT Non-Mutant	Mutation rate (%)	OR (95%CI)	Fisher Exact P_value	FDR adjusted Q values
Bladder Cancer	343	287	0.54	1003	778	0.56	1.08 (0.90-1.29)	0.4277	0.475
Cancer of Unknown Primary	64	1017	0.06	116	940	0.11	1.96 (1.43-2.69)	<0.0001	<0.001
Colorectal Cancer	121	2800	0.04	125	3265	0.04	0.89 (0.69-1.14)	0.3617	0.452
Glioma	579	890	0.39	824	1321	0.38	0.96 (0.84-1.10)	0.5548	0.5548
Head and Neck Cancer	65	142	0.31	118	457	0.21	0.56 (0.39-0.81)	0.0021	0.005
Hepatobiliary Cancer	36	705	0.05	137	690	0.17	3.89 (2.65-5.69)	0.0001	<0.001
Melanoma	328	617	0.35	638	660	0.49	1.82 (1.53-2.16)	0.0001	<0.001
Non-Small Cell Lung Cancer	222	5415	0.04	180	3617	0.05	1.21 (0.99-1.48)	0.0613	0.088
Soft Tissue Sarcoma	75	1153	0.06	101	1137	0.08	1.37 (1.00-1.86)	0.0506	0.084
Thyroid Cancer	182	309	0.37	213	255	0.46	1.42 (1.10-1.84)	0.0087	0.017

## Sheet: S6 Sex_Race_OR_qval
Cancer_Type	Comparison	OR (95% CI)	Fisher's Exact P_value	FDR-adjusted (q-value)
Bladder Cancer	Female-Asian vs Female-Black	0.6 (0.2-1.7)	0.4484	0.95
Bladder Cancer	Female-Asian vs Female-White	0.8 (0.3-1.7)	0.5458	0.95
Bladder Cancer	Male-Asian vs Female-Asian	1 (0.4-2.5)	1	1
Bladder Cancer	Male-Black vs Female-Asian	1.4 (0.5-3.7)	0.6248	0.95
Bladder Cancer	Male-White vs Female-Asian	1.4 (0.6-3.1)	0.4209	0.95
Bladder Cancer	Female-Black vs Female-White	1.2 (0.7-2.3)	0.6303	0.95
Bladder Cancer	Male-Asian vs Female-Black	0.6 (0.3-1.4)	0.3123	0.95
Bladder Cancer	Male-Black vs Female-Black	0.9 (0.4-2.1)	0.8352	0.96
Bladder Cancer	Male-White vs Female-Black	0.9 (0.5-1.7)	0.7545	0.96
Bladder Cancer	Male-Asian vs Female-White	0.8 (0.4-1.3)	0.3384	0.95
Bladder Cancer	Male-Black vs Female-White	1.1 (0.6-2)	0.7705	0.96
Bladder Cancer	Male-White vs Female-White	1.1 (0.9-1.3)	0.3515	0.95
Bladder Cancer	Male-Asian vs Male-Black	0.7 (0.3-1.5)	0.3453	0.95
Bladder Cancer	Male-Asian vs Male-White	0.7 (0.4-1.2)	0.1823	0.95
Bladder Cancer	Male-Black vs Male-White	1 (0.6-1.8)	1	1
Cancer of Unknown Primary	Female-Asian vs Female-Black	0.9 (0.3-3.3)	1	1
Cancer of Unknown Primary	Female-Asian vs Female-White	1.4 (0.5-3.7)	0.4078	0.83
Cancer of Unknown Primary	Male-Asian vs Female-Asian	1.2 (0.3-4.7)	1	1
Cancer of Unknown Primary	Male-Black vs Female-Asian	0.4 (0.1-2.2)	0.4422	0.83
Cancer of Unknown Primary	Male-White vs Female-Asian	1.5 (0.6-3.9)	0.5387	0.85
Cancer of Unknown Primary	Female-Black vs Female-White	1.5 (0.6-3.6)	0.3066	0.83
Cancer of Unknown Primary	Male-Asian vs Female-Black	1.1 (0.3-4.2)	1	1
Cancer of Unknown Primary	Male-Black vs Female-Black	0.4 (0.1-2)	0.2967	0.83
Cancer of Unknown Primary	Male-White vs Female-Black	1.5 (0.6-3.4)	0.5634	0.85
Cancer of Unknown Primary	Male-Asian vs Female-White	1.7 (0.6-4.9)	0.3138	0.83
Cancer of Unknown Primary	Male-Black vs Female-White	0.6 (0.1-2.5)	0.7658	1
Cancer of Unknown Primary	Male-White vs Female-White	2.2 (1.6-3.1)	<.0001	<0.0001
Cancer of Unknown Primary	Male-Asian vs Male-Black	2.9 (0.5-16.3)	0.3978	0.83
Cancer of Unknown Primary	Male-Asian vs Male-White	0.8 (0.3-2.2)	0.8095	1
Cancer of Unknown Primary	Male-Black vs Male-White	0.3 (0.1-1.1)	0.0535	0.4
Colorectal Cancer	Female-Asian vs Female-Black	0.3 (0.1-0.7)	0.0081	0.06
Colorectal Cancer	Female-Asian vs Female-White	0.5 (0.2-1.4)	0.2739	0.59
Colorectal Cancer	Male-Asian vs Female-Asian	1.3 (0.4-4.1)	0.7751	0.92
Colorectal Cancer	Male-Black vs Female-Asian	1.6 (0.5-5)	0.5754	0.9
Colorectal Cancer	Male-White vs Female-Asian	1.7 (0.7-4.3)	0.2731	0.59
Colorectal Cancer	Female-Black vs Female-White	2 (1.2-3.4)	0.0139	0.07
Colorectal Cancer	Male-Asian vs Female-Black	0.3 (0.1-0.8)	0.0198	0.07
Colorectal Cancer	Male-Black vs Female-Black	0.4 (0.2-1)	0.0637	0.19
Colorectal Cancer	Male-White vs Female-Black	0.5 (0.3-0.8)	0.0072	0.06
Colorectal Cancer	Male-Asian vs Female-White	0.7 (0.3-1.5)	0.4897	0.9
Colorectal Cancer	Male-Black vs Female-White	0.9 (0.4-1.8)	0.8595	0.92
Colorectal Cancer	Male-White vs Female-White	0.9 (0.7-1.2)	0.6719	0.92
Colorectal Cancer	Male-Asian vs Male-Black	0.8 (0.3-2.2)	0.7944	0.92
Colorectal Cancer	Male-Asian vs Male-White	0.7 (0.3-1.6)	0.5982	0.9
Colorectal Cancer	Male-Black vs Male-White	0.9 (0.4-1.9)	1	1
Glioma	Female-Asian vs Female-Black	1.3 (0.6-2.6)	0.5862	0.82
Glioma	Female-Asian vs Female-White	1.1 (0.7-1.7)	0.8066	0.86
Glioma	Male-Asian vs Female-Asian	0.8 (0.5-1.5)	0.5411	0.82
Glioma	Male-Black vs Female-Asian	0.7 (0.3-1.3)	0.2866	0.82
Glioma	Male-White vs Female-Asian	0.9 (0.6-1.5)	0.7144	0.82
Glioma	Female-Black vs Female-White	0.8 (0.5-1.4)	0.5805	0.82
Glioma	Male-Asian vs Female-Black	1.1 (0.5-2.1)	0.8673	0.87
Glioma	Male-Black vs Female-Black	0.8 (0.4-1.8)	0.7013	0.82
Glioma	Male-White vs Female-Black	1.2 (0.7-2)	0.6793	0.82
Glioma	Male-Asian vs Female-White	0.9 (0.6-1.3)	0.6148	0.82
Glioma	Male-Black vs Female-White	0.7 (0.4-1.2)	0.1932	0.82
Glioma	Male-White vs Female-White	1 (0.8-1.1)	0.6633	0.82
Glioma	Male-Asian vs Male-Black	1.3 (0.7-2.4)	0.5132	0.82
Glioma	Male-Asian vs Male-White	0.9 (0.6-1.4)	0.6906	0.82
Glioma	Male-Black vs Male-White	0.7 (0.4-1.2)	0.2425	0.82
Head and Neck Cancer	Female-Asian vs Female-Black	7.3 (0.8-68.9)	0.1	0.19
Head and Neck Cancer	Female-Asian vs Female-White	1.6 (0.6-4.1)	0.4405	0.61
Head and Neck Cancer	Male-Asian vs Female-Asian	0.8 (0.3-2.3)	0.7875	0.84
Head and Neck Cancer	Male-Black vs Female-Asian	0.2 (0-0.8)	0.0333	0.09
Head and Neck Cancer	Male-White vs Female-Asian	0.3 (0.1-0.8)	0.0339	0.09
Head and Neck Cancer	Female-Black vs Female-White	0.2 (0-1.7)	0.1774	0.3
Head and Neck Cancer	Male-Asian vs Female-Black	5.8 (0.7-48.3)	0.0899	0.19
Head and Neck Cancer	Male-Black vs Female-Black	1.3 (0.1-14.1)	1	1
Head and Neck Cancer	Male-White vs Female-Black	2.3 (0.3-18.6)	0.6984	0.81
Head and Neck Cancer	Male-Asian vs Female-White	1.3 (0.7-2.3)	0.5257	0.66
Head and Neck Cancer	Male-Black vs Female-White	0.3 (0.1-1)	0.0379	0.09
Head and Neck Cancer	Male-White vs Female-White	0.5 (0.3-0.7)	0.0007	0.01
Head and Neck Cancer	Male-Asian vs Male-Black	4.4 (1.2-16.5)	0.0208	0.09
Head and Neck Cancer	Male-Asian vs Male-White	2.5 (1.4-4.4)	0.0037	0.03
Head and Neck Cancer	Male-Black vs Male-White	0.6 (0.2-1.9)	0.4445	0.61
Hepatobiliary Cancer	Female-Asian vs Female-Black	1.3 (0.2-8.2)	1	1
Hepatobiliary Cancer	Female-Asian vs Female-White	1.1 (0.3-3.7)	0.7539	0.87
Hepatobiliary Cancer	Male-Asian vs Female-Asian	2.8 (0.8-10.4)	0.1624	0.22
Hepatobiliary Cancer	Male-Black vs Female-Asian	7.1 (1.9-26.7)	0.002	0.01
Hepatobiliary Cancer	Male-White vs Female-Asian	3.5 (1.1-11.3)	0.0331	0.07
Hepatobiliary Cancer	Female-Black vs Female-White	0.8 (0.2-3.6)	1	1
Hepatobiliary Cancer	Male-Asian vs Female-Black	3.7 (0.8-17.1)	0.1379	0.21
Hepatobiliary Cancer	Male-Black vs Female-Black	9.3 (2-43.9)	0.0015	0.01
Hepatobiliary Cancer	Male-White vs Female-Black	4.5 (1.1-18.9)	0.0223	0.06
Hepatobiliary Cancer	Male-Asian vs Female-White	3 (1.5-6.2)	0.0034	0.01
Hepatobiliary Cancer	Male-Black vs Female-White	7.7 (3.7-16)	<.0001	<0.0001
Hepatobiliary Cancer	Male-White vs Female-White	3.8 (2.5-5.7)	<.0001	<0.0001
[truncated: 63 more rows]

## Sheet: S7 Hispanic_OR
Cancer type	Hispanic				Non-Hispanic				Odds Ratio (Hispanic vs. Non-Hispanic
[truncated: 11 more rows]

[truncated: 4 more sheets: S8 HNC_Race_Subanalysis, S9 Primary vs Metastasis, S10 Sex_Race_Primary, S11 Sex_Race_Metastatic]
